# Supplementary material for: Brain fatty acid and transcriptome profiles of pig fed diets with different levels of soybean oil
Source: BMC Genomics. 2023 Feb 28;24:91. doi: 10.1186/s12864-023-09188-6 (PMC9976441; doi:10.1186/s12864-023-09188-6)
Supplement: Supplementary file 1 — Additional file 1. Table S1. Total reads in brain samples of pigs fed diets containing different levels of soybean oil. [file 12864_2023_9188_MOESM1_ESM.xlsx]

## Sheet: Counts_total
Additional file 1. Table S1. Total reads in brain samples of pigs fed diets containing different levels of soybean oil
Sample	Group	reads_strandR1	reads_strandR2	Total_reads	R1_trimmed	R2_trimmed	Total_final	Difference	uniquely mapped	uniquely mapped (%)	unmapped*	unmapped (%)	multimapping	multimapping (%)	noFeature	noFeature (%)	ambiguous	ambiguous (%)
B3	SOY3.0	17601495	17601495	35202990	17332444	17332444	34664888	269051	15760639	90.9314	1006545	5.80729	565260	3.26128	2275046	13.1259	896572	5.1728
B4	SOY1.5	17117523	17117523	34235046	16877780	16877780	33755560	239743	15610886	92.4937	903495	5.35316	363399	2.15312	2394354	14.1864	880591	5.21746
B7	SOY1.5	16547196	16547196	33094392	16364152	16364152	32728304	183044	15344345	93.768	694256	4.24254	325551	1.98942	2427865	14.8365	834084	5.09702
B10	SOY3.0	16072772	16072772	32145544	15836940	15836940	31673880	235832	14550729	91.8784	941082	5.94232	345129	2.17927	2364906	14.9328	853197	5.38739
B11	SOY3.0	17953371	17953371	35906742	17705414	17705414	35410828	247957	16433422	92.8158	886534	5.00714	385458	2.17706	2583448	14.5913	899845	5.08232
B12	SOY3.0	20082967	20082967	40165934	19805222	19805222	39610444	277745	18225478	92.0236	1085417	5.48046	494327	2.49594	2504329	12.6448	1078743	5.44676
B13	SOY1.5	17766014	17766014	35532028	17512425	17512425	35024850	253589	16191148	92.4552	953080	5.44231	368197	2.10249	2598708	14.8392	873033	4.98522
B14	SOY1.5	19202586	19202586	38405172	18939187	18939187	37878374	263399	17097200	90.2742	1215766	6.41931	626221	3.30648	3162175	16.6965	916507	4.83921
B16	SOY1.5	17408051	17408051	34816102	17182452	17182452	34364904	225599	15861699	92.3134	911306	5.3037	409447	2.38294	2114267	12.3048	969211	5.6407
B18	SOY3.0	17327254	17327254	34654508	17068514	17068514	34137028	258740	15940820	93.3931	768818	4.50431	358876	2.10256	3212837	18.8232	833162	4.88128
B19	SOY3.0	16914885	16914885	33829770	16709885	16709885	33419770	205000	15464381	92.5463	878760	5.25892	366744	2.19477	2322564	13.8993	853853	5.10987
B26	SOY3.0	17349376	17349376	34698752	17136861	17136861	34273722	212515	15713141	91.6921	828698	4.83576	595022	3.47218	2756665	16.0862	829161	4.83846
B28	SOY1.5	17144000	17144000	34288000	16908192	16908192	33816384	235808	15514118	91.755	941867	5.57048	452207	2.67448	2374841	14.0455	888761	5.25639
B32	SOY1.5	17451764	17451764	34903528	17196369	17196369	34392738	255395	15661524	91.0746	1019750	5.93003	515095	2.99537	2525062	14.6837	909898	5.29122
B33	SOY1.5	17343401	17343401	34686802	17145831	17145831	34291662	197570	15900922	92.7393	907398	5.29224	337511	1.96847	2274697	13.2668	913139	5.32572
B34	SOY1.5	15761509	15761509	31523018	15548988	15548988	31097976	212521	13420154	86.3089	576130	3.70526	1552704	9.98588	1472928	9.47282	912486	5.86846
B35	SOY1.5	17197746	17197746	34395492	17016885	17016885	34033770	180861	16208192	95.2477	429493	2.52392	379200	2.22837	2390772	14.0494	912997	5.36524
B37	SOY1.5	19449390	19449390	38898780	19179187	19179187	38358374	270203	17889392	93.275	858402	4.4757	431393	2.24928	3041758	15.8597	1001172	5.2201
B41	SOY1.5	10686257	10686257	21372514	10565162	10565162	21130324	121095	9887276	93.5838	433710	4.1051	244176	2.31114	1593658	15.0841	559557	5.29625
B43	SOY1.5	14585064	14585064	29170128	14401126	14401126	28802252	183938	13461712	93.4768	560382	3.89124	379032	2.63196	2218574	15.4056	758935	5.26997
B46	SOY3.0	14759998	14759998	29519996	14593462	14593462	29186924	166536	14029265	96.1339	195802	1.34171	368395	2.52438	1774708	12.161	816166	5.59268
B47	SOY1.5	14266238	14266238	28532476	14087373	14087373	28174746	178865	13218666	93.8334	557651	3.95852	311056	2.20805	1975356	14.0222	742396	5.26994
B49	SOY1.5	18150233	18150233	36300466	17898669	17898669	35797338	251564	16633660	92.9324	800303	4.4713	464706	2.59632	2563698	14.3234	922441	5.15368
B53	SOY3.0	16978283	16978283	33956566	16778279	16778279	33556558	200004	15240941	90.8373	1001766	5.97061	535572	3.19206	2622414	15.6298	858126	5.11451
B54	SOY3.0	16207227	16207227	32414454	16018594	16018594	32037188	188633	14807514	92.4395	835262	5.21433	375818	2.34614	2319102	14.4776	820188	5.12022
B55	SOY3.0	16300470	16300470	32600940	16086128	16086128	32172256	214342	14607226	90.8064	1033588	6.42534	445314	2.76831	2329977	14.4844	805989	5.01046
B56	SOY1.5	16806959	16806959	33613918	16583154	16583154	33166308	223805	15180509	91.5417	951348	5.73683	451297	2.72142	2407251	14.5162	820858	4.94995
B59	SOY3.0	19113710	19113710	38227420	18860382	18860382	37720764	253328	17520479	92.8957	912389	4.8376	427514	2.26673	2724484	14.4455	977468	5.18265
B61	SOY3.0	19532678	19532678	39065356	19256541	19256541	38513082	276137	17841598	92.6521	966705	5.02014	448238	2.32772	2811287	14.5991	980823	5.09345
B62	SOY1.5	16501318	16501318	33002636	16278946	16278946	32557892	222372	14980740	92.0252	835298	5.13116	462908	2.8436	2432981	14.9456	851590	5.23124
B63	SOY3.0	17021291	17021291	34042582	16786108	16786108	33572216	235183	15458842	92.0931	932567	5.55559	394699	2.35134	2167756	12.914	949981	5.65933
B66	SOY1.5	17186785	17186785	34373570	16964040	16964040	33928080	222745	15858453	93.4828	765219	4.51083	340368	2.00641	2374198	13.9955	893910	5.26944
B68	SOY3.0	17077873	17077873	34155746	16862359	16862359	33724718	215514	15595843	92.4891	919519	5.45309	346997	2.05782	2398773	14.2256	847794	5.02773
B69	SOY3.0	16448318	16448318	32896636	16233190	16233190	32466380	215128	14950789	92.1001	936021	5.76609	346380	2.13378	1905846	11.7404	892484	5.4979
B70	SOY3.0	15547760	15547760	31095520	15344621	15344621	30689242	203139	14179709	92.4083	799846	5.21255	365066	2.37911	2282809	14.8769	809449	5.27513
B72	SOY3.0	16907211	16907211	33814422	16727130	16727130	33454260	180081	15328621	91.6393	724953	4.334	673556	4.02673	1951635	11.6675	853618	5.10319

## Sheet: Brain.counts.final
	B3	B4	B7	B10	B11	B12	B13	B14	B16	B18	B19	B26	B28	B32	B33	B34	B35	B37	B41	B43	B46	B47	B49	B53	B54	B55	B56	B59	B61	B62	B63	B66	B68	B69	B70	B72
N_unmapped	1006545	903495	694256	941082	886534	1085417	953080	1215766	911306	768818	878760	828698	941867	1019750	907398	576130	429493	858402	433710	560382	195802	557651	800303	1001766	835262	1033588	951348	912389	966705	835298	932567	765219	919519	936021	799846	724953
N_multimapping	565260	363399	325551	345129	385458	494327	368197	626221	409447	358876	366744	595022	452207	515095	337511	1552704	379200	431393	244176	379032	368395	311056	464706	535572	375818	445314	451297	427514	448238	462908	394699	340368	346997	346380	365066	673556
N_noFeature	2275046	2394354	2427865	2364906	2583448	2504329	2598708	3162175	2114267	3212837	2322564	2756665	2374841	2525062	2274697	1472928	2390772	3041758	1593658	2218574	1774708	1975356	2563698	2622414	2319102	2329977	2407251	2724484	2811287	2432981	2167756	2374198	2398773	1905846	2282809	1951635
N_ambiguous	896572	880591	834084	853197	899845	1078743	873033	916507	969211	833162	853853	829161	888761	909898	913139	912486	912997	1001172	559557	758935	816166	742396	922441	858126	820188	805989	820858	977468	980823	851590	949981	893910	847794	892484	809449	853618
ENSSSCG00000048769	106	108	89	92	115	123	106	100	105	123	107	90	108	103	111	89	104	113	59	90	74	103	105	87	108	90	98	131	132	93	127	103	115	100	106	109
ENSSSCG00000037372	64	86	83	57	70	108	74	69	64	72	69	76	80	73	70	40	59	78	45	47	61	53	69	58	67	59	77	81	93	55	62	75	76	77	60	84
ENSSSCG00000027257	925	928	841	825	845	1400	927	883	966	727	938	802	919	889	986	1282	970	935	558	783	883	818	1001	886	859	877	883	1028	1069	865	1116	987	936	951	767	993
ENSSSCG00000029697	1121	1161	1205	1035	1163	1241	1325	1215	1180	1216	1144	1264	1085	1127	1180	755	1106	1350	790	948	980	936	1146	1183	1020	1040	1195	1253	1274	1035	1201	1057	1210	1086	922	1142
ENSSSCG00000049216	5	6	5	11	8	8	11	8	7	20	7	4	11	9	4	3	4	5	6	4	6	6	11	7	11	13	9	6	11	11	15	6	11	4	4	5
ENSSSCG00000027726	87	71	104	161	80	145	129	151	103	63	102	104	149	159	108	99	105	178	124	114	108	76	137	190	98	103	78	144	111	109	141	89	88	75	112	69
ENSSSCG00000041543	0	0	0	0	0	0	0	1	0	0	1	0	0	0	0	0	1	0	0	0	0	0	0	0	0	0	0	0	0	0	1	0	0	0	0	0
ENSSSCG00000042404	0	0	0	0	0	0	0	0	0	0	0	0	0	0	0	0	0	0	0	0	0	0	0	0	0	0	0	0	0	0	0	0	0	0	0	0
ENSSSCG00000041881	0	0	0	0	0	0	0	0	1	1	1	1	0	0	0	0	0	1	0	0	1	0	0	0	0	1	0	1	1	0	0	1	0	0	0	0
ENSSSCG00000043002	4	2	3	1	0	1	3	2	1	0	2	1	0	0	2	0	0	7	3	1	2	1	0	2	0	5	0	1	1	0	2	2	1	3	1	0
ENSSSCG00000050193	0	0	1	1	0	0	0	1	0	0	0	0	0	0	0	0	0	1	0	0	0	0	0	1	0	0	0	0	0	0	0	0	1	0	0	0
ENSSSCG00000046031	91	32	52	42	48	109	75	75	29	3	132	82	28	28	107	7	125	140	3	66	112	148	75	99	93	66	48	156	78	50	12	90	90	42	108	111
ENSSSCG00000042397	0	1	0	2	0	0	0	0	0	0	1	1	1	1	1	0	0	1	1	0	0	0	0	0	0	1	0	1	0	0	2	0	0	1	0	0
ENSSSCG00000035944	0	0	0	0	0	1	0	1	0	0	0	0	0	2	0	0	0	0	0	0	0	0	0	0	0	0	0	0	0	0	0	0	0	0	0	2
ENSSSCG00000047845	0	0	0	0	0	0	0	0	0	0	0	0	0	0	0	0	0	0	0	0	0	0	0	0	0	0	0	0	0	0	0	0	0	0	0	0
ENSSSCG00000004010	269	287	309	333	256	296	371	428	361	430	279	334	336	384	339	261	355	471	265	315	221	253	315	423	276	234	313	369	405	331	362	323	317	257	299	235
ENSSSCG00000004009	3	3	1	5	0	3	2	3	5	2	3	1	0	5	1	1	0	1	2	1	1	2	2	4	4	1	4	2	3	5	4	4	1	2	0	1
ENSSSCG00000030155	617	683	726	820	747	944	925	696	927	799	627	691	1097	1163	664	709	713	1040	706	725	671	621	785	1271	665	620	661	859	843	758	1140	836	775	694	746	643
ENSSSCG00000038931	354	302	295	244	283	309	347	323	312	267	256	332	244	272	310	234	319	282	204	226	281	224	293	307	232	256	267	333	318	238	286	308	319	274	249	363
ENSSSCG00000004008	50	60	93	67	78	65	85	119	62	78	52	108	59	65	77	45	73	95	44	72	49	49	91	70	42	54	70	84	76	75	52	52	64	33	77	48
ENSSSCG00000045488	0	0	0	0	1	0	0	0	0	0	0	0	0	0	0	0	0	0	0	0	0	0	0	0	0	0	0	0	0	0	0	0	0	0	0	0
ENSSSCG00000048735	0	0	0	0	0	0	0	0	0	0	0	0	0	0	0	0	0	0	0	0	0	0	0	0	0	0	0	0	0	0	0	0	0	0	0	0
ENSSSCG00000049501	0	3	0	0	0	0	0	4	1	0	0	0	0	0	0	0	1	1	0	0	0	0	1	1	0	0	0	0	0	1	1	0	0	2	0	0
ENSSSCG00000004012	238	203	201	251	291	290	281	211	228	179	230	221	292	306	219	197	217	237	173	182	196	159	227	274	223	193	295	175	220	212	384	186	176	205	227	201
ENSSSCG00000035661	0	0	0	0	0	0	0	0	0	0	0	0	1	0	0	0	0	0	0	0	0	0	0	0	0	0	0	0	0	1	0	0	0	0	0	0
ENSSSCG00000032192	0	0	0	0	0	0	0	0	0	0	0	0	0	0	0	0	0	0	0	0	0	0	0	0	0	0	0	0	0	0	0	0	0	0	0	0
ENSSSCG00000044353	5	12	1	1	0	7	3	7	3	0	1	4	0	0	7	1	8	7	0	4	1	2	3	1	2	3	3	7	13	1	0	3	5	2	8	4
ENSSSCG00000041157	5	8	6	4	0	2	7	3	1	1	0	2	4	1	5	0	4	5	0	5	3	4	4	0	12	7	4	13	10	1	2	2	7	1	3	6
ENSSSCG00000050693	1	1	3	1	0	3	14	14	5	1	5	5	7	5	2	2	3	2	2	2	4	2	2	8	3	2	6	5	7	4	5	7	3	4	5	3
ENSSSCG00000042085	0	2	2	1	1	0	2	5	2	0	0	2	2	2	0	1	2	1	2	1	0	1	1	4	0	0	1	1	0	3	0	2	0	3	1	0
ENSSSCG00000045916	1	0	1	0	0	0	1	1	0	0	1	0	0	1	0	0	0	0	0	0	0	2	0	0	0	0	1	0	0	0	0	0	0	0	0	0
ENSSSCG00000004013	22	23	14	4	8	12	14	20	6	15	16	12	5	2	26	1	31	28	1	15	14	17	19	10	5	9	14	26	29	4	2	17	16	8	19	21
ENSSSCG00000043714	0	0	0	0	0	0	0	0	0	0	0	0	0	0	0	0	0	0	0	0	0	0	0	0	0	0	0	0	0	0	0	0	0	0	0	0
ENSSSCG00000031703	657	689	533	362	607	257	566	789	305	46	374	630	282	410	621	554	641	703	79	503	283	362	362	302	567	368	690	741	538	246	64	526	500	296	466	630
ENSSSCG00000044594	0	0	0	0	0	0	0	1	0	0	0	0	0	0	0	0	0	0	0	0	0	0	0	0	0	0	0	0	0	0	0	0	0	0	0	0
ENSSSCG00000048580	1	7	2	4	5	0	4	3	2	3	3	0	8	2	1	6	2	6	1	1	0	0	6	5	1	1	1	2	0	5	4	1	1	1	2	0
ENSSSCG00000004017	128	122	131	196	107	290	171	233	59	34	103	157	340	358	240	473	119	357	369	238	118	205	276	526	140	113	121	179	124	224	97	225	238	96	137	177
ENSSSCG00000049642	0	1	1	0	1	1	2	4	1	0	0	1	1	4	2	0	4	4	0	1	0	2	2	1	2	2	1	2	1	2	1	3	1	0	2	1
ENSSSCG00000004016	3	7	4	4	5	6	4	8	9	7	7	5	7	4	3	9	6	6	3	8	2	4	4	18	10	3	5	3	8	2	2	1	2	2	2	4
ENSSSCG00000004018	948	996	1127	1032	1246	1308	1346	1329	1146	1613	1134	1281	1183	958	1031	641	1045	1367	737	1019	978	1061	1191	1196	1064	1055	1253	1329	1217	989	1031	967	1056	909	940	995
ENSSSCG00000038097	1	0	0	0	0	0	0	0	0	0	0	0	0	0	0	0	0	1	0	0	0	0	0	0	0	0	0	0	0	0	0	0	0	0	0	0
ENSSSCG00000047676	296	212	290	270	250	331	322	269	323	205	325	284	259	236	291	185	329	335	115	241	268	247	296	233	268	231	261	362	345	247	238	300	264	246	274	280
ENSSSCG00000047753	35	40	72	56	60	48	72	63	52	72	55	50	51	79	42	15	42	74	47	42	39	54	51	76	44	52	50	57	71	50	47	60	51	48	41	29
ENSSSCG00000051018	0	0	0	0	0	0	0	0	0	0	0	0	1	0	0	0	0	0	0	0	0	0	1	0	0	0	1	0	0	0	0	0	0	0	0	0
ENSSSCG00000049134	0	0	0	0	1	1	1	0	1	3	1	0	0	2	1	0	2	1	0	2	1	2	2	0	1	1	0	0	1	0	0	1	0	0	1	0
ENSSSCG00000045280	2	0	0	0	2	1	2	1	0	1	0	1	0	0	2	0	0	1	0	3	1	1	1	0	1	0	1	0	0	0	0	1	0	0	3	0
ENSSSCG00000043317	14	26	39	54	34	53	46	32	38	28	63	22	19	12	24	3	21	31	19	22	41	16	37	23	25	58	42	35	33	58	61	13	24	29	48	21
ENSSSCG00000051690	5	54	27	16	15	8	30	10	2	1	13	57	9	30	6	15	11	4	6	7	16	4	28	11	6	7	32	3	9	6	11	8	10	7	4	9
ENSSSCG00000027404	2	3	0	1	1	5	2	1	0	0	6	1	5	0	2	1	0	6	8	4	2	3	1	11	3	6	2	2	0	5	1	1	1	3	2	0
ENSSSCG00000051474	0	0	0	0	0	0	0	0	0	0	0	0	0	0	0	0	0	0	0	0	0	0	0	0	0	0	0	0	0	0	0	0	0	0	0	0
ENSSSCG00000022580	0	0	0	0	1	1	1	1	0	0	0	1	0	1	0	0	0	1	0	0	0	0	0	0	0	0	0	0	0	0	0	1	0	0	0	1
ENSSSCG00000032403	3	2	6	7	5	10	9	8	1	2	5	8	8	11	3	13	2	8	4	7	3	2	11	11	3	10	7	8	8	16	2	3	4	1	7	9
ENSSSCG00000037137	10	8	5	10	15	16	6	9	10	3	12	6	17	18	9	19	10	13	2	12	6	4	11	23	22	13	8	13	9	9	16	5	10	10	12	6
ENSSSCG00000024562	0	0	2	2	0	2	2	1	0	0	0	1	1	0	0	0	1	1	0	2	0	0	0	0	1	0	1	0	0	3	0	2	1	0	0	1
ENSSSCG00000034196	0	0	0	0	0	0	0	0	0	0	0	0	0	0	0	0	0	0	0	0	0	0	0	0	0	0	0	0	0	0	0	0	0	0	0	0
ENSSSCG00000004023	327	285	334	296	325	353	335	359	290	331	297	299	294	242	286	236	333	385	209	242	255	292	334	373	299	255	299	321	355	320	347	294	302	296	298	275
ENSSSCG00000043814	13	22	30	24	38	28	18	21	20	65	20	23	23	17	13	4	7	5	18	22	10	12	25	7	13	19	27	12	13	30	15	12	20	18	13	14
ENSSSCG00000004024	412	252	314	590	378	818	508	342	533	272	316	275	625	855	454	993	441	483	360	422	314	371	456	879	461	377	368	532	372	419	728	431	355	385	442	376
ENSSSCG00000048164	1	0	4	2	1	1	5	1	4	0	1	0	4	3	1	0	0	2	5	1	2	0	3	1	1	2	2	6	1	1	0	1	3	3	4	3
ENSSSCG00000043922	2	0	5	1	2	10	1	2	1	0	1	2	4	1	1	0	0	3	0	1	1	0	3	1	2	1	1	2	3	3	1	2	1	0	1	1
ENSSSCG00000004022	998	1154	1220	1398	1174	1459	1408	1550	1164	944	894	1243	1714	2118	1145	1221	1168	1755	1718	1293	951	957	1484	2878	1089	1231	1087	1349	1202	1429	1694	1456	1252	1267	1226	1130
ENSSSCG00000048885	0	6	3	1	2	2	1	0	3	1	4	4	3	0	0	1	0	1	0	0	3	0	3	0	0	3	1	4	5	3	1	1	6	0	2	1
ENSSSCG00000032916	1180	1284	1187	1053	1202	1413	1296	1265	1344	1527	949	1067	1192	1305	1237	1296	1249	1387	961	1122	908	917	1187	1576	1068	991	1148	1238	1240	1124	1495	1274	1208	1078	1021	1090
ENSSSCG00000004020	366	289	321	387	293	473	383	359	501	371	262	271	476	605	351	662	416	525	403	377	281	314	329	749	358	273	283	361	372	436	765	492	372	360	318	408
ENSSSCG00000051382	326	248	271	312	202	334	500	529	307	215	252	419	779	953	416	648	441	863	537	460	243	338	386	1600	355	236	135	402	248	566	831	703	291	245	253	259
ENSSSCG00000049363	13	8	44	65	10	36	79	51	25	7	11	13	40	77	39	25	23	48	56	47	37	22	12	113	33	35	13	23	37	73	51	44	16	37	20	6
ENSSSCG00000050882	2	5	4	14	1	9	11	4	1	1	7	5	11	14	1	8	1	8	13	4	4	2	7	25	6	2	2	1	2	2	2	4	7	4	4	1
ENSSSCG00000034946	0	0	0	3	0	1	1	0	0	0	0	0	0	0	3	0	0	1	1	0	1	0	0	1	0	0	0	0	0	0	0	0	0	0	0	0
ENSSSCG00000036609	0	0	0	0	0	0	0	0	0	0	0	0	0	0	0	0	0	0	0	0	0	0	0	0	0	0	0	0	0	0	0	1	0	0	0	0
ENSSSCG00000036448	21	23	32	20	27	27	19	30	8	20	37	28	5	11	27	3	21	45	0	23	32	40	26	10	53	30	41	46	35	24	8	22	28	22	39	18
ENSSSCG00000046965	0	0	0	0	1	0	0	1	0	0	2	0	0	0	0	0	0	0	0	0	0	0	1	0	0	0	0	0	0	0	0	0	0	0	0	0
ENSSSCG00000042499	2	6	1	0	5	5	2	7	1	0	5	9	0	0	0	0	6	9	0	1	6	0	4	1	0	5	4	1	2	2	0	3	0	2	5	4
ENSSSCG00000049704	16	13	12	6	14	16	11	13	12	31	20	22	5	3	16	1	22	18	4	10	10	12	12	5	15	11	18	23	22	11	6	19	17	8	6	18
ENSSSCG00000051209	0	1	4	0	4	0	3	10	4	8	2	2	4	0	3	0	1	5	0	1	5	6	0	5	1	4	3	6	2	4	0	4	6	2	4	2
ENSSSCG00000034772	0	0	0	0	0	0	1	0	0	0	0	0	0	0	0	0	0	0	0	0	0	0	0	0	0	0	0	0	0	0	0	0	0	0	0	0
ENSSSCG00000046075	0	0	0	0	0	0	1	1	2	3	0	0	2	0	1	0	1	2	0	0	1	1	1	1	0	1	2	1	0	0	0	1	1	0	0	1
ENSSSCG00000048269	2	3	0	4	2	5	0	2	1	5	2	1	7	18	3	26	3	2	6	9	4	0	6	1	2	0	5	2	0	19	0	1	0	3	1	4
ENSSSCG00000051306	0	0	0	0	2	1	0	2	0	1	1	1	1	0	0	0	0	2	0	1	0	0	0	1	0	0	0	2	0	0	1	0	0	3	1	0
ENSSSCG00000048262	1	0	0	0	1	1	1	2	2	2	1	0	2	1	0	1	0	0	0	0	3	1	2	0	3	1	1	0	1	0	0	0	0	0	2	0
ENSSSCG00000051202	2	0	1	2	0	2	1	2	2	3	1	1	3	7	0	3	0	1	0	1	1	1	4	3	0	0	1	0	1	1	0	0	1	1	4	0
ENSSSCG00000044293	0	1	1	0	0	0	0	0	0	1	0	0	1	1	0	0	0	0	0	0	1	0	1	0	0	0	0	0	1	0	0	0	0	1	2	1
ENSSSCG00000019654	0	0	0	0	0	0	0	0	0	0	0	0	0	0	0	0	0	0	0	0	0	0	0	1	0	0	0	0	0	0	0	0	0	0	0	0
ENSSSCG00000004027	235	171	256	741	215	171	271	259	231	268	262	222	1101	1405	255	686	233	297	538	457	184	219	749	394	235	194	211	267	254	645	208	268	244	224	155	263
ENSSSCG00000044274	10	2	4	20	4	8	10	15	11	0	32	6	14	9	17	2	7	34	2	6	14	20	16	5	25	21	13	32	20	18	7	13	9	11	14	11
ENSSSCG00000049643	97	86	74	56	87	88	113	82	55	6	161	98	27	35	69	16	107	128	5	76	102	88	86	90	102	81	78	130	128	47	26	116	86	58	103	90
ENSSSCG00000050396	65	42	40	75	40	159	66	87	280	704	44	72	78	85	56	73	108	112	251	94	82	49	123	102	63	89	36	105	73	199	530	79	55	199	83	15
ENSSSCG00000046688	5	5	4	6	7	14	8	9	8	5	13	3	9	4	5	9	3	4	5	13	1	8	10	6	12	7	7	9	17	6	2	10	7	2	22	11
ENSSSCG00000042992	1	0	1	1	1	2	3	1	0	1	0	0	3	2	0	1	1	4	0	0	0	0	0	0	0	0	0	0	0	1	0	1	0	0	1	0
ENSSSCG00000004029	8418	7179	7667	8089	8235	10045	9258	7478	9678	8106	6319	7235	12018	13619	8020	7964	9321	11129	9081	7865	6904	7262	8714	17971	7858	7006	5937	8465	9058	8904	12854	10562	8119	7827	8131	9436
ENSSSCG00000050646	14	8	18	26	27	22	31	27	25	9	16	29	23	34	13	5	17	51	22	22	13	21	24	52	21	20	14	19	23	23	18	22	14	26	28	8
ENSSSCG00000048046	0	0	0	0	0	0	0	0	0	0	0	1	1	0	0	0	1	0	0	0	1	0	0	0	0	1	1	2	0	3	1	1	1	0	0	0
ENSSSCG00000038153	88	69	79	118	79	120	99	80	84	75	116	66	105	84	74	81	72	109	59	75	101	72	93	96	76	78	84	109	104	93	91	86	97	78	60	91
ENSSSCG00000047165	0	1	1	0	2	1	3	0	0	0	0	0	0	0	0	0	0	0	0	1	1	0	0	0	0	0	0	0	0	0	0	0	2	1	0	0
ENSSSCG00000004032	66	82	85	62	126	166	78	97	80	63	127	148	66	73	55	104	54	116	87	71	104	62	147	66	93	70	97	96	84	84	101	88	82	104	98	82
ENSSSCG00000038784	0	0	0	0	0	0	0	0	0	0	0	0	0	0	0	0	0	0	0	0	0	0	0	0	0	0	0	0	0	0	0	0	0	0	0	0
ENSSSCG00000050842	0	0	0	0	0	0	0	0	0	0	0	1	0	0	0	0	0	0	0	1	0	0	1	0	0	0	1	1	1	0	0	0	0	0	1	0
ENSSSCG00000048643	0	0	0	0	0	0	0	0	0	0	0	0	0	0	0	0	0	0	0	0	0	0	0	0	0	0	0	0	0	0	0	0	0	0	0	0
ENSSSCG00000043384	0	0	1	0	1	0	0	0	0	0	0	0	1	0	0	0	0	0	0	0	0	0	0	1	0	0	0	0	0	0	0	0	0	0	1	0
ENSSSCG00000045965	0	0	0	0	0	0	0	0	0	0	0	0	0	1	0	0	0	0	0	0	0	0	0	0	0	0	0	0	1	0	0	0	0	1	0	0
ENSSSCG00000048582	7	1	9	6	5	5	18	8	14	6	3	2	8	20	5	1	6	5	8	15	1	7	6	18	4	0	1	10	0	2	1	12	6	1	3	4
ENSSSCG00000004033	534	463	588	487	456	663	826	656	1068	721	449	448	899	1219	709	1048	824	803	766	686	580	581	666	1366	573	442	424	571	502	581	1213	952	690	553	441	584
ENSSSCG00000004037	720	830	820	690	892	714	876	973	758	1583	711	926	764	719	783	503	753	925	531	639	589	621	770	790	681	662	837	846	856	747	719	839	799	672	648	709
ENSSSCG00000004038	1	2	3	0	3	2	0	4	0	0	0	2	0	0	2	0	1	1	0	0	0	1	0	0	0	1	2	0	1	0	0	3	2	2	2	0
ENSSSCG00000004039	17	15	9	15	20	10	31	6	25	43	12	10	13	12	15	10	9	12	21	6	17	9	17	11	13	6	18	7	23	12	43	11	13	37	8	13
ENSSSCG00000018769	0	0	0	0	0	0	0	0	2	0	0	0	0	0	0	0	1	0	0	0	0	1	0	0	0	0	0	0	1	0	0	0	0	0	0	0
ENSSSCG00000004040	46	15	12	7	19	15	27	14	13	20	18	13	17	2	22	2	13	12	5	1	12	18	13	1	19	11	32	1	41	18	11	8	14	20	23	24
ENSSSCG00000004041	0	3	0	0	4	0	1	2	1	0	0	5	0	0	1	0	2	1	0	0	2	0	0	1	0	2	4	0	0	1	0	0	2	2	0	2
ENSSSCG00000004044	608	707	772	663	797	706	860	1052	751	2545	634	899	722	627	810	329	696	846	434	603	616	618	830	646	633	649	871	779	817	610	650	626	771	647	569	678
ENSSSCG00000004045	163	138	134	49	154	149	84	204	69	9	60	131	62	21	128	21	155	66	2	56	64	59	121	29	56	112	145	124	232	126	42	135	126	122	57	168
ENSSSCG00000004046	22	25	34	6	22	6	12	39	3	10	7	26	2	3	28	0	38	10	5	18	12	8	12	13	8	12	26	3	10	5	7	5	11	7	9	13
ENSSSCG00000004047	345	429	394	317	414	508	364	379	361	364	397	353	332	331	476	474	397	430	234	343	353	327	382	360	351	352	428	396	373	333	441	364	318	369	334	328
ENSSSCG00000004048	834	762	832	586	803	919	765	812	675	762	778	720	754	658	842	574	839	749	440	552	742	626	795	665	691	670	716	795	895	681	700	865	875	756	569	794
ENSSSCG00000018530	7	3	5	4	8	3	6	2	3	6	2	3	3	2	3	1	5	5	0	2	2	4	7	4	3	5	2	3	1	3	3	3	2	4	2	3
ENSSSCG00000004049	410	381	531	308	385	584	418	413	508	235	448	358	368	512	509	542	492	483	303	400	545	391	553	519	371	433	434	441	423	512	590	464	436	407	319	394
ENSSSCG00000018605	0	0	0	0	0	0	0	0	0	0	0	0	0	0	0	0	0	0	0	0	0	0	0	0	0	0	0	0	0	0	0	0	0	0	0	0
ENSSSCG00000004050	799	703	701	770	748	1032	772	692	832	1037	720	657	755	678	810	822	778	866	449	686	774	645	785	737	702	694	701	756	803	780	856	800	783	702	604	750
ENSSSCG00000040317	1994	2180	1962	1319	1947	2034	1806	2054	2077	1686	1892	1809	1489	1415	1871	1354	1943	1703	1173	1349	1751	1555	1726	1221	1610	1536	1916	1890	1778	1475	2048	1821	1874	2100	1488	2145
ENSSSCG00000048737	2	0	0	4	1	12	1	0	0	0	3	0	4	0	0	2	1	3	1	1	3	1	5	1	1	4	0	3	0	3	4	1	0	6	4	0
ENSSSCG00000043250	0	0	0	0	0	2	0	1	0	0	0	0	0	0	0	0	0	1	0	0	0	0	1	0	0	0	0	0	0	1	0	0	0	0	2	0
ENSSSCG00000004052	25	22	15	106	20	63	67	40	29	5	77	10	33	14	20	6	12	43	11	33	98	63	81	26	66	120	28	108	49	53	17	23	19	37	78	26
ENSSSCG00000045315	0	0	0	0	0	0	0	0	0	0	0	0	0	0	0	0	0	0	0	0	0	0	0	0	0	0	1	1	0	0	0	0	0	0	0	0
ENSSSCG00000035342	0	0	0	0	0	0	0	0	0	0	1	0	0	1	0	0	0	0	0	0	0	0	0	0	0	0	0	0	0	0	0	0	0	0	0	0
ENSSSCG00000047337	0	0	1	0	0	2	0	2	0	0	1	0	0	0	0	0	0	0	0	0	0	0	0	0	0	0	0	0	4	0	0	0	0	0	0	0
ENSSSCG00000004053	63	59	54	103	76	95	73	69	105	33	46	48	106	106	73	125	61	74	68	74	74	57	93	101	76	75	66	82	76	60	149	63	45	48	82	55
ENSSSCG00000004055	20	35	30	32	24	58	37	26	46	43	32	44	51	47	42	35	27	42	43	29	37	24	41	33	35	49	44	36	28	36	48	38	28	31	31	24
ENSSSCG00000051477	2	1	1	0	0	2	2	2	2	0	2	1	1	1	0	0	3	0	0	1	0	1	0	0	1	1	1	1	1	1	0	0	3	0	1	0
ENSSSCG00000046349	1	0	1	1	4	3	5	3	1	2	4	3	1	0	1	0	1	0	0	1	2	0	10	4	1	2	4	2	5	2	0	7	2	1	3	2
ENSSSCG00000044993	1	0	0	0	1	1	1	1	0	0	0	1	0	0	0	0	1	0	0	0	0	0	1	1	0	0	1	0	1	0	0	0	0	2	0	0
ENSSSCG00000045141	1	0	0	1	0	0	1	0	0	0	0	0	0	0	0	0	0	0	0	0	0	0	1	2	0	0	0	0	0	0	0	0	0	0	0	0
ENSSSCG00000004058	1081	1006	829	1081	1145	1614	1267	937	1100	693	829	842	1204	901	977	1011	1087	1232	1255	885	856	851	1192	1055	957	932	964	1172	1186	919	1355	874	946	1323	1191	949
ENSSSCG00000004057	2	3	4	4	7	9	4	3	4	2	3	1	10	2	2	0	0	4	6	1	3	3	6	1	2	2	1	3	6	3	5	4	0	6	3	0
ENSSSCG00000033107	148	151	144	176	145	227	186	147	188	139	140	136	191	210	142	220	195	205	145	165	125	107	143	220	149	136	147	166	191	170	205	175	127	116	184	139
ENSSSCG00000024876	1522	1485	1548	1259	1519	1795	1626	1812	1197	1187	1721	1531	1261	1092	1519	873	1497	1646	587	1134	1538	1294	1858	1052	1531	1484	1606	1799	1950	1451	1254	1528	1549	1347	1231	1674
ENSSSCG00000031776	337	335	335	426	395	466	396	364	388	348	424	404	455	332	330	149	310	472	175	313	351	345	514	377	420	457	397	548	476	351	213	305	369	315	365	412
ENSSSCG00000047460	2	1	1	2	1	1	9	1	6	4	1	1	1	2	5	1	3	4	2	3	1	2	7	1	3	2	2	2	2	4	3	1	0	2	4	1
ENSSSCG00000043930	4	2	0	4	6	3	4	2	2	3	2	2	6	0	2	1	0	1	0	4	0	1	5	5	2	0	1	4	4	0	1	2	1	0	4	3
ENSSSCG00000024019	311	290	295	265	241	419	298	283	311	275	305	287	262	301	297	310	346	321	154	249	248	259	238	281	287	257	310	345	310	297	383	337	321	304	253	342
ENSSSCG00000012314	344	359	338	246	304	377	312	304	293	367	400	346	241	303	350	188	393	380	200	326	280	224	231	283	336	303	334	390	392	346	267	368	377	250	312	388
ENSSSCG00000012315	1666	1566	1830	1440	1997	1920	2032	1977	1208	598	1199	1988	1782	1719	1909	1224	1713	1820	1670	1254	1267	1550	2036	2190	1307	1380	1643	1700	1795	1615	1824	1555	1932	1703	1070	1407
ENSSSCG00000043711	3	0	2	4	1	5	4	3	2	1	1	2	1	1	3	7	1	3	5	2	2	4	4	5	0	0	3	1	1	1	7	3	1	3	0	4
ENSSSCG00000030535	595	654	671	631	579	650	759	695	689	539	498	640	734	1051	702	768	695	870	794	638	520	483	610	1104	631	527	667	695	651	664	881	801	712	686	569	656
ENSSSCG00000048243	0	0	0	0	0	0	0	0	0	0	0	0	0	0	0	0	0	0	0	0	0	0	0	0	0	0	0	0	0	0	0	0	0	0	0	0
ENSSSCG00000046713	4	2	4	0	1	1	3	1	2	0	4	3	2	5	3	5	2	2	2	3	2	2	0	3	2	0	8	3	0	7	5	4	3	3	0	4
ENSSSCG00000045936	1	0	0	0	0	0	1	0	0	1	1	0	0	0	1	0	0	0	5	1	0	0	0	0	0	0	1	0	1	2	4	0	0	2	0	0
ENSSSCG00000035027	801	798	757	1181	660	1337	924	1034	908	839	968	795	1415	1652	955	2132	843	1241	841	857	857	794	1292	1615	1054	1012	739	1178	926	1328	1216	1180	808	847	804	930
ENSSSCG00000038527	18	22	10	18	14	13	19	13	17	18	20	15	16	17	20	6	13	17	5	11	10	15	25	16	17	13	23	13	17	20	11	16	16	9	16	13
ENSSSCG00000050758	0	1	1	0	0	0	0	0	0	1	0	0	1	1	0	0	0	0	0	0	0	1	0	0	0	1	1	0	0	0	1	1	0	0	0	0
ENSSSCG00000004063	360	344	344	329	392	439	346	322	374	302	388	297	335	358	358	409	321	390	218	263	326	276	359	309	382	344	355	393	440	384	382	396	378	351	319	421
ENSSSCG00000050351	11	1	13	11	5	18	11	15	7	11	5	6	17	8	19	21	14	18	15	20	7	10	14	27	10	14	8	8	13	25	17	31	10	9	6	7
ENSSSCG00000041747	5	3	4	0	5	14	11	14	12	11	0	7	12	8	18	3	14	6	7	14	3	10	9	18	2	2	4	8	8	7	4	12	11	6	5	6
ENSSSCG00000004064	835	1049	1127	612	1153	619	831	1178	668	1270	638	999	595	565	906	394	836	719	397	558	581	583	790	638	647	732	1079	749	1096	555	508	693	888	779	531	817
ENSSSCG00000051789	0	1	0	2	0	0	0	3	1	1	2	0	0	0	0	0	1	0	0	1	1	1	0	1	0	1	1	0	0	1	0	0	0	1	1	0
ENSSSCG00000041910	1	1	1	1	0	1	0	1	0	2	0	2	0	4	1	1	0	1	1	1	1	0	1	2	1	0	2	0	0	1	1	3	1	0	2	0
ENSSSCG00000045120	0	0	0	0	0	0	0	2	0	1	1	1	2	0	0	0	0	2	0	0	2	0	0	1	1	0	0	0	0	1	1	1	0	0	2	1
ENSSSCG00000045185	0	0	0	0	0	0	0	0	0	0	0	0	0	0	0	0	0	0	0	0	0	0	0	0	0	0	0	0	0	0	0	0	0	0	0	0
ENSSSCG00000046982	0	0	0	0	0	0	0	0	0	0	0	0	0	0	0	0	0	0	0	0	0	0	0	0	0	0	0	0	0	0	0	0	0	0	0	0
ENSSSCG00000050400	0	0	0	0	0	1	1	0	0	0	0	0	0	0	0	0	0	0	0	0	0	0	0	0	0	0	0	0	0	0	0	0	0	0	0	0
ENSSSCG00000047964	36	192	95	23	118	29	104	71	28	2	68	77	7	12	34	19	61	27	1	18	58	24	32	14	20	27	120	18	65	15	2	27	66	30	8	63
ENSSSCG00000051255	0	0	0	0	0	1	2	0	0	0	0	0	0	0	0	0	0	0	0	0	0	0	0	0	1	0	0	0	1	0	0	0	0	0	0	0
ENSSSCG00000044169	0	0	0	0	0	0	0	0	0	0	1	0	0	0	0	0	0	0	0	0	0	0	0	0	0	0	0	0	0	0	0	0	1	1	0	0
ENSSSCG00000004068	0	0	0	0	0	0	0	0	0	0	0	0	0	1	0	0	0	0	0	0	0	0	0	0	0	0	0	0	0	0	1	0	0	0	0	0
ENSSSCG00000024361	103	66	76	102	74	112	101	78	109	96	64	70	105	109	95	99	104	97	72	63	72	74	103	88	61	92	80	101	107	94	100	92	70	72	78	83
ENSSSCG00000004065	450	481	496	266	556	290	438	435	184	154	430	460	202	181	431	126	389	401	81	252	319	332	344	179	362	341	513	422	502	311	128	363	453	326	297	519
ENSSSCG00000004070	688	615	705	598	690	695	717	685	629	820	678	657	677	682	644	491	663	679	430	486	562	503	653	647	566	576	629	685	741	650	598	660	651	594	544	731
ENSSSCG00000044991	0	0	0	0	0	0	0	0	0	0	0	0	0	0	0	0	0	0	0	0	0	0	0	0	0	0	0	0	1	0	0	0	0	0	0	0
ENSSSCG00000004071	260	225	269	250	231	278	256	281	250	168	217	279	262	338	276	269	353	434	231	261	210	260	273	525	309	293	277	383	280	410	279	273	323	258	300	277
ENSSSCG00000043123	33	42	29	18	54	19	30	41	26	8	26	36	17	26	40	24	38	52	8	30	14	33	32	39	24	33	33	31	52	18	26	35	42	34	21	55
ENSSSCG00000049297	1	0	0	0	1	0	0	0	0	0	0	0	0	0	0	0	0	1	1	0	0	0	0	0	0	0	1	0	0	1	0	0	0	0	0	0
ENSSSCG00000046319	740	795	949	696	954	938	830	1076	489	1118	1233	1094	700	733	1003	655	955	810	340	698	942	782	762	598	937	1061	1003	864	1177	1072	334	1068	997	833	693	908
ENSSSCG00000004074	25	11	14	67	19	59	24	32	28	9	85	21	105	56	16	6	10	35	43	27	49	51	76	24	46	64	14	73	44	46	48	19	12	61	25	24
ENSSSCG00000041027	0	0	0	0	0	0	0	0	0	0	0	0	0	0	0	0	0	0	0	0	0	0	0	0	0	0	0	0	0	0	0	0	0	0	0	0
ENSSSCG00000050641	0	0	0	0	0	0	0	0	0	0	0	0	0	0	0	0	0	0	0	0	0	0	1	0	0	0	0	0	0	0	0	0	0	0	0	0
ENSSSCG00000004075	289	249	291	319	332	397	292	255	299	514	468	314	384	321	223	127	268	339	152	230	339	279	360	186	327	311	324	431	323	266	142	251	288	259	262	352
ENSSSCG00000004076	183	148	149	136	157	189	219	151	183	233	140	162	137	140	170	110	179	207	92	148	172	138	165	167	172	138	170	178	194	148	221	185	161	167	121	145
ENSSSCG00000004077	12	9	12	19	20	9	14	20	21	24	9	14	18	20	10	8	17	24	17	12	7	11	13	17	12	8	19	15	16	13	20	11	11	9	10	7
ENSSSCG00000004078	380	284	280	170	300	632	348	311	341	40	301	339	209	107	311	73	389	406	4	211	356	308	295	190	313	307	325	495	457	173	77	312	257	243	361	332
ENSSSCG00000031536	85	73	82	81	92	92	84	80	106	68	74	54	65	75	81	93	101	114	52	82	80	78	89	88	88	60	70	91	73	64	74	63	102	70	86	94
ENSSSCG00000004081	689	611	709	594	792	808	755	942	540	1414	1054	911	702	501	765	244	748	844	216	538	731	714	850	431	790	715	715	949	802	634	384	646	833	542	621	795
ENSSSCG00000049158	510	510	753	630	753	539	820	949	762	3258	739	876	839	455	658	70	612	749	523	575	454	607	834	568	635	578	678	766	667	487	372	468	683	715	531	434
ENSSSCG00000004082	2223	2662	3055	2269	2745	2061	2850	3299	2551	8007	1966	2937	2341	2125	2759	1275	2294	2639	1489	2104	1634	2106	3051	1702	2374	2058	2751	2815	2650	2498	1649	2218	3030	2791	2147	2277
ENSSSCG00000031744	0	0	0	0	0	0	0	0	0	0	0	0	0	0	0	0	0	0	0	0	0	0	0	0	0	0	0	0	0	0	1	0	0	0	0	0
ENSSSCG00000025777	23	26	44	38	35	40	47	29	64	32	26	27	68	39	36	16	28	34	51	32	35	43	56	21	26	51	19	38	25	23	32	26	30	27	32	18
ENSSSCG00000046251	0	0	0	0	0	0	0	0	0	0	0	0	0	0	0	0	0	0	0	0	0	0	0	0	0	0	0	0	0	0	0	0	0	0	0	0
ENSSSCG00000004087	86	112	85	137	100	156	132	101	153	263	112	99	120	108	96	86	112	111	100	88	99	87	119	101	93	82	73	103	93	111	141	106	88	119	93	93
ENSSSCG00000004088	663	702	668	285	647	492	524	628	373	237	438	663	319	373	683	365	649	428	214	371	301	377	412	342	442	389	621	422	698	324	350	721	686	409	316	853
ENSSSCG00000004089	183	198	193	154	205	221	196	241	155	179	143	182	172	190	211	162	197	164	117	165	143	147	177	155	181	140	205	180	224	183	166	215	225	178	137	211
ENSSSCG00000050987	41	60	66	71	67	56	82	79	74	137	52	83	64	78	40	12	69	81	58	67	36	42	67	92	59	51	51	59	68	57	67	48	59	44	54	22
ENSSSCG00000042025	4	8	5	9	10	7	8	13	13	14	10	10	12	8	7	1	8	7	7	6	6	4	10	18	6	4	5	8	12	9	8	17	15	9	10	4
ENSSSCG00000048821	34	58	57	52	60	56	65	48	77	133	58	59	68	65	47	4	70	57	50	53	47	34	57	78	32	54	45	59	63	52	49	52	49	43	44	20
ENSSSCG00000004090	70	102	82	104	97	107	93	88	82	97	80	82	105	71	92	60	82	107	50	79	76	83	69	79	99	83	79	92	92	69	80	86	88	87	73	112
ENSSSCG00000031733	1278	1256	1491	653	1496	1085	1364	1232	2085	2714	1307	1452	856	726	1449	428	1239	1278	1448	951	969	1078	1222	764	943	1242	1324	1181	1570	963	2649	1257	1305	2217	1078	1327
ENSSSCG00000004092	434	375	390	312	340	663	482	379	575	530	381	363	358	266	410	310	430	394	397	284	433	309	441	241	419	394	380	437	491	369	1200	447	458	594	301	482
ENSSSCG00000032778	124	92	102	161	135	231	165	91	229	214	128	124	177	142	101	104	121	171	158	122	108	110	173	180	126	137	82	157	131	161	280	107	126	111	141	99
ENSSSCG00000026396	0	0	0	1	0	0	0	0	1	0	0	0	0	0	0	0	0	0	0	0	0	0	0	0	0	0	0	0	0	0	0	0	0	0	0	0
ENSSSCG00000046136	0	0	0	0	0	1	0	0	0	0	0	0	0	0	0	0	0	0	1	0	0	0	1	0	1	0	0	1	0	0	0	0	0	1	0	1
ENSSSCG00000051560	0	1	0	0	0	0	0	0	0	0	0	0	0	0	0	0	0	0	0	0	0	0	0	0	0	0	0	0	0	0	1	0	0	0	0	0
ENSSSCG00000044264	0	0	0	0	1	1	0	0	0	0	1	1	0	0	0	0	0	0	0	0	1	0	0	0	1	0	0	0	0	2	0	0	1	0	1	0
ENSSSCG00000046985	0	0	0	0	1	0	0	0	0	0	0	0	0	0	0	0	0	0	0	0	0	0	0	0	0	0	0	0	0	0	1	0	0	0	0	0
ENSSSCG00000040966	0	1	0	1	0	2	3	0	1	0	0	1	2	0	0	0	0	0	0	0	1	0	0	0	0	0	0	0	1	0	0	0	0	0	1	0
ENSSSCG00000004093	0	0	0	0	0	0	0	0	1	0	0	0	0	0	1	0	0	0	0	0	0	0	0	0	0	0	1	0	1	0	1	0	0	0	0	0
ENSSSCG00000004094	180	133	91	102	119	218	120	167	210	151	217	138	110	110	154	122	154	199	61	112	149	138	195	103	143	169	134	162	189	146	152	140	120	111	149	145
ENSSSCG00000035574	24	19	30	16	27	15	23	25	21	11	28	25	17	17	33	9	20	19	8	20	17	19	19	15	26	15	26	16	27	21	13	30	24	19	27	30
ENSSSCG00000032525	1	1	1	1	1	2	0	1	1	3	1	0	4	0	0	0	0	1	1	1	3	1	0	3	1	1	0	0	0	1	0	1	0	2	1	1
ENSSSCG00000033578	0	0	0	0	0	0	0	0	0	0	0	0	2	0	0	0	1	0	0	0	0	0	0	0	0	0	0	1	0	0	0	0	1	0	0	0
ENSSSCG00000004096	0	0	1	0	0	0	0	0	0	0	0	0	2	0	0	0	0	0	0	0	0	0	0	1	0	0	0	0	0	0	0	0	1	0	0	0
ENSSSCG00000041378	0	0	1	0	1	0	0	0	0	0	0	0	0	0	0	0	0	1	1	0	0	1	0	0	0	0	0	0	0	0	0	1	0	0	0	0
ENSSSCG00000026042	3	2	3	4	1	3	1	3	7	6	2	2	5	3	2	2	3	1	4	1	3	1	3	5	5	0	0	0	1	3	8	8	2	7	3	2
ENSSSCG00000004101	1750	1746	1753	1143	1690	1659	1701	1729	1252	1149	1508	1711	1308	1224	1725	959	1862	1477	650	1122	1426	1274	1435	1041	1443	1387	1745	1646	1847	1258	1037	1527	1573	1552	1136	1927
ENSSSCG00000004103	3616	3073	3272	2137	3134	3675	2974	3444	2766	1497	3393	3058	2210	2598	3429	2310	3144	3172	1163	2387	2880	2883	3122	2029	3200	2937	3295	3456	4028	2853	2172	3579	3407	2817	2565	3906
ENSSSCG00000004105	178	134	140	163	128	144	182	164	188	203	133	154	170	193	153	80	164	160	94	134	126	115	136	170	156	131	131	160	174	166	189	182	164	146	167	131
ENSSSCG00000031644	2	0	0	0	1	0	0	0	2	1	0	1	0	2	0	0	0	2	0	0	0	0	3	1	0	0	0	1	4	0	0	0	0	0	0	0
ENSSSCG00000004106	615	495	558	573	595	611	689	636	604	993	579	624	726	592	605	331	642	579	420	462	504	482	585	583	585	519	574	600	730	551	480	649	635	568	454	692
ENSSSCG00000004104	145	141	134	160	123	198	143	139	138	123	131	124	160	149	152	149	127	165	107	120	144	87	147	146	146	130	142	140	165	142	144	157	134	125	131	134
ENSSSCG00000030067	319	246	242	233	283	368	288	256	330	287	237	242	319	313	296	330	319	309	294	229	216	189	280	419	264	223	209	288	280	273	389	325	270	361	321	284
ENSSSCG00000028867	296	364	340	309	342	395	356	336	292	354	339	349	309	262	326	188	301	347	201	240	284	269	344	277	329	285	312	391	397	335	320	346	389	295	292	279
ENSSSCG00000004109	6	7	8	6	15	12	13	4	13	6	4	7	15	13	3	16	5	11	5	11	4	7	18	17	8	3	4	13	2	6	21	8	5	7	6	4
ENSSSCG00000004110	645	516	570	683	614	758	757	572	644	656	687	580	783	721	559	524	621	790	508	515	610	606	699	723	685	656	587	767	800	682	739	674	664	642	598	614
ENSSSCG00000028974	1202	1230	1179	893	1303	861	1075	1216	890	1499	908	1119	1109	1381	1117	1366	1151	708	546	691	675	745	1045	580	826	712	1160	946	1269	749	583	1057	1240	835	643	1318
ENSSSCG00000048048	1	0	1	0	0	0	0	1	2	3	1	0	0	0	1	0	0	3	2	2	0	0	0	2	1	0	1	3	0	0	2	0	1	0	0	0
ENSSSCG00000042082	17	30	33	15	21	12	24	26	29	78	9	15	14	26	12	9	20	13	8	10	9	10	4	8	10	9	36	14	32	8	11	12	23	8	6	4
ENSSSCG00000033175	1161	1014	1127	1208	1181	1434	1210	1242	1287	699	1142	1166	1537	1548	1141	1109	1170	1610	1285	1164	1105	1097	1479	1908	1101	1159	973	1390	1426	1395	1896	1221	1069	1285	1202	1345
ENSSSCG00000048882	0	0	0	0	0	0	0	1	0	0	0	0	0	0	1	0	0	0	0	0	0	0	0	0	0	0	0	0	1	3	0	0	0	1	0	0
ENSSSCG00000043818	0	0	0	0	0	0	0	0	0	0	0	0	0	0	0	0	0	0	0	0	0	0	0	0	0	0	0	0	0	0	1	1	0	0	0	0
ENSSSCG00000044949	2	0	3	0	0	0	0	0	0	0	0	0	0	0	1	0	0	0	0	1	0	0	0	0	0	1	0	0	0	1	1	0	0	0	1	0
ENSSSCG00000046600	0	0	0	0	0	0	0	1	0	0	1	2	0	0	1	0	1	0	0	0	0	0	0	0	0	0	0	0	0	0	0	0	0	0	0	0
ENSSSCG00000047761	0	0	0	1	0	0	0	2	0	0	1	0	0	1	0	0	0	0	1	0	0	0	2	1	0	0	1	0	0	0	0	0	1	0	0	1
ENSSSCG00000049293	0	0	0	0	0	1	0	0	1	0	0	0	0	0	0	0	0	1	0	0	0	0	0	0	0	0	0	0	0	0	0	0	0	0	0	0
ENSSSCG00000046147	0	1	0	0	2	0	1	0	0	0	0	0	2	1	0	1	3	0	2	0	1	0	0	0	0	0	0	1	0	3	0	1	0	0	2	0
ENSSSCG00000042893	0	0	0	0	0	0	0	0	0	0	0	0	0	0	0	0	0	0	1	0	0	0	0	1	0	0	0	0	1	0	0	0	0	0	0	0
ENSSSCG00000041768	0	1	0	1	0	0	0	0	0	0	0	1	0	0	0	0	0	0	0	0	0	0	0	0	1	0	0	0	0	0	0	0	0	0	0	1
ENSSSCG00000050246	0	0	0	1	0	0	0	0	0	0	0	0	0	0	0	0	0	0	1	1	0	0	0	0	0	0	0	0	0	0	0	0	1	0	0	0
ENSSSCG00000042691	1	0	0	0	0	0	0	1	0	0	0	1	0	0	0	0	0	0	1	0	0	0	0	0	0	1	0	0	1	0	0	0	0	1	1	0
ENSSSCG00000051113	0	0	0	0	0	0	0	0	0	0	0	0	0	1	0	0	0	1	0	0	0	0	0	0	0	1	0	0	0	0	1	0	0	0	0	0
ENSSSCG00000045381	1	0	1	2	0	0	2	1	1	0	1	1	0	2	0	1	1	0	0	0	1	0	0	0	0	0	0	0	2	1	4	0	1	2	1	3
ENSSSCG00000048240	43	34	27	49	36	80	74	39	51	24	54	49	76	85	45	75	25	49	117	40	46	38	103	37	59	45	34	72	72	67	90	74	35	113	49	41
ENSSSCG00000046455	0	0	0	0	0	0	1	0	0	0	0	2	0	0	0	0	0	0	1	0	0	0	0	0	1	0	0	0	1	0	0	0	0	0	1	0
ENSSSCG00000004113	1212	1110	1322	753	1395	1039	1237	1311	858	1198	1740	1386	780	643	1320	196	1155	1182	269	850	1239	1144	1276	741	1261	1259	1287	1356	1522	860	605	1136	1419	1094	849	1732
ENSSSCG00000047452	2	1	3	1	4	2	3	4	1	0	5	3	0	3	2	3	1	4	0	0	4	9	7	1	5	0	7	8	6	3	2	0	3	2	7	2
ENSSSCG00000047924	1	0	0	0	0	0	1	0	0	0	0	0	2	0	0	0	1	0	1	1	1	0	0	0	0	0	0	0	1	1	0	1	0	0	0	1
ENSSSCG00000041638	0	0	0	0	1	1	1	0	1	0	0	2	0	0	1	1	0	1	0	0	0	0	1	0	0	0	3	1	0	0	0	0	0	1	2	1
ENSSSCG00000044212	0	0	0	0	1	0	0	2	0	1	0	0	0	0	0	0	0	0	0	1	0	0	1	0	1	0	1	0	0	0	0	1	1	0	0	0
ENSSSCG00000043354	17	18	15	25	11	17	20	24	10	30	14	8	8	12	14	11	14	21	2	9	14	13	14	11	20	15	13	16	23	16	5	24	15	11	15	15
ENSSSCG00000051595	0	0	0	1	2	2	4	5	0	3	2	7	1	1	0	0	0	2	0	1	1	1	0	0	1	1	2	1	0	0	0	2	1	0	0	0
ENSSSCG00000004114	152	115	111	191	151	320	199	126	196	218	158	150	213	211	118	220	148	200	186	132	154	145	212	178	169	191	119	203	159	160	180	152	159	182	127	105
ENSSSCG00000004119	372	262	346	465	372	790	454	381	805	2240	523	471	550	453	374	246	369	454	329	313	558	410	750	256	421	591	371	688	530	512	362	366	387	453	377	311
ENSSSCG00000043624	0	1	0	0	0	0	0	0	0	1	0	1	0	1	0	0	0	1	0	0	0	0	1	2	1	1	0	1	0	0	0	0	0	0	0	0
ENSSSCG00000004120	359	413	426	355	453	336	492	404	381	603	387	467	396	410	343	163	387	409	288	359	299	329	364	408	391	333	368	385	461	319	304	423	460	358	292	413
ENSSSCG00000047176	2	3	2	5	2	5	5	2	4	2	7	4	1	3	1	4	2	4	1	1	2	3	1	8	7	2	3	4	5	3	2	3	5	1	3	2
ENSSSCG00000048523	2	4	7	2	2	1	5	4	3	12	5	2	1	2	0	0	0	3	4	3	5	0	2	5	5	0	2	1	3	2	6	2	5	1	3	1
ENSSSCG00000004121	558	566	614	455	588	600	640	581	719	733	487	570	639	682	571	398	574	595	480	483	445	425	584	722	521	480	555	605	615	538	648	653	607	549	438	619
ENSSSCG00000051757	0	0	0	0	0	0	0	1	1	0	0	2	0	0	1	0	0	0	2	1	1	1	3	0	2	0	0	1	0	0	1	2	0	0	0	0
ENSSSCG00000004123	1851	1740	1827	1161	2297	1532	1962	1759	1498	1109	1745	2020	1461	1513	1638	755	1930	1921	964	1464	1547	1355	1621	1442	1581	1437	1914	2259	2239	1286	1096	1548	1876	1636	1702	1899
ENSSSCG00000048547	0	0	0	0	1	0	0	0	0	2	0	0	0	1	0	1	0	0	0	0	0	0	0	0	0	0	0	0	0	0	0	1	0	0	0	0
ENSSSCG00000004125	11	10	7	11	11	21	16	17	19	28	14	14	13	23	11	21	17	17	6	10	10	7	15	34	15	13	12	18	7	12	29	18	15	12	14	13
ENSSSCG00000046537	1	3	1	3	2	6	4	3	6	4	2	2	1	1	3	3	2	5	2	1	4	1	0	6	2	7	2	3	4	1	1	2	4	3	2	0
ENSSSCG00000035578	0	0	0	0	0	0	0	0	0	0	0	0	0	0	0	0	0	0	0	0	0	0	0	0	0	0	0	0	0	0	0	0	0	0	0	0
ENSSSCG00000049141	0	0	0	0	0	0	0	0	0	0	0	0	0	0	0	0	1	0	0	0	0	0	0	1	0	0	0	0	0	0	0	0	0	0	0	0
ENSSSCG00000004127	82	80	86	157	88	131	107	109	117	153	79	101	158	126	81	79	86	110	72	92	80	58	107	98	98	80	83	108	104	115	72	87	74	72	75	92
ENSSSCG00000004128	2	1	2	2	2	3	1	1	2	3	0	1	2	2	0	0	1	1	1	0	1	3	3	0	0	0	1	2	2	3	1	0	3	1	5	1
ENSSSCG00000040918	249	243	240	177	237	281	278	233	210	258	180	225	195	218	270	183	265	255	153	184	213	193	211	178	195	218	243	247	284	235	211	246	264	213	199	262
ENSSSCG00000039614	0	0	1	1	0	0	3	0	2	1	0	0	0	0	1	0	0	0	0	0	1	2	0	2	0	0	0	0	2	0	0	0	0	1	2	0
ENSSSCG00000004132	317	256	294	281	352	585	409	241	424	507	332	365	318	263	291	189	322	353	545	254	316	288	477	344	418	327	325	504	337	417	584	342	391	705	278	386
ENSSSCG00000046507	0	0	0	0	0	0	0	1	0	0	0	0	0	0	1	0	0	0	0	0	0	0	0	0	0	0	0	0	0	0	0	0	0	0	0	0
ENSSSCG00000020208	0	0	0	0	0	0	0	0	0	0	0	0	0	0	0	0	0	0	0	0	0	0	0	0	0	0	0	0	0	0	0	0	0	0	0	0
ENSSSCG00000004133	615	550	569	674	566	795	722	464	811	819	494	522	745	761	642	1019	758	718	622	614	517	429	557	1235	560	444	529	558	627	766	1300	671	588	640	616	690
ENSSSCG00000004134	331	293	292	333	344	397	359	334	386	333	298	308	297	373	376	351	353	407	275	263	298	260	318	388	308	290	286	342	366	317	396	337	359	310	279	381
ENSSSCG00000039598	61	55	59	41	49	73	61	53	43	100	42	54	56	58	63	42	65	61	34	50	38	37	45	48	44	50	64	60	73	52	47	83	49	67	50	56
ENSSSCG00000048780	1	2	7	4	8	3	4	11	1	9	5	10	6	5	6	0	4	4	1	1	1	7	2	3	5	3	3	5	7	5	3	1	8	8	7	2
ENSSSCG00000004136	339	337	337	404	301	497	462	382	632	1155	384	340	440	456	419	540	423	453	351	322	407	353	358	482	391	336	328	439	441	432	709	479	372	396	286	369
ENSSSCG00000047221	0	0	0	0	0	0	0	0	0	0	0	0	0	0	0	0	0	0	0	0	0	0	0	0	0	0	0	0	0	0	0	0	0	0	0	0
ENSSSCG00000050677	0	0	0	0	0	0	0	0	0	0	0	0	0	1	0	0	0	0	0	0	0	0	0	0	0	0	0	0	0	0	0	0	0	0	0	0
ENSSSCG00000043315	0	0	3	1	2	1	2	1	5	6	1	3	2	3	6	2	2	2	0	5	5	5	3	2	2	3	0	1	3	6	5	5	5	1	3	4
ENSSSCG00000004138	1670	1632	1848	965	2055	1135	1894	1919	1002	2099	1687	2161	1294	994	1679	561	1636	1537	536	1133	1303	1348	1556	891	1509	1477	2044	1798	2025	1369	715	1481	1704	1550	1252	2108
ENSSSCG00000044542	1	2	2	0	3	1	0	1	0	2	0	2	2	0	0	0	1	1	0	1	0	1	1	1	0	1	2	3	0	3	0	1	1	1	0	0
ENSSSCG00000004139	190	68	110	86	121	246	141	138	344	126	157	174	139	83	195	60	142	210	60	173	129	145	325	95	180	359	169	176	306	355	111	249	188	168	153	154
ENSSSCG00000004140	1083	1066	1050	819	1070	1391	1138	1047	1004	774	1107	1049	890	886	1162	761	1082	1148	564	772	987	897	1084	823	1110	1022	1095	1246	1286	1007	883	1100	1161	940	909	1190
ENSSSCG00000048057	0	2	0	0	1	2	3	3	0	5	2	11	0	2	0	0	1	2	5	4	2	3	4	5	2	2	2	2	1	4	0	2	2	0	3	0
ENSSSCG00000034307	0	0	0	0	0	0	0	0	0	0	0	0	0	0	0	0	0	0	0	0	0	0	0	0	0	0	0	0	0	0	0	0	0	0	0	0
ENSSSCG00000036250	20	11	15	17	10	79	22	26	27	1	15	29	16	16	14	4	18	26	6	12	14	11	47	7	33	42	30	51	41	43	8	26	26	19	20	10
ENSSSCG00000046585	0	0	0	0	0	0	0	0	0	0	0	0	0	0	0	0	0	0	0	0	0	0	0	0	0	0	0	0	0	0	0	0	0	0	0	0
ENSSSCG00000049679	0	0	0	1	0	0	0	0	0	0	1	0	0	1	0	0	0	0	0	0	0	0	1	0	0	0	1	0	0	0	0	0	0	0	0	0
ENSSSCG00000043068	1	0	0	1	0	0	0	1	0	0	0	0	0	0	0	0	0	2	0	1	1	1	0	0	0	0	0	1	0	0	0	0	0	0	0	0
ENSSSCG00000043584	0	1	2	1	0	0	2	1	0	1	0	1	0	0	1	1	1	0	1	1	1	0	0	0	1	1	1	2	1	1	0	2	1	0	0	0
ENSSSCG00000042331	0	0	0	0	0	0	0	1	0	0	0	0	1	0	0	0	0	0	0	0	0	0	0	0	0	0	0	0	1	0	0	0	0	0	0	0
ENSSSCG00000047685	1	0	0	0	1	0	3	0	0	1	0	0	0	0	1	2	0	0	0	0	1	0	0	0	0	0	0	1	3	1	0	1	0	0	0	0
ENSSSCG00000049389	0	0	0	0	1	1	0	0	0	0	0	0	0	0	0	0	0	0	0	0	0	0	0	0	0	0	0	0	0	0	0	0	0	0	0	0
ENSSSCG00000041447	0	0	0	0	0	0	0	0	0	0	0	0	0	0	0	0	0	0	0	0	0	0	0	0	0	0	0	0	0	0	0	0	0	0	0	0
ENSSSCG00000036890	0	0	0	0	0	0	0	0	0	0	0	0	0	0	0	0	0	0	0	0	0	0	0	0	0	0	0	0	0	0	0	0	0	0	0	0
ENSSSCG00000047209	0	0	0	0	0	0	0	0	0	0	0	0	0	0	0	0	0	0	1	0	0	0	0	0	0	0	0	0	0	0	1	0	0	0	0	0
ENSSSCG00000004142	942	1079	918	523	992	838	790	1066	619	566	630	1090	424	407	959	451	952	788	297	586	605	576	675	486	728	682	1053	951	1004	550	517	875	1003	823	594	1088
ENSSSCG00000004143	19	16	17	22	11	16	10	11	24	11	10	20	10	25	20	19	19	18	10	8	13	5	25	23	13	13	8	12	14	18	40	16	15	14	20	10
ENSSSCG00000004144	763	737	689	727	864	1068	945	767	747	708	860	725	946	901	736	570	881	950	519	683	778	739	872	944	915	733	729	1026	856	720	975	862	793	752	785	882
ENSSSCG00000050336	0	1	0	1	0	1	0	2	0	0	1	0	0	2	0	0	0	0	0	0	0	0	1	0	2	0	0	0	0	0	0	1	0	0	0	0
ENSSSCG00000004145	77	61	43	80	74	125	76	70	62	17	76	56	92	89	82	88	78	86	45	67	75	66	98	62	78	72	59	87	82	93	72	81	68	77	73	73
ENSSSCG00000004146	528	495	524	543	497	630	535	420	558	659	474	467	584	564	519	624	534	542	400	414	439	402	529	569	490	465	478	592	602	627	735	575	451	508	534	546
ENSSSCG00000004147	7	8	8	22	5	18	15	0	9	12	2	7	23	12	0	12	4	4	55	3	5	3	16	22	12	11	9	6	7	14	23	7	2	32	5	4
ENSSSCG00000004148	240	237	239	287	241	386	243	238	265	177	376	223	311	265	253	280	233	300	240	222	302	262	329	236	264	259	261	315	324	296	443	303	259	345	239	219
ENSSSCG00000042590	0	0	0	0	0	0	0	0	1	0	0	0	0	0	0	0	0	0	0	0	1	0	0	0	0	0	0	0	0	0	0	0	0	0	0	0
ENSSSCG00000004149	155	144	154	234	181	273	221	183	216	205	166	186	274	190	159	145	163	253	161	155	142	145	242	219	182	212	164	232	182	208	263	158	154	157	181	143
ENSSSCG00000020384	0	0	1	0	1	1	0	0	0	0	0	0	0	0	0	0	0	0	0	0	0	0	0	0	0	0	0	0	0	0	0	0	0	0	0	0
ENSSSCG00000004150	65	138	126	57	78	58	124	54	171	120	52	83	38	47	98	61	61	49	70	38	56	46	32	53	50	38	122	54	96	60	255	97	126	85	71	110
ENSSSCG00000048346	0	0	0	0	0	0	0	0	1	0	0	0	0	0	0	0	0	0	0	0	0	0	0	0	0	1	0	0	0	0	0	0	0	0	0	0
ENSSSCG00000037315	0	0	0	0	0	0	0	0	0	0	0	0	0	0	0	0	0	0	0	0	0	0	0	0	0	0	0	0	0	0	0	0	0	0	0	0
ENSSSCG00000004151	5	0	1	0	0	1	0	0	2	0	0	0	0	0	0	1	0	1	0	0	1	1	0	1	1	0	2	2	1	0	3	0	0	0	0	1
ENSSSCG00000022968	634	626	836	374	730	426	576	876	649	2741	687	940	591	346	581	60	568	491	272	405	459	441	783	339	544	532	807	699	660	433	288	423	743	612	341	847
ENSSSCG00000046952	1	4	6	1	2	5	3	4	0	31	2	15	1	0	2	0	4	3	3	8	2	5	4	3	8	1	6	8	4	6	1	2	4	6	0	1
ENSSSCG00000045653	1	0	0	1	1	0	0	1	0	2	0	0	1	2	0	0	0	1	0	1	0	2	0	0	1	0	3	1	0	1	0	1	0	0	0	0
ENSSSCG00000042538	0	0	0	0	0	2	0	0	0	0	0	0	0	0	0	0	0	0	0	0	0	0	0	0	0	1	0	0	0	1	0	0	0	1	0	0
ENSSSCG00000038420	72	69	42	42	56	111	82	52	37	46	33	63	41	42	60	58	51	45	91	26	29	33	143	44	52	83	104	40	59	37	104	39	46	70	64	53
ENSSSCG00000004154	39	40	44	54	42	43	47	38	37	37	66	48	55	73	40	51	60	49	70	47	48	42	75	75	38	69	51	48	47	62	72	57	38	54	53	61
ENSSSCG00000041354	14	9	23	30	12	22	37	32	19	11	16	28	39	52	25	37	46	17	43	36	16	12	24	52	6	13	8	16	22	40	68	40	8	21	16	17
ENSSSCG00000045966	3	0	5	1	1	6	4	9	4	1	3	3	2	4	2	3	5	4	8	8	2	3	12	9	0	4	5	5	4	1	8	2	0	5	2	0
ENSSSCG00000043500	0	0	0	0	0	0	0	0	0	0	0	0	0	0	0	0	0	0	0	0	0	0	0	0	0	0	0	0	0	0	0	0	0	0	0	0
ENSSSCG00000046825	0	0	0	0	0	0	1	0	0	0	0	0	0	0	0	0	0	0	0	0	0	0	0	0	0	0	0	0	0	0	0	0	0	0	0	0
ENSSSCG00000004155	1	0	1	0	1	0	0	1	0	0	0	0	0	0	0	0	0	0	2	0	0	0	0	0	0	0	0	0	0	0	2	0	0	0	0	0
ENSSSCG00000004156	572	544	455	434	560	702	547	592	625	433	485	474	521	565	571	440	682	515	344	465	466	426	529	577	487	434	494	607	565	507	725	604	513	450	438	577
ENSSSCG00000050929	11	9	3	12	1	16	1	7	18	12	19	2	3	1	1	16	3	5	0	16	4	4	2	8	4	4	12	7	7	3	3	10	7	9	15	8
ENSSSCG00000004158	0	0	0	0	0	1	0	0	0	0	1	0	0	0	2	0	0	0	0	0	0	0	0	1	0	0	0	0	0	0	0	2	1	0	0	0
ENSSSCG00000004157	16	13	17	2	10	19	17	12	39	17	5	10	15	19	17	12	17	14	44	12	5	10	13	23	15	9	16	12	11	5	48	17	24	25	6	12
ENSSSCG00000004159	5	2	2	347	3	2	6	2	11	1	2	5	391	386	4	542	7	5	124	91	5	5	111	20	5	8	3	16	8	124	58	3	3	5	2	5
ENSSSCG00000004160	98	68	87	58	82	112	122	90	68	60	67	91	79	90	108	99	87	86	70	73	69	59	73	102	81	57	95	83	81	84	89	84	93	81	57	99
ENSSSCG00000020379	0	0	0	0	0	0	0	0	0	0	0	0	0	0	0	0	0	0	0	0	0	0	0	0	0	0	0	0	1	1	0	0	0	0	0	0
ENSSSCG00000050757	8	19	16	13	18	16	20	6	16	11	7	17	8	23	13	22	8	17	22	3	9	2	12	26	12	11	12	12	17	23	12	12	14	19	20	15
ENSSSCG00000026041	763	930	967	508	1127	662	1011	891	469	333	805	996	507	396	794	306	889	654	334	560	625	697	650	312	717	691	975	844	1003	487	438	708	969	756	559	866
ENSSSCG00000046709	0	0	0	0	0	0	0	0	0	0	0	0	0	0	0	0	0	0	0	0	0	0	0	0	0	0	0	1	0	0	0	0	0	0	0	0
ENSSSCG00000039049	1065	1105	1170	1051	1137	1051	1944	1422	1433	2666	1018	1082	1342	1758	1354	1019	1193	1401	1071	1141	966	1033	1142	1629	1086	1079	1110	1226	1434	1266	1663	1509	1351	1126	979	1249
ENSSSCG00000046259	19	22	23	24	19	17	28	16	29	28	27	26	30	35	23	15	32	31	15	18	14	18	16	35	21	19	19	25	30	27	35	22	26	22	13	27
ENSSSCG00000004163	2362	2432	2535	2286	2566	2750	2667	2333	2217	3120	2476	2605	2404	2543	2480	1439	2544	2335	1588	1891	2132	1939	2633	2243	2288	2220	2385	2799	2849	2293	2142	2706	2613	2270	1906	2388
ENSSSCG00000004164	0	1	1	2	0	1	0	0	4	0	2	0	3	3	0	2	0	0	2	0	2	1	1	0	2	0	1	2	3	0	2	5	4	1	1	0
ENSSSCG00000004165	492	360	336	1153	420	340	314	484	353	217	331	320	1076	1290	420	1344	437	465	541	483	339	357	693	329	418	385	346	507	504	659	293	483	327	377	399	479
ENSSSCG00000020601	0	0	0	0	0	0	0	0	0	0	0	0	0	0	0	0	0	0	0	0	0	0	0	0	0	0	1	0	0	0	0	0	0	0	0	0
ENSSSCG00000050113	0	0	0	1	0	0	0	0	0	0	0	0	0	0	0	0	0	0	0	0	0	0	0	0	0	0	0	0	0	0	0	0	0	0	0	0
ENSSSCG00000004166	1218	1149	1191	1281	1314	1559	1254	1170	1205	1441	1148	1276	1212	983	1238	620	1089	1125	590	921	1133	861	1245	771	1048	1088	1189	1498	1405	1078	1328	1108	1262	1181	893	1186
ENSSSCG00000044836	188	310	340	177	365	119	280	356	174	381	176	368	90	140	244	6	239	263	72	205	162	177	200	75	176	203	299	236	321	202	95	247	306	192	198	28
ENSSSCG00000004167	3	1	2	11	2	11	12	1	8	29	4	0	13	7	3	6	5	8	13	1	6	0	10	11	10	0	2	3	1	5	6	1	5	5	5	0
ENSSSCG00000041469	0	0	0	0	0	0	0	0	0	0	0	0	0	0	0	0	0	0	0	0	0	0	0	0	0	0	0	0	0	0	0	0	0	0	0	0
ENSSSCG00000004169	1227	1035	1130	854	1170	1210	1128	1109	1052	1162	1094	1076	972	966	1180	848	1226	1041	688	820	986	808	1001	870	935	939	1106	1091	1201	929	1235	1199	1188	1023	766	1261
ENSSSCG00000042887	0	3	0	1	1	2	5	1	1	3	0	2	5	4	3	0	3	7	0	0	2	3	2	0	0	1	1	4	0	3	4	1	8	1	0	0
ENSSSCG00000028115	0	0	1	0	1	0	1	0	1	1	0	2	0	1	0	0	0	2	0	0	1	2	1	0	0	0	0	0	0	0	2	0	0	1	0	0
ENSSSCG00000004170	42	44	50	30	35	51	50	41	58	48	45	55	51	45	38	41	52	44	43	25	34	38	41	54	31	31	31	44	44	32	67	48	41	51	31	56
ENSSSCG00000047392	3	2	5	1	6	2	3	1	6	2	5	2	1	0	0	0	1	2	2	2	2	0	5	4	5	0	3	2	5	1	0	1	3	4	2	1
ENSSSCG00000048900	0	0	0	0	0	0	0	0	0	0	0	0	0	0	0	0	0	0	0	0	0	0	0	0	0	0	0	0	0	0	0	0	0	0	0	0
ENSSSCG00000049766	0	0	0	1	0	1	0	0	0	0	0	0	0	0	0	0	0	0	0	0	0	0	0	0	0	0	0	0	0	0	0	0	0	0	0	0
ENSSSCG00000019571	0	0	0	0	0	0	0	0	0	0	0	0	0	0	0	0	0	0	0	0	0	0	0	0	0	0	0	0	0	0	0	0	0	0	0	0
ENSSSCG00000049873	1	0	0	0	0	4	1	0	1	0	2	1	0	0	1	0	1	1	6	0	0	0	0	0	0	1	0	0	0	0	2	0	0	4	0	0
ENSSSCG00000045292	1	0	0	0	2	11	1	0	3	8	2	0	0	0	1	0	0	0	24	1	1	0	2	0	1	1	2	0	0	0	11	0	0	17	1	0
ENSSSCG00000051035	0	0	0	0	0	1	1	0	1	0	0	0	0	0	0	0	0	0	8	0	0	0	0	0	0	0	0	0	0	0	1	0	0	3	0	0
ENSSSCG00000051001	0	0	0	1	0	2	0	0	1	1	0	0	0	0	0	0	0	0	6	0	0	0	1	0	0	0	0	0	0	0	1	0	0	3	0	0
ENSSSCG00000044647	0	0	0	0	0	0	0	0	0	0	0	0	0	0	0	0	0	0	0	0	0	1	0	0	0	0	0	0	0	0	0	0	0	0	0	0
ENSSSCG00000021443	680	654	550	505	613	680	598	751	570	753	548	631	849	853	703	547	777	735	932	577	581	568	672	896	600	603	596	674	634	689	1065	888	603	781	513	482
ENSSSCG00000004172	65	69	60	64	88	531	85	52	230	140	76	43	76	85	59	52	63	56	1500	50	38	48	67	60	62	73	100	45	105	53	453	58	67	1442	76	62
ENSSSCG00000022387	126	153	119	96	141	143	131	132	105	93	141	116	123	124	132	66	136	119	59	97	111	111	114	95	145	118	148	125	179	100	101	123	126	110	95	142
ENSSSCG00000051738	6	12	9	6	5	9	6	7	10	19	5	5	7	7	6	1	8	8	6	6	7	9	7	16	11	7	10	10	11	6	6	3	10	4	4	2
ENSSSCG00000033258	0	0	0	0	0	2	0	0	0	0	0	0	0	0	0	0	0	1	2	0	0	1	0	0	0	0	0	0	0	0	3	0	0	7	0	0
ENSSSCG00000046186	0	0	0	0	0	0	0	0	0	0	0	0	0	0	0	0	0	0	0	0	0	0	0	0	0	0	0	0	0	0	0	0	0	0	0	0
ENSSSCG00000047444	0	0	0	0	0	0	0	0	0	0	0	0	0	0	0	0	0	0	0	0	0	0	0	0	0	0	0	0	0	0	0	0	0	0	0	0
ENSSSCG00000034139	208	117	144	94	63	169	112	188	129	10	36	114	123	48	149	31	186	171	128	153	101	75	124	98	81	150	112	197	159	82	54	116	78	146	135	167
ENSSSCG00000044729	0	0	0	0	0	0	0	0	0	0	0	0	0	0	0	0	0	0	0	0	0	0	0	0	0	0	0	0	0	0	0	0	0	0	0	0
ENSSSCG00000045624	0	0	0	0	0	0	1	0	0	0	0	1	0	0	0	0	0	0	0	1	0	0	0	2	0	0	0	0	0	0	0	0	0	0	0	0
ENSSSCG00000043813	0	0	0	0	0	0	0	0	0	0	0	0	0	0	0	0	0	0	0	0	0	0	0	0	0	0	0	0	0	0	1	0	0	0	0	0
ENSSSCG00000048321	0	0	0	0	0	0	0	0	0	0	0	0	0	0	0	0	0	0	0	0	0	0	0	0	0	0	0	0	0	0	0	0	0	0	0	0
ENSSSCG00000004177	2926	2768	2337	3231	2640	4332	3265	2105	3341	3452	2315	1976	3611	3960	3048	5173	3217	3629	2225	2523	2525	2297	2834	4247	2870	2293	2626	3333	3286	2779	4390	3611	2502	2732	2900	2750
ENSSSCG00000018972	4	3	4	7	3	6	2	3	2	9	6	4	4	2	7	2	2	5	3	5	3	1	7	9	3	4	6	3	5	5	4	4	2	2	4	1
ENSSSCG00000018450	0	0	1	3	0	2	2	2	1	0	0	1	0	0	1	0	1	2	1	0	0	0	0	2	1	0	0	0	1	1	1	3	0	0	1	0
ENSSSCG00000018352	1	0	1	0	1	0	0	0	1	2	2	0	3	0	0	0	1	0	0	0	0	0	0	0	0	0	0	1	0	0	0	0	0	0	1	0
ENSSSCG00000004178	156	175	186	141	160	183	199	161	173	248	146	139	152	179	135	102	181	191	110	91	105	123	178	164	134	163	166	190	192	152	182	148	148	128	154	143
ENSSSCG00000004179	5	2	2	1	2	4	4	5	4	5	6	4	1	3	3	12	5	5	4	4	4	6	5	7	5	1	5	4	3	1	4	10	2	4	1	5
ENSSSCG00000004180	0	2	1	1	0	0	1	0	0	0	0	0	0	1	0	0	0	0	1	0	1	0	0	3	0	0	0	0	1	0	0	0	0	2	1	0
ENSSSCG00000004181	13	3	2	2	2	10	4	7	7	0	0	2	2	5	4	1	2	6	1	8	5	4	1	1	0	1	2	14	2	0	2	0	3	8	1	8
ENSSSCG00000019778	0	0	0	0	0	0	0	0	0	0	0	0	0	0	0	0	0	0	0	1	0	0	0	0	0	0	0	0	0	0	0	0	0	0	0	0
ENSSSCG00000035807	0	0	0	0	0	0	0	0	0	0	0	0	0	0	0	0	0	0	0	0	0	0	0	0	0	0	0	0	0	0	0	0	0	0	0	0
ENSSSCG00000004183	0	0	0	0	0	0	0	0	0	0	0	0	0	0	0	0	0	0	0	0	0	0	0	0	0	0	0	0	0	0	0	0	0	0	0	0
ENSSSCG00000037870	0	0	0	0	0	0	0	0	0	0	0	0	0	0	0	0	0	0	0	0	0	0	0	0	0	0	0	0	0	0	0	0	0	0	0	0
ENSSSCG00000004184	0	0	0	0	0	0	0	0	0	0	0	0	0	0	0	0	0	0	0	0	0	0	0	0	0	0	0	0	0	0	0	0	0	0	0	0
ENSSSCG00000004185	0	0	0	0	0	0	0	0	0	0	0	0	0	0	0	0	0	0	0	0	0	0	0	0	0	0	0	0	0	0	0	0	0	0	0	0
ENSSSCG00000037590	0	0	0	0	0	0	0	0	0	0	0	0	1	1	0	0	0	0	0	0	0	0	2	0	0	0	0	0	0	0	0	0	1	0	0	0
ENSSSCG00000040065	0	1	0	1	8	8	3	0	3	0	1	3	0	7	0	0	0	0	0	0	3	2	2	3	9	0	3	0	1	0	1	2	7	1	2	0
ENSSSCG00000004187	0	3	1	0	8	22	9	0	7	0	12	11	10	27	1	3	1	0	0	1	3	6	5	12	33	0	5	1	13	0	3	8	8	4	11	0
ENSSSCG00000004186	0	0	0	0	2	0	0	0	0	0	0	0	0	1	0	0	0	0	0	0	0	0	0	0	1	0	0	0	3	0	0	0	0	1	0	0
ENSSSCG00000004189	0	0	0	0	0	0	1	1	0	0	1	0	0	0	1	0	0	0	0	0	0	0	0	0	0	0	0	0	0	0	0	0	1	0	0	1
ENSSSCG00000004190	551	629	589	482	712	889	745	516	631	739	694	603	606	558	555	326	585	594	378	488	586	528	718	581	668	602	619	614	722	581	648	642	731	571	508	549
ENSSSCG00000018825	0	0	0	0	0	0	0	0	1	0	0	0	0	0	0	0	0	0	0	0	0	0	0	0	0	0	0	0	0	0	0	0	0	0	0	0
ENSSSCG00000004191	319	355	198	187	479	557	369	297	348	129	527	464	288	310	281	225	318	428	64	330	406	412	491	283	417	375	370	349	513	431	219	379	484	327	415	270
ENSSSCG00000004192	477	317	205	284	365	663	526	469	272	206	395	412	806	384	474	239	479	677	269	305	461	361	468	631	667	429	663	482	494	424	494	703	479	561	572	503
ENSSSCG00000004193	103	72	46	42	86	72	106	65	99	173	68	74	55	153	70	73	60	82	89	45	56	37	101	50	64	58	125	31	84	101	155	50	70	128	84	55
ENSSSCG00000025992	17	10	4	5	10	17	15	15	13	17	6	12	5	11	17	4	13	25	2	5	9	13	6	8	22	13	34	12	13	9	20	15	12	12	24	25
ENSSSCG00000004196	478	514	506	555	574	549	617	573	581	940	548	604	539	541	478	270	524	587	384	469	410	370	597	557	459	467	561	567	576	565	554	509	557	570	435	411
ENSSSCG00000004195	0	0	3	2	0	2	2	2	4	2	1	1	2	2	2	1	0	0	0	2	3	1	2	6	1	1	1	1	3	3	1	1	1	5	7	9
ENSSSCG00000043973	0	0	0	0	1	0	2	1	0	2	0	0	0	1	0	0	0	0	0	0	0	0	0	1	0	0	0	0	0	0	0	0	0	0	0	0
ENSSSCG00000048750	1	2	0	0	1	0	0	1	0	0	0	4	1	0	0	0	0	2	0	1	0	1	0	1	1	1	4	1	2	1	1	1	3	0	0	2
ENSSSCG00000036790	424	436	414	220	401	419	378	477	316	209	342	449	183	242	427	151	419	377	144	300	284	303	351	271	342	347	398	445	492	319	288	441	457	395	318	447
ENSSSCG00000004199	2067	1983	1936	2267	2298	2958	2349	2135	2411	1388	1684	1890	2936	2925	2170	2032	2324	2362	1545	2011	1674	1638	2208	3261	2041	1866	1845	2276	2438	2190	3170	2329	2022	1912	2262	2093
ENSSSCG00000033538	0	0	0	0	0	0	0	0	0	0	0	0	0	0	0	0	0	0	0	0	0	0	0	0	0	0	0	1	0	0	0	0	1	1	0	0
ENSSSCG00000004201	425	302	372	83	326	330	252	396	171	111	266	289	102	82	315	29	450	235	10	205	239	263	244	106	183	283	306	241	332	180	64	270	274	208	169	350
ENSSSCG00000004202	2	1	4	1	2	2	6	0	21	14	1	0	3	2	1	5	4	5	6	6	5	0	1	4	2	3	0	3	9	9	10	6	1	4	0	1
ENSSSCG00000004203	196	216	199	188	235	289	242	224	183	127	233	207	197	201	212	149	209	259	112	180	193	180	216	225	220	185	186	235	282	220	196	232	243	206	202	228
ENSSSCG00000004204	0	0	0	0	0	0	2	1	0	0	0	0	0	0	0	0	0	0	0	0	0	0	0	0	0	0	0	0	1	0	0	0	0	1	0	0
ENSSSCG00000004205	184	197	189	209	187	305	248	220	355	367	220	208	237	196	220	219	225	267	245	209	209	154	270	337	191	210	190	221	222	252	319	208	179	267	167	215
ENSSSCG00000004207	178	104	105	137	173	143	178	197	226	454	136	160	148	126	172	66	173	169	103	166	120	109	212	109	171	112	150	141	174	143	180	163	138	221	151	113
ENSSSCG00000033894	0	0	0	0	0	0	0	0	0	0	0	0	0	0	0	0	0	0	0	0	0	0	1	0	0	0	0	0	0	0	0	0	1	0	0	0
ENSSSCG00000042942	0	0	0	0	0	0	0	1	0	1	0	2	0	0	0	0	0	1	0	0	0	0	0	0	1	1	0	0	0	1	0	0	0	0	0	0
ENSSSCG00000045783	0	0	0	0	0	0	0	0	0	0	0	0	1	1	0	1	0	0	0	1	0	1	0	0	0	2	0	0	0	0	0	0	0	0	0	0
ENSSSCG00000049301	0	0	0	0	0	0	0	0	0	0	0	0	0	0	0	0	0	0	0	0	0	0	0	0	0	0	0	0	0	0	0	0	0	0	0	0
ENSSSCG00000048279	0	0	0	0	0	0	1	0	0	0	0	0	0	0	0	0	0	0	0	0	0	0	0	0	0	0	0	0	0	0	0	0	0	0	0	0
ENSSSCG00000004209	2045	1552	1735	1096	1853	2401	2217	1927	1616	831	2872	2115	1402	1329	1908	648	1875	2241	742	1509	2258	1956	2355	2279	2217	2003	1791	2175	2496	1959	1306	2153	2069	1567	1709	1899
ENSSSCG00000047303	4	7	12	6	9	11	11	7	7	9	15	15	7	13	10	0	9	19	9	7	7	7	12	23	11	10	10	14	10	12	7	17	8	10	12	2
ENSSSCG00000039900	0	0	0	0	0	0	0	0	0	0	0	0	0	0	0	0	0	0	0	0	0	0	0	0	0	0	0	0	0	0	0	0	0	0	0	0
ENSSSCG00000024392	1	3	1	1	3	5	1	0	4	4	14	5	1	1	4	0	1	10	1	1	9	1	7	6	6	2	1	2	5	4	5	4	5	7	3	1
ENSSSCG00000004212	0	0	0	0	0	0	0	1	0	0	0	0	0	0	0	0	0	0	0	0	0	0	0	0	0	1	0	0	0	0	0	0	0	0	0	0
ENSSSCG00000004213	0	0	0	0	0	1	1	0	1	3	0	0	3	0	0	3	1	0	0	0	0	0	1	1	0	0	0	0	0	1	0	1	0	0	0	0
ENSSSCG00000033889	0	0	0	0	0	0	0	0	0	0	0	0	0	0	0	0	0	0	0	0	0	0	0	0	0	0	0	0	0	0	0	0	0	0	0	0
ENSSSCG00000038602	120	138	171	128	154	171	170	172	129	236	155	172	180	161	169	71	132	156	114	119	135	142	172	182	166	144	140	184	164	170	152	125	140	111	107	140
ENSSSCG00000004215	0	0	0	0	0	0	0	0	0	0	0	0	0	0	0	0	0	0	0	0	0	0	0	0	0	0	0	0	0	0	0	0	0	0	0	0
ENSSSCG00000004216	456	531	502	439	525	753	563	459	602	476	396	456	597	548	525	755	566	516	457	412	402	383	481	611	456	387	433	502	538	499	757	598	509	541	421	620
ENSSSCG00000004217	1054	943	1015	810	989	1151	1141	956	1085	2080	928	907	950	910	1079	762	1051	1088	641	734	838	823	924	926	940	868	924	1100	1212	907	1255	1078	1032	948	880	1081
ENSSSCG00000004218	106	39	54	126	58	197	124	59	52	26	196	68	77	48	69	45	66	106	42	60	165	132	146	71	138	173	87	180	96	163	196	66	54	55	77	58
ENSSSCG00000042355	3	0	1	3	0	4	3	1	0	1	2	2	1	1	1	0	0	2	0	1	2	2	2	0	0	1	0	0	2	3	1	1	5	0	1	1
ENSSSCG00000042137	0	1	0	0	0	0	0	0	0	0	0	0	0	0	0	0	0	2	0	0	0	0	1	0	0	0	0	0	0	0	0	0	0	0	0	0
ENSSSCG00000045632	11	15	12	14	9	12	12	11	15	11	17	12	20	11	11	13	10	11	7	12	8	6	8	9	5	10	19	16	11	17	12	11	10	12	10	15
ENSSSCG00000004220	99	105	74	80	107	100	93	89	97	133	86	78	110	90	88	49	113	97	54	75	58	70	96	91	101	77	81	95	107	78	93	103	91	90	77	61
ENSSSCG00000004221	633	538	202	507	617	639	387	586	382	434	566	559	547	593	458	541	585	412	322	474	374	545	577	336	398	525	396	463	699	520	582	439	434	363	453	464
ENSSSCG00000004222	3006	2824	2730	1550	3009	2476	2611	2918	2445	2369	3066	2880	1765	1774	2618	1189	2870	2351	1581	1884	2398	2244	2506	1563	2414	2384	2638	2725	3165	2029	2586	2720	2769	2866	1816	3403
ENSSSCG00000050451	11	11	17	20	15	19	14	14	18	27	13	25	14	20	12	3	11	20	14	8	10	6	26	31	20	10	13	17	14	15	31	24	19	7	22	5
ENSSSCG00000004223	106	105	81	75	108	102	77	94	119	99	89	76	64	52	78	58	81	97	40	71	94	70	85	64	90	112	69	107	84	60	96	75	100	78	91	95
ENSSSCG00000050365	6	2	5	0	5	3	3	2	5	1	4	4	3	3	1	3	0	5	1	2	1	4	2	3	2	0	1	8	2	1	1	5	3	2	5	0
ENSSSCG00000004224	137	125	135	157	140	199	134	126	147	136	112	148	168	198	137	180	148	152	89	133	122	110	183	108	117	112	123	172	147	163	183	126	110	103	117	143
ENSSSCG00000004225	238	201	160	658	171	612	204	227	171	114	228	190	834	672	225	1175	207	256	289	313	207	201	511	126	247	316	156	337	303	543	368	177	225	254	239	147
ENSSSCG00000021149	82	84	78	67	130	105	89	84	67	117	94	94	82	77	55	8	75	84	60	69	52	60	116	57	90	92	91	113	77	87	56	63	117	98	71	97
ENSSSCG00000048747	1	0	2	1	3	4	1	4	0	3	2	0	0	0	2	0	1	1	0	1	0	0	1	0	0	0	0	3	0	1	2	2	0	0	2	1
ENSSSCG00000051186	0	1	0	0	1	0	0	0	0	0	0	1	2	0	1	0	0	0	0	0	1	0	2	0	1	0	0	0	0	0	0	1	0	0	0	0
ENSSSCG00000036607	1496	902	1132	1392	1064	2198	1560	1225	1445	1013	1877	1277	1452	1600	1455	1259	1436	2121	996	1231	1703	1596	1863	2149	1891	1614	971	2053	1648	1778	1613	1784	1464	1101	1421	1256
ENSSSCG00000027613	12	5	3	12	10	12	20	3	4	0	6	8	58	70	3	14	5	14	3	16	6	15	11	15	28	2	3	11	5	9	16	28	29	2	7	2
ENSSSCG00000033289	0	0	0	0	0	0	0	0	0	0	0	0	0	0	0	0	0	0	0	0	0	0	0	0	0	0	0	0	0	0	0	0	0	0	0	0
ENSSSCG00000046850	54	54	79	37	51	30	63	68	46	85	33	43	29	30	57	11	62	40	18	46	40	49	29	34	43	42	68	71	41	23	17	51	45	54	33	82
ENSSSCG00000004232	1135	1098	1135	738	1321	957	1089	1079	756	1247	1322	1218	726	679	1000	440	1009	947	402	679	891	829	831	594	1019	751	1191	1052	1213	683	589	967	1228	962	680	1334
ENSSSCG00000004233	70	66	50	88	61	176	93	72	105	41	86	88	110	125	101	109	56	107	72	82	99	65	97	204	101	69	58	119	102	102	127	102	84	100	91	56
ENSSSCG00000004234	2499	2143	1715	2872	2343	6133	2608	1656	3353	3191	1811	2165	3534	2444	2050	3593	2735	2555	1363	2320	2616	1974	3032	3291	2566	1781	1807	2854	2875	2531	3171	2157	2175	1892	2786	1840
ENSSSCG00000004236	111	75	59	126	83	281	99	72	565	1086	145	96	181	130	105	161	96	141	131	98	163	164	184	158	196	128	90	211	169	146	265	112	95	277	219	104
ENSSSCG00000004237	11429	10307	9815	7959	10477	14065	10569	9742	10720	10906	11383	10910	9694	9861	10902	8207	11151	10380	5744	8157	10115	8667	11516	9611	10580	9101	10016	11798	12747	10117	11153	11400	11720	10514	8785	12068
ENSSSCG00000004238	458	479	480	443	479	552	553	466	479	510	548	448	469	415	443	323	501	448	263	398	442	415	481	424	498	427	473	520	518	417	450	476	541	445	373	458
ENSSSCG00000046149	0	0	0	0	0	0	0	0	0	0	0	0	0	0	0	0	0	0	0	0	0	0	0	0	0	0	0	0	1	0	0	0	0	0	0	0
ENSSSCG00000046311	9	1	3	4	2	6	2	8	2	1	4	2	1	1	13	1	4	17	0	6	7	15	6	7	9	9	9	6	15	7	1	12	4	5	7	9
ENSSSCG00000048922	14	1	0	0	1	2	3	5	0	4	5	2	2	1	2	1	0	5	0	0	1	0	0	0	1	2	7	3	5	1	1	2	2	4	4	6
ENSSSCG00000043582	9	7	8	11	3	8	5	1	8	3	3	2	6	5	6	5	6	6	2	8	4	4	3	9	5	10	3	4	12	10	7	0	4	6	10	9
ENSSSCG00000028308	0	0	0	0	0	0	0	0	0	0	0	0	0	0	0	0	1	0	0	0	0	0	0	0	0	0	0	0	0	0	0	0	0	0	0	0
ENSSSCG00000050086	0	0	0	0	0	0	0	0	0	0	0	0	0	0	0	0	0	0	0	0	0	0	0	0	0	0	0	0	0	0	0	0	0	0	0	0
ENSSSCG00000047837	0	0	0	0	0	0	0	0	0	0	0	0	0	0	0	0	0	0	0	0	0	0	0	0	0	0	0	0	0	0	0	0	0	0	0	0
ENSSSCG00000046028	0	0	0	0	0	0	0	0	0	0	0	0	0	0	0	0	0	0	0	0	0	0	0	0	0	0	0	0	0	0	0	0	0	0	0	0
ENSSSCG00000004241	5027	5063	3866	3862	4941	6097	5146	3926	4868	3390	3784	4225	5524	4773	4386	4625	5502	5072	2921	4277	3837	3471	5385	6331	4683	4673	4271	5213	5256	5253	7112	4963	4097	4514	5212	5445
ENSSSCG00000045816	0	0	0	0	0	0	0	0	1	0	0	0	0	0	0	0	0	0	1	0	0	0	0	1	0	0	0	0	0	1	0	0	0	0	0	0
ENSSSCG00000004242	198	304	378	370	372	434	454	246	328	699	438	356	378	356	283	163	260	430	232	267	315	284	396	405	310	382	350	417	400	362	336	298	351	274	292	227
ENSSSCG00000046176	1	0	0	0	0	0	0	0	1	4	0	0	0	0	0	0	0	0	0	0	0	1	0	1	0	0	0	0	0	1	0	0	0	1	1	0
ENSSSCG00000043510	0	0	0	0	1	1	2	1	0	4	0	0	0	0	0	2	1	0	0	0	2	1	0	0	0	0	0	0	2	0	2	0	0	0	2	2
ENSSSCG00000050869	0	0	0	1	0	0	0	1	0	2	0	0	0	1	0	0	0	0	1	0	1	0	0	0	0	0	0	0	0	0	0	1	0	3	0	0
ENSSSCG00000041950	0	0	0	0	0	0	0	0	0	1	0	0	0	0	0	0	0	0	0	0	0	0	0	0	0	0	0	0	0	0	0	0	0	0	0	0
ENSSSCG00000050192	0	0	1	1	0	0	0	0	1	15	4	1	1	1	0	0	1	0	0	2	3	4	1	1	2	1	0	2	0	0	0	0	0	0	1	0
ENSSSCG00000044184	0	0	0	0	0	0	0	0	0	0	0	0	0	0	0	0	0	0	0	0	0	0	0	0	0	0	0	0	0	0	0	0	0	0	0	0
ENSSSCG00000004243	0	0	0	0	0	1	0	0	0	0	0	0	0	0	0	0	0	0	0	0	0	0	0	0	0	1	1	0	0	0	0	0	0	0	0	0
ENSSSCG00000004244	299	230	184	459	257	495	354	218	203	190	507	230	671	567	237	481	212	355	428	255	419	336	405	369	379	301	310	390	299	280	338	285	255	454	321	256
ENSSSCG00000044089	1	1	0	0	1	3	2	1	0	1	0	0	0	1	0	0	0	1	0	0	0	0	0	0	2	0	1	0	0	0	1	0	0	0	0	0
ENSSSCG00000046375	1	0	0	0	0	0	0	1	0	0	0	0	1	0	0	0	0	0	0	0	0	0	0	0	0	0	0	0	0	0	0	0	0	1	0	0
ENSSSCG00000004245	374	417	362	299	457	395	422	344	420	406	321	407	289	317	310	176	366	311	213	277	254	243	305	290	331	290	379	345	449	278	271	333	400	383	294	318
ENSSSCG00000004246	15	16	15	5	27	15	14	12	16	19	14	16	22	20	18	2	14	16	18	12	16	21	25	29	14	14	14	16	25	9	18	19	23	21	22	16
ENSSSCG00000004247	233	191	205	202	196	253	217	203	249	246	161	175	195	242	214	202	232	243	152	165	161	183	214	250	170	198	200	195	245	212	228	258	193	203	162	261
ENSSSCG00000050966	0	0	0	0	0	0	0	0	0	1	0	0	0	0	0	0	2	0	0	0	1	2	0	0	0	0	0	0	0	1	1	1	0	0	0	0
ENSSSCG00000004249	274	271	268	196	291	280	308	283	258	346	256	269	277	263	275	113	302	293	167	229	212	251	314	252	278	233	281	300	356	237	235	260	318	283	218	271
ENSSSCG00000044405	0	0	0	0	0	0	0	0	0	0	0	0	0	0	0	0	0	0	0	0	0	0	0	0	0	0	0	0	0	0	0	0	0	0	0	0
ENSSSCG00000043532	0	1	0	2	1	0	1	3	3	2	2	2	0	0	0	1	3	1	0	1	1	0	3	2	1	2	3	0	1	1	1	2	0	0	0	0
ENSSSCG00000020423	0	0	0	0	0	0	0	0	0	0	0	0	0	0	0	0	0	0	0	0	0	0	0	0	0	0	0	0	0	0	0	0	0	0	0	0
ENSSSCG00000004250	1272	954	1175	1372	1072	1325	1055	1345	745	275	1534	1050	1245	954	1310	935	1091	1238	537	948	1204	1107	1351	849	1136	1219	1027	1189	1358	1305	773	1295	1149	1069	914	1328
ENSSSCG00000042072	0	2	1	0	0	0	3	1	2	1	1	0	1	0	0	0	0	1	2	0	0	0	2	2	0	0	0	0	0	0	0	1	1	2	0	0
ENSSSCG00000045405	6	7	3	11	9	9	17	9	15	19	10	14	8	9	8	1	13	10	8	13	8	9	13	11	9	7	9	10	6	9	7	8	12	12	7	6
ENSSSCG00000020885	766	634	693	634	765	858	690	714	593	616	743	671	677	636	676	512	680	666	357	495	642	589	655	495	685	630	654	752	802	610	633	735	694	672	502	734
ENSSSCG00000004252	0	0	0	0	1	0	0	1	0	0	0	0	0	0	1	0	0	0	0	0	0	0	1	0	0	0	0	0	0	0	0	0	0	0	0	0
ENSSSCG00000004253	495	592	573	343	613	552	549	607	479	797	505	557	433	460	575	262	590	473	305	394	457	419	475	476	437	382	536	513	648	396	470	502	528	507	393	589
ENSSSCG00000004254	80	110	112	55	89	134	93	92	72	40	83	138	68	40	98	28	105	103	43	69	75	55	72	54	69	67	102	95	125	71	79	100	81	75	64	81
ENSSSCG00000026978	0	1	2	0	1	3	1	1	1	0	0	1	1	0	2	0	3	1	0	0	0	0	0	1	0	1	1	0	0	1	0	0	2	0	0	2
ENSSSCG00000045461	0	0	0	0	0	0	0	0	0	0	1	0	0	0	0	0	0	0	0	0	0	0	0	0	0	0	0	0	0	0	0	0	0	0	0	1
ENSSSCG00000004255	14	16	24	11	4	9	10	14	8	4	24	7	8	8	15	10	12	16	6	20	23	21	16	17	18	14	14	16	8	6	12	17	15	11	14	26
ENSSSCG00000048099	1	2	0	1	0	1	1	0	3	1	0	0	1	1	3	0	0	2	3	1	0	2	1	0	1	0	0	0	0	0	3	1	2	0	1	0
ENSSSCG00000041223	0	0	0	0	0	0	0	0	0	0	0	0	0	0	0	0	0	2	0	0	0	0	0	0	0	0	0	0	1	0	0	1	0	1	0	0
ENSSSCG00000046360	0	0	0	0	0	0	0	0	0	0	0	0	0	0	0	0	0	0	1	0	0	0	0	0	0	0	0	0	0	0	0	0	0	0	0	0
ENSSSCG00000039333	3	2	1	1	1	1	3	6	6	3	0	1	2	4	3	0	4	2	1	3	0	2	2	4	2	5	1	3	3	2	3	2	5	0	0	2
ENSSSCG00000019126	0	0	0	0	0	0	0	0	0	0	0	0	0	0	0	0	0	0	0	0	0	0	0	0	0	0	0	0	0	0	0	0	0	0	0	0
ENSSSCG00000036207	10	7	9	6	5	2	5	13	7	5	11	8	7	16	10	3	9	6	5	13	4	9	13	7	10	6	8	11	10	6	8	11	4	8	6	7
ENSSSCG00000038522	4	6	5	3	7	18	3	3	12	6	6	4	6	5	9	10	4	9	4	5	6	5	9	3	2	5	1	7	7	5	5	8	4	3	7	3
ENSSSCG00000004261	15	18	9	23	20	29	11	13	23	20	10	11	19	26	9	19	9	26	17	14	4	13	20	25	12	26	18	29	28	19	31	29	16	27	14	20
ENSSSCG00000004262	221	276	269	198	244	344	255	220	273	348	268	225	283	303	220	124	276	268	202	190	215	198	253	250	265	224	214	282	295	258	269	241	257	274	205	248
ENSSSCG00000004263	124	138	111	122	135	141	155	127	129	206	113	127	151	160	128	95	138	159	112	98	114	99	125	135	128	90	104	129	139	123	153	135	129	148	124	107
ENSSSCG00000023834	5	4	7	72	4	71	20	11	22	13	6	4	45	28	4	35	6	19	93	8	5	7	11	58	13	10	11	11	3	3	29	11	4	42	10	0
ENSSSCG00000032533	0	0	1	2	1	8	2	0	3	7	1	0	7	1	0	2	1	1	4	1	2	2	7	8	2	1	1	11	2	2	0	1	1	2	3	0
ENSSSCG00000049964	0	0	0	0	0	0	0	2	0	1	0	0	0	0	0	0	0	0	1	0	0	0	0	0	0	0	0	0	0	0	0	0	0	0	0	0
ENSSSCG00000046094	0	0	0	2	1	0	0	0	0	0	0	0	1	0	1	0	0	0	0	0	0	0	0	0	0	0	0	0	2	1	0	1	0	0	0	0
ENSSSCG00000043689	4	0	4	3	0	0	2	3	1	1	1	0	0	0	0	0	1	5	0	0	0	0	0	0	0	0	0	0	0	1	0	1	0	2	0	0
ENSSSCG00000051636	1	0	2	2	0	0	3	1	4	0	3	1	0	0	5	0	2	4	0	2	2	1	1	2	3	0	1	1	3	2	2	0	0	0	1	1
ENSSSCG00000025941	1293	1013	1053	1125	1107	1687	1190	1049	1244	1015	1155	1013	1356	1277	1109	1190	1227	1307	959	999	1209	1019	1345	1328	1165	1125	1055	1278	1345	1229	1454	1325	1126	1183	1046	1266
ENSSSCG00000035259	1078	1114	1186	1021	1154	1158	1288	1153	1128	1606	961	1139	1327	1306	1116	791	1096	1272	856	855	923	850	1179	1300	1023	931	1084	1172	1275	1045	1164	1231	1156	1032	862	1178
ENSSSCG00000047872	3	0	0	1	1	1	0	2	1	2	0	0	0	1	1	0	2	2	1	0	1	0	0	1	1	1	1	1	1	0	0	0	0	2	1	2
ENSSSCG00000049526	0	0	0	0	0	0	0	0	0	0	0	0	0	0	0	0	0	0	0	0	0	0	0	0	0	0	0	0	0	0	0	0	0	0	0	0
ENSSSCG00000004269	0	0	0	1	0	1	62	0	0	0	1	0	0	0	0	0	3	0	0	1	0	2	1	0	0	1	1	1	0	0	0	0	0	0	1	0
ENSSSCG00000050391	0	0	0	0	0	2	1	0	0	0	0	0	0	0	0	0	0	0	0	0	0	0	0	0	0	1	0	0	0	0	0	0	0	0	0	0
ENSSSCG00000020480	0	0	0	0	0	0	0	0	0	0	0	0	0	0	0	0	0	0	0	0	0	0	0	0	0	0	0	0	0	0	0	0	0	0	0	0
ENSSSCG00000043187	0	0	0	0	0	0	0	0	0	0	0	0	0	0	0	0	0	0	0	0	0	0	0	0	0	0	0	0	0	0	0	0	0	0	0	0
ENSSSCG00000050497	0	0	0	0	0	0	0	0	0	0	0	0	0	0	0	0	0	0	0	0	0	0	0	0	0	0	0	0	0	0	1	0	0	0	0	0
ENSSSCG00000047735	151	146	180	227	158	166	230	268	199	259	233	144	139	117	181	99	176	269	52	142	169	124	136	110	141	137	125	176	165	182	103	164	134	124	140	123
ENSSSCG00000046711	1	1	0	3	1	1	2	3	3	1	3	3	1	1	1	1	0	4	0	0	0	0	0	1	2	2	2	3	1	1	1	1	0	1	2	0
ENSSSCG00000033409	0	0	0	0	0	0	0	0	0	0	0	0	0	0	0	0	0	0	0	0	0	0	0	0	0	0	0	0	0	0	0	0	0	0	1	0
ENSSSCG00000048270	0	0	0	1	1	1	2	0	0	2	0	0	0	1	0	0	0	3	0	0	0	0	0	0	2	1	0	1	1	3	1	0	0	1	2	0
ENSSSCG00000004270	1597	1596	1734	1510	1764	1721	1699	1647	1217	1465	1837	1765	1527	1319	1542	1050	1541	1556	564	1126	1550	1399	1741	824	1671	1562	1717	1891	1972	1405	869	1524	1742	1281	1240	1672
ENSSSCG00000038704	0	0	0	0	0	1	0	0	0	0	0	0	0	0	0	0	0	0	0	0	0	0	0	0	0	0	0	0	1	1	0	0	1	0	0	0
ENSSSCG00000046970	1	0	0	1	1	0	2	1	0	0	0	0	0	3	0	0	1	0	0	0	0	0	1	1	1	0	0	1	0	0	1	0	2	0	0	0
ENSSSCG00000004272	1354	1249	1147	1065	1162	1526	1300	1210	1267	1023	1159	1093	1421	1661	1365	1482	1451	1413	1113	1150	1206	1056	1265	1891	1141	1099	1109	1307	1312	1194	1674	1548	1450	1274	1039	1432
ENSSSCG00000050146	2	1	3	0	3	0	2	4	0	0	3	2	0	2	1	0	1	1	4	2	4	1	1	1	0	2	1	1	1	0	0	2	1	2	0	0
ENSSSCG00000050006	17	33	16	1	37	10	25	19	8	4	13	24	6	6	18	1	29	2	1	5	11	16	12	9	16	13	25	32	30	4	5	21	25	15	26	31
ENSSSCG00000044472	142	197	234	77	232	86	220	119	73	163	112	224	81	67	158	11	155	150	18	103	108	125	101	71	120	101	222	156	178	65	44	132	225	117	97	173
ENSSSCG00000004274	187	254	189	199	235	285	180	225	253	85	124	271	208	264	219	155	229	194	149	104	126	218	204	183	172	290	242	266	296	214	184	146	231	276	335	158
ENSSSCG00000004275	562	649	632	488	776	541	713	678	675	1149	713	712	503	587	593	167	650	744	393	497	535	565	631	628	602	588	692	762	720	485	497	656	746	597	513	567
ENSSSCG00000046534	0	0	0	0	1	0	0	0	0	0	0	0	0	0	0	0	1	0	0	0	0	0	0	0	0	0	2	0	1	0	0	0	0	0	0	0
ENSSSCG00000004276	729	625	667	526	733	846	700	671	635	492	818	644	572	502	712	460	679	662	357	545	718	651	797	556	685	688	659	763	735	673	553	709	746	605	542	734
ENSSSCG00000047243	1	3	3	1	2	5	5	6	1	3	2	5	3	1	1	2	3	3	4	4	1	1	5	4	0	1	4	1	4	4	4	7	3	6	1	1
ENSSSCG00000026246	253	171	150	177	146	253	181	323	219	360	194	142	164	115	258	157	168	262	72	186	144	168	284	96	171	268	187	186	311	258	153	274	176	199	163	253
ENSSSCG00000043181	0	1	0	0	0	0	0	0	0	0	0	0	0	0	0	0	0	0	0	0	0	0	0	0	0	0	0	0	0	0	0	0	0	0	0	0
ENSSSCG00000044120	0	0	0	0	0	0	0	0	0	0	0	0	0	0	0	0	0	0	0	0	0	0	0	0	0	0	0	1	0	0	0	0	1	0	1	0
ENSSSCG00000043325	0	0	0	0	0	0	0	0	1	0	0	0	0	0	0	0	0	0	0	0	0	0	0	0	0	0	0	0	1	1	0	0	0	0	0	0
ENSSSCG00000004279	642	742	769	639	875	871	772	577	935	1036	732	795	647	680	685	478	766	702	629	473	610	549	685	648	705	622	785	808	789	573	1341	661	724	911	563	755
ENSSSCG00000042201	0	1	3	6	2	3	1	5	0	4	1	1	1	2	1	0	0	0	2	2	2	0	0	4	2	2	0	1	2	0	0	0	2	0	1	2
ENSSSCG00000048869	1	2	3	3	7	3	3	2	6	4	0	5	2	1	1	1	4	1	1	3	4	4	2	1	0	2	1	4	2	0	1	2	3	5	3	0
ENSSSCG00000047571	80	129	75	100	158	134	97	52	153	104	47	123	145	155	94	34	112	41	69	77	56	101	113	150	113	103	145	122	167	71	111	87	140	75	120	80
ENSSSCG00000019520	0	1	0	0	0	0	0	0	0	0	0	0	0	0	0	0	0	0	0	0	0	0	2	0	0	0	0	0	0	0	0	0	0	0	0	0
ENSSSCG00000042663	17	33	22	31	37	64	29	40	43	36	23	29	47	48	28	9	21	28	27	23	26	26	27	62	37	26	37	47	45	32	39	32	31	30	44	10
ENSSSCG00000019941	0	0	1	0	1	1	0	0	1	1	0	1	0	1	0	0	0	0	0	0	1	0	0	0	1	1	1	0	0	0	0	0	0	0	0	0
ENSSSCG00000020544	0	0	0	0	0	0	0	0	0	0	0	0	0	0	0	0	0	0	0	0	0	0	0	0	0	0	0	0	0	0	0	0	0	0	0	0
ENSSSCG00000046159	0	1	0	0	0	0	0	0	0	1	0	0	0	0	0	0	0	0	0	0	0	0	0	0	0	0	0	0	0	0	0	1	0	0	0	0
ENSSSCG00000004280	3275	3280	3461	1591	4218	2637	3063	3401	2504	4577	3086	3677	1751	1501	3194	791	3312	3327	870	2557	2171	2476	2828	1646	2900	2588	3212	3727	3995	2345	1407	3062	3538	2601	2909	3253
ENSSSCG00000018440	0	0	0	0	0	0	0	0	0	0	0	0	0	0	0	0	0	0	0	0	0	0	0	0	0	0	0	0	0	0	0	0	0	0	0	0
ENSSSCG00000034571	0	0	0	0	0	0	0	0	0	0	0	0	0	0	0	0	0	0	0	0	0	0	0	0	0	0	0	0	0	0	0	0	0	0	0	0
ENSSSCG00000004281	1823	1227	1512	1336	1437	1026	1407	1805	848	202	2346	1617	1148	1119	1481	837	1624	1845	262	1245	1651	1673	1672	852	1644	1545	1428	1988	1740	1313	480	1660	1668	1127	1343	2020
ENSSSCG00000046325	0	1	2	0	2	0	0	1	0	0	1	1	0	0	0	0	1	1	0	0	1	1	1	0	0	0	0	0	0	1	0	0	0	0	0	0
ENSSSCG00000049177	2	2	1	0	1	0	1	4	2	0	3	2	3	0	2	1	3	2	3	6	0	1	2	1	3	1	2	3	3	3	3	0	0	2	1	1
ENSSSCG00000050380	1	0	0	0	0	0	0	1	0	0	0	0	0	0	0	0	0	0	3	0	0	0	0	0	0	0	0	0	0	0	0	0	0	1	0	0
ENSSSCG00000004283	0	0	0	1	1	0	0	0	0	0	1	0	1	0	1	0	1	2	0	1	1	1	1	0	1	2	0	0	0	0	0	1	1	0	0	1
ENSSSCG00000004284	1	0	1	1	0	0	1	4	0	0	6	2	2	0	0	1	1	2	0	3	1	3	0	0	1	0	1	3	0	0	0	1	1	2	1	1
ENSSSCG00000004285	0	0	0	0	0	0	0	0	0	0	0	0	0	0	0	0	0	0	0	0	0	0	0	0	0	0	0	0	0	0	0	0	0	0	0	0
ENSSSCG00000004287	0	0	0	0	0	0	0	0	0	0	0	0	0	0	0	0	0	0	0	0	0	0	0	1	0	0	0	0	1	0	0	0	0	0	0	0
ENSSSCG00000022994	194	172	165	152	160	153	184	185	172	293	123	148	161	179	165	147	181	184	117	156	152	121	151	140	129	109	149	129	177	144	186	223	145	174	103	178
ENSSSCG00000026943	57	60	62	105	57	222	94	63	109	42	63	47	90	112	60	108	40	56	42	59	57	56	144	31	55	109	47	63	94	138	142	71	56	91	59	68
ENSSSCG00000044858	0	1	0	0	0	0	2	1	0	1	0	0	0	0	0	1	1	0	0	0	1	0	0	0	0	0	0	0	0	1	0	1	0	0	0	0
ENSSSCG00000004289	170	157	188	195	191	186	221	185	180	274	156	213	157	164	163	66	204	245	167	158	123	136	176	158	155	147	154	176	214	191	174	170	205	153	159	91
ENSSSCG00000004290	108	62	76	52	86	45	88	99	63	63	70	108	50	53	86	27	100	107	19	53	67	49	99	56	92	72	113	56	107	45	66	64	65	70	90	59
ENSSSCG00000031194	1	1	0	0	1	0	1	0	1	0	0	0	0	0	0	0	0	0	0	0	0	0	0	0	1	0	1	0	0	0	0	1	0	0	0	0
ENSSSCG00000044217	3	4	1	1	7	6	4	3	1	0	3	3	3	2	2	1	1	1	0	2	1	3	0	2	3	5	2	1	3	1	3	6	3	2	4	2
ENSSSCG00000041858	3	5	6	3	2	6	5	4	1	3	4	7	1	0	2	2	4	3	4	2	5	5	4	2	4	4	5	4	6	5	3	0	5	1	7	2
ENSSSCG00000041113	4	4	7	2	6	6	6	3	0	0	8	6	3	3	5	0	4	2	0	0	2	2	7	2	4	4	1	2	3	4	2	5	5	3	1	0
ENSSSCG00000049869	8	23	21	10	19	29	23	6	22	0	12	20	12	13	14	3	9	18	4	15	14	11	16	5	20	28	24	20	22	20	8	14	25	7	15	6
ENSSSCG00000035731	4	2	1	7	4	3	4	9	1	3	5	8	1	8	4	1	7	7	2	6	5	3	3	6	4	5	5	5	6	5	4	4	7	2	7	2
ENSSSCG00000044215	6	2	4	4	6	4	4	8	1	1	6	9	0	4	3	2	4	5	5	3	4	4	5	1	5	3	7	4	2	4	2	6	5	3	1	6
ENSSSCG00000004291	244	228	207	204	202	203	282	233	170	155	181	175	252	214	262	211	194	269	140	146	169	200	213	239	196	207	219	274	333	233	226	233	209	200	270	287
ENSSSCG00000004293	1981	870	1020	1346	1925	2142	1769	1657	1699	1363	1258	1597	1029	1026	1850	1370	1773	1454	887	1205	1644	1485	1651	819	1760	1327	1540	1766	1008	1517	1085	1788	1970	1715	683	1963
ENSSSCG00000004294	1217	1146	1227	1051	1298	1457	1245	1227	1120	1116	1093	1166	1228	1163	1187	861	1226	1222	762	902	1096	997	1279	1125	1132	1107	1235	1318	1416	1126	1134	1208	1190	1083	964	1331
ENSSSCG00000044841	301	239	272	350	270	411	335	296	373	305	213	256	401	453	351	310	269	376	281	217	236	245	315	500	292	256	255	361	337	306	492	391	289	271	275	290
ENSSSCG00000019135	0	0	0	0	0	0	1	1	0	0	1	0	0	0	0	1	0	0	0	0	0	0	0	0	0	2	0	0	0	0	0	0	0	0	0	1
ENSSSCG00000037982	0	2	1	1	1	0	3	1	2	0	1	0	1	2	1	0	0	3	0	0	1	1	3	3	0	3	0	2	1	4	2	1	0	0	2	0
ENSSSCG00000046117	1	3	3	2	4	6	6	2	1	3	4	2	7	8	0	3	4	2	4	2	2	4	4	4	2	2	4	5	6	2	4	6	2	4	6	2
ENSSSCG00000043097	0	0	0	0	0	0	0	0	0	0	0	0	0	0	0	0	0	1	1	0	0	0	0	0	0	0	0	0	0	0	0	0	0	0	0	0
ENSSSCG00000051082	2	0	1	0	2	2	0	0	1	0	0	1	1	1	1	0	4	0	0	0	1	0	1	2	0	0	0	0	1	0	2	0	0	0	1	0
ENSSSCG00000041259	5	5	6	7	4	9	6	7	1	0	2	7	5	5	5	3	9	7	0	6	4	6	8	1	6	6	3	4	11	10	7	6	4	4	7	7
ENSSSCG00000019921	0	0	0	0	0	0	0	0	0	0	0	0	0	0	0	0	0	0	0	0	0	0	0	0	0	0	0	0	0	0	0	0	0	0	0	0
ENSSSCG00000043035	0	1	1	1	0	0	0	1	0	0	1	0	2	1	2	0	2	2	0	0	0	0	0	0	0	2	3	0	0	0	0	1	0	0	0	1
ENSSSCG00000035251	140	172	143	104	144	154	116	229	78	8	126	210	109	56	158	32	151	165	19	110	109	114	159	66	139	150	157	197	170	150	63	140	176	125	94	189
ENSSSCG00000020277	0	0	0	0	0	0	0	0	0	0	0	0	0	0	0	0	0	0	0	0	0	0	0	0	0	0	0	0	0	0	0	0	0	0	0	0
ENSSSCG00000025434	24	5	9	7	3	17	2	24	5	0	4	9	4	5	36	2	9	15	0	12	8	6	8	0	29	12	7	13	24	8	4	21	13	3	21	24
ENSSSCG00000035281	445	468	487	409	540	475	584	477	502	804	491	535	481	564	392	191	458	563	372	373	406	386	503	686	457	379	433	517	532	400	418	533	524	426	386	488
ENSSSCG00000042121	0	0	1	0	0	0	0	0	1	2	0	2	0	0	0	0	0	0	1	0	0	0	0	1	0	1	0	1	0	0	1	0	0	0	0	0
ENSSSCG00000033562	0	0	0	0	0	2	2	2	2	1	0	0	0	0	1	0	0	2	0	0	1	2	3	1	2	1	0	2	3	2	2	0	1	1	1	0
ENSSSCG00000045140	1	0	0	1	0	1	0	2	1	1	0	1	1	0	1	0	0	0	1	2	0	0	2	1	1	3	2	0	0	0	0	0	1	3	0	0
ENSSSCG00000004300	96	69	89	63	82	130	87	103	94	100	90	77	71	86	93	86	90	62	49	58	85	66	62	83	63	56	65	67	111	70	75	100	109	89	56	84
ENSSSCG00000004301	36	21	19	22	27	18	26	28	24	43	30	22	21	25	29	13	27	26	14	16	20	21	22	5	16	35	17	25	27	29	29	29	36	14	21	15
ENSSSCG00000004304	331	320	311	307	352	403	387	322	371	458	312	303	321	333	331	201	373	394	187	246	307	286	302	303	333	255	320	347	383	313	325	360	308	285	300	203
ENSSSCG00000004302	17	10	6	11	6	13	15	16	10	1	7	9	7	10	11	3	9	7	11	8	10	6	7	13	8	6	8	8	12	8	8	9	9	14	10	15
ENSSSCG00000004303	106	129	112	118	118	132	117	107	124	185	98	115	107	128	98	82	111	148	88	111	93	95	118	123	88	128	111	111	135	110	145	139	114	114	101	68
ENSSSCG00000004306	381	308	372	351	378	550	397	394	429	387	372	353	389	407	436	355	420	407	260	283	339	298	418	386	379	283	338	359	357	393	378	435	461	366	285	450
ENSSSCG00000004307	867	800	776	816	778	969	901	870	742	714	938	709	778	698	827	740	765	988	341	658	841	812	873	605	796	851	783	1029	1053	797	695	745	770	703	805	730
ENSSSCG00000044113	2	3	3	0	7	1	6	3	1	0	4	0	0	0	1	1	4	0	0	0	3	3	1	1	2	0	1	1	2	1	0	1	4	2	2	4
ENSSSCG00000047558	0	0	0	0	0	0	0	0	0	0	0	0	0	0	0	0	0	0	0	0	0	0	0	0	0	0	0	0	1	0	0	0	0	0	0	0
ENSSSCG00000051577	0	0	0	0	0	0	0	0	0	0	0	0	0	0	0	0	0	0	0	0	0	0	0	0	0	0	0	0	0	0	0	0	0	0	0	0
ENSSSCG00000038663	7	24	26	4	22	6	20	17	6	1	21	15	12	6	14	3	9	22	1	19	12	19	15	8	21	20	18	5	30	5	3	19	25	8	32	16
ENSSSCG00000042883	0	0	0	1	1	0	1	1	0	0	0	0	0	1	0	0	0	1	0	0	0	0	0	0	0	0	0	0	0	0	0	0	0	0	0	0
ENSSSCG00000004308	1	4	2	2	1	2	2	3	2	1	2	2	2	0	3	1	2	0	0	1	4	1	1	1	0	0	3	2	2	1	0	2	1	1	3	2
ENSSSCG00000004309	867	702	807	1277	973	2043	872	856	1249	7342	1261	905	1688	1306	790	1455	938	1066	477	1136	1295	1071	1795	727	1010	1167	905	1432	1028	1552	806	769	829	751	799	819
ENSSSCG00000050040	0	0	0	0	0	0	0	0	0	0	0	0	0	0	0	0	0	0	0	0	0	0	0	0	0	0	0	0	0	0	0	0	0	0	0	0
ENSSSCG00000019769	0	0	0	0	0	0	0	0	0	0	0	0	0	0	0	0	0	0	0	0	0	0	0	0	0	0	0	0	0	0	0	0	0	0	0	0
ENSSSCG00000029003	20	16	9	20	24	21	18	15	34	15	12	7	11	20	16	28	8	31	10	13	12	14	16	33	19	26	10	10	12	15	9	26	7	21	25	16
ENSSSCG00000049666	0	0	0	3	0	0	0	0	0	17	0	1	4	9	0	4	0	0	4	1	0	0	3	0	0	0	0	0	1	5	0	0	0	0	0	0
ENSSSCG00000004311	291	287	314	305	326	315	384	287	287	428	261	305	352	393	321	266	305	342	224	249	279	251	324	304	293	269	278	316	359	329	359	316	327	319	252	309
ENSSSCG00000050794	0	0	0	0	1	0	0	0	2	1	0	0	0	1	0	0	0	0	1	0	0	0	0	0	0	0	0	0	1	0	0	0	0	0	0	0
ENSSSCG00000039953	397	338	333	402	379	459	439	364	431	567	311	340	528	488	392	508	404	504	294	358	337	342	410	592	369	311	362	421	381	412	568	450	401	442	367	386
ENSSSCG00000046419	13	13	11	12	19	25	19	26	14	24	16	19	35	26	13	14	18	19	15	11	12	15	18	29	19	13	7	15	14	21	19	16	12	15	8	19
ENSSSCG00000032781	101	108	127	111	121	182	123	103	151	181	140	132	127	112	105	91	109	121	69	100	130	120	151	106	115	116	98	158	138	143	107	92	99	86	115	89
ENSSSCG00000004314	221	244	234	335	254	375	303	231	328	393	204	258	306	296	252	221	275	319	313	225	259	191	236	305	234	217	204	258	259	212	278	264	209	284	213	240
ENSSSCG00000024249	2	35	43	22	2	39	22	0	38	22	36	51	48	24	5	29	1	11	55	5	11	27	45	30	4	50	1	3	72	55	46	6	1	24	26	2
ENSSSCG00000004317	595	560	563	463	549	700	539	557	567	589	598	553	467	484	537	407	545	569	304	414	532	485	640	451	543	535	568	613	698	538	483	554	531	500	546	624
ENSSSCG00000041303	0	0	0	0	1	0	0	2	2	0	0	1	0	0	0	3	1	2	0	1	0	3	0	1	0	0	0	0	1	0	1	0	1	0	1	0
ENSSSCG00000004318	1204	1237	1000	1041	1147	1425	1107	992	1142	1375	905	1039	1092	1044	1068	930	959	1035	683	825	878	743	1113	855	1022	1036	1033	1066	1365	1021	863	1115	1001	1056	1046	1262
ENSSSCG00000035035	0	0	0	0	0	0	0	0	0	0	0	0	0	0	0	0	0	0	0	0	0	0	0	0	0	0	0	0	0	0	0	0	0	0	0	0
ENSSSCG00000004322	175	134	99	359	153	385	190	170	310	349	301	165	396	301	184	207	134	329	173	183	233	209	391	264	213	315	126	284	321	316	228	181	104	188	269	129
ENSSSCG00000050825	0	0	0	0	0	0	0	0	0	0	0	0	0	0	1	0	0	0	0	0	0	0	0	0	0	0	0	0	0	0	1	0	0	0	0	0
ENSSSCG00000004324	319	299	289	277	373	444	299	319	314	260	302	273	274	240	327	286	319	338	165	265	291	214	257	227	368	300	322	341	417	285	244	354	334	328	294	388
ENSSSCG00000004328	938	1025	1382	1102	1218	1004	1432	1670	1168	1828	1070	1564	1270	1129	1266	253	1193	1583	846	1099	955	1039	1322	1258	1069	1029	1176	1468	1308	1166	1046	1115	1327	1095	918	736
ENSSSCG00000004331	226	236	269	215	283	246	286	232	265	400	206	247	257	278	220	131	246	239	172	190	194	158	208	246	197	190	234	228	271	190	228	233	315	231	187	248
ENSSSCG00000004330	0	2	0	2	0	3	3	1	2	4	2	1	1	1	0	0	0	1	2	1	0	0	1	4	2	1	1	0	1	3	1	1	1	1	3	0
ENSSSCG00000004332	122	141	111	115	200	131	169	175	87	66	149	176	147	110	131	49	120	155	79	127	117	121	157	134	114	136	152	148	168	136	70	107	111	131	129	142
ENSSSCG00000044269	0	1	0	0	0	0	0	0	1	0	2	0	0	0	0	0	0	1	0	0	1	0	0	1	0	2	1	0	0	0	0	1	0	0	0	0
ENSSSCG00000048267	0	0	0	0	0	0	0	0	1	0	0	0	0	0	0	0	0	0	0	0	0	0	0	0	0	0	0	0	0	0	0	0	0	0	0	0
ENSSSCG00000004334	875	824	890	637	798	951	810	830	660	670	851	766	731	909	838	566	848	812	486	628	763	711	843	713	846	760	785	848	905	732	689	855	855	804	705	929
ENSSSCG00000043380	1	4	1	1	0	1	0	3	0	0	0	0	0	0	0	0	2	0	0	2	1	0	1	1	2	3	1	0	0	0	0	1	0	0	1	1
ENSSSCG00000040939	0	0	0	0	1	0	7	16	0	0	0	0	0	0	0	0	1	0	0	0	0	0	0	0	0	0	0	0	0	0	0	13	0	0	0	0
ENSSSCG00000048181	12	7	6	1	7	6	2	3	3	3	8	1	1	2	3	2	5	4	2	2	3	4	4	3	6	4	8	7	6	1	7	3	5	6	8	4
ENSSSCG00000042748	0	0	0	0	0	0	0	0	0	0	0	0	0	0	0	0	0	0	0	0	0	0	0	0	0	0	0	0	0	0	0	0	0	0	0	0
ENSSSCG00000004336	644	806	808	524	848	834	784	783	303	249	745	776	529	518	712	324	701	686	264	471	556	551	812	368	797	594	878	740	794	736	420	632	936	574	512	852
ENSSSCG00000041606	0	0	0	1	0	0	0	0	0	0	0	0	0	0	0	0	0	0	1	1	0	0	1	0	0	0	2	0	0	0	0	0	0	0	0	0
ENSSSCG00000046609	6	2	3	0	3	1	4	3	4	0	2	4	1	3	0	1	3	4	1	1	1	1	1	1	2	1	2	4	0	1	1	1	2	1	1	1
ENSSSCG00000041435	3	1	1	0	0	1	6	1	0	0	2	0	0	1	0	0	1	0	0	1	1	1	0	0	2	2	2	1	1	0	0	1	0	1	1	3
ENSSSCG00000050706	0	0	0	0	1	1	0	0	0	0	0	0	0	0	0	0	0	1	0	0	0	0	0	0	0	0	0	0	0	0	0	0	0	0	0	0
ENSSSCG00000044734	0	0	0	0	0	0	0	0	0	0	0	0	0	0	0	0	0	1	0	0	0	0	0	0	0	0	0	0	0	0	0	0	0	0	0	0
ENSSSCG00000020518	0	0	0	0	0	0	0	0	0	0	0	0	0	0	0	0	0	0	0	0	0	0	0	0	0	0	0	0	0	0	0	0	0	0	0	0
ENSSSCG00000035648	464	407	489	271	522	439	423	436	410	368	419	464	375	435	459	247	506	425	305	369	418	401	407	443	441	394	400	499	510	332	360	474	488	418	326	678
ENSSSCG00000049406	0	0	1	0	0	0	2	3	1	2	1	1	0	1	1	0	1	0	5	0	0	0	1	2	2	1	0	0	2	0	0	1	1	0	1	0
ENSSSCG00000047501	0	0	0	0	1	0	0	1	1	0	0	0	0	0	0	0	0	0	0	1	0	0	0	0	1	0	1	0	0	0	0	0	0	0	0	0
ENSSSCG00000042849	3	4	4	1	2	4	5	4	7	0	6	5	1	3	1	0	3	2	1	3	2	1	5	0	0	5	4	4	6	0	0	3	2	1	4	3
ENSSSCG00000004339	373	359	352	355	351	428	440	376	383	378	334	377	398	441	382	314	362	382	314	317	371	303	365	422	367	303	367	385	459	384	414	448	390	377	340	471
ENSSSCG00000004340	100	76	64	54	100	74	96	71	121	123	58	59	67	80	82	35	96	80	32	57	49	92	68	59	89	71	54	106	100	57	84	95	77	80	70	85
ENSSSCG00000044999	0	2	0	1	0	1	1	1	0	3	0	2	0	7	0	2	1	3	3	0	1	1	6	1	1	2	0	3	0	1	0	1	1	0	1	0
ENSSSCG00000035240	188	177	189	282	204	223	210	221	141	157	237	183	277	300	176	244	198	209	126	159	185	170	244	91	199	187	176	202	229	199	144	191	194	183	150	215
ENSSSCG00000004342	257	249	216	137	237	209	182	274	210	291	278	196	148	158	229	162	218	221	101	187	251	181	195	142	232	178	194	251	260	167	169	236	244	214	187	266
ENSSSCG00000027002	220	275	316	178	307	219	320	302	263	180	265	298	250	250	241	102	282	236	173	218	247	213	195	350	222	190	308	259	298	163	256	274	328	250	153	272
ENSSSCG00000004344	28	31	41	28	33	25	32	30	27	43	27	50	38	20	37	13	23	27	19	34	19	13	27	40	29	15	33	28	31	32	25	32	41	43	20	53
ENSSSCG00000042509	0	0	0	1	1	0	0	0	0	0	0	0	0	0	0	0	0	0	0	1	0	0	0	0	0	0	0	0	0	0	0	0	0	0	0	0
ENSSSCG00000045454	0	0	0	0	0	0	0	0	0	0	0	0	0	0	0	0	0	0	0	1	0	0	0	0	0	0	0	0	0	0	0	0	0	0	0	0
ENSSSCG00000045926	0	2	0	0	0	0	0	1	0	0	0	0	0	0	0	0	2	0	0	0	0	2	0	1	0	0	0	2	0	1	0	1	0	0	1	1
ENSSSCG00000045168	0	0	0	0	0	1	0	0	0	0	1	0	0	0	1	0	0	0	0	0	0	0	0	0	0	0	0	0	1	0	1	0	0	0	0	0
ENSSSCG00000048135	0	0	0	0	0	0	0	1	0	0	0	0	1	1	1	0	0	0	0	0	0	0	0	0	0	0	0	0	0	0	0	0	0	0	0	0
ENSSSCG00000034317	0	0	0	0	0	0	0	0	0	0	0	0	0	0	0	0	0	0	0	0	0	0	0	0	0	0	0	0	0	0	0	0	0	0	0	0
ENSSSCG00000019812	0	0	0	0	0	0	0	0	1	0	0	0	0	1	0	0	0	0	0	0	0	0	0	0	0	0	0	0	0	0	0	0	0	0	0	0
ENSSSCG00000042619	8	27	48	22	32	66	23	8	48	16	23	22	29	28	25	21	22	31	13	10	29	20	59	32	23	21	25	36	29	24	20	19	23	27	33	35
ENSSSCG00000051730	0	0	0	0	0	0	0	1	0	0	0	0	0	0	0	0	0	0	0	0	1	0	0	0	0	0	0	0	0	0	0	0	0	1	0	0
ENSSSCG00000047707	0	0	0	1	0	0	1	0	0	0	0	0	0	0	0	0	0	0	0	0	0	0	0	0	0	0	0	0	0	0	0	0	0	0	1	0
ENSSSCG00000044402	0	0	0	0	0	0	0	0	0	1	0	0	0	0	0	0	0	0	0	0	0	0	0	0	0	0	0	0	0	0	0	1	0	0	0	0
ENSSSCG00000047909	0	0	0	1	1	0	0	0	0	0	0	0	0	0	0	1	0	0	1	0	0	0	0	0	0	1	0	1	0	1	0	0	0	0	0	0
ENSSSCG00000049009	2	3	0	1	2	0	1	2	0	0	1	0	3	0	0	0	1	1	0	1	0	1	0	2	2	0	1	0	4	1	2	1	1	0	0	1
ENSSSCG00000018969	0	0	0	0	1	0	0	0	0	0	0	0	1	0	1	0	0	0	0	0	0	0	0	0	0	1	0	0	1	0	0	0	0	0	1	0
ENSSSCG00000044799	0	1	0	3	2	1	2	0	0	1	1	2	4	2	2	0	2	3	4	3	1	1	1	3	1	4	3	2	3	1	3	1	1	0	1	2
ENSSSCG00000046887	0	0	0	1	0	0	0	0	0	0	0	0	0	0	0	0	0	0	0	0	0	0	0	0	0	0	0	0	0	0	1	0	0	0	0	0
ENSSSCG00000047992	2	1	3	2	4	5	5	3	3	1	2	2	1	3	1	0	2	0	2	1	1	3	0	2	6	1	1	3	0	1	4	8	3	6	3	1
ENSSSCG00000043225	2	6	7	2	3	6	2	3	2	3	2	3	2	4	6	1	3	3	1	4	5	1	3	2	5	1	4	3	4	1	0	3	4	2	3	1
ENSSSCG00000041445	1	1	1	0	4	2	0	0	0	2	0	5	1	2	5	3	1	0	3	0	5	2	0	2	2	0	1	3	0	2	1	3	1	4	1	1
ENSSSCG00000049318	38	38	42	45	53	31	45	56	29	49	42	52	31	28	51	13	34	46	23	35	24	35	37	33	44	45	64	54	39	38	31	40	35	33	39	38
ENSSSCG00000004347	246	246	269	176	237	250	233	204	239	274	217	248	189	210	242	143	213	217	131	174	171	142	221	184	205	208	260	257	250	217	269	208	291	220	196	260
ENSSSCG00000004349	403	358	391	235	508	417	464	442	297	320	411	433	235	210	409	164	377	328	130	231	325	292	344	201	348	327	373	434	423	304	214	368	368	288	252	442
ENSSSCG00000037594	1516	1950	1934	1907	2206	1555	2349	2092	1913	3597	1739	2333	1941	2091	1743	497	2143	2469	1415	1693	1359	1391	1929	2107	1812	1637	1900	2060	1924	1907	1896	1899	2103	1752	1537	704
ENSSSCG00000050732	0	0	0	0	0	0	0	0	0	0	0	0	1	0	0	0	0	2	0	0	0	0	0	0	0	0	0	0	0	0	0	0	0	0	0	0
ENSSSCG00000004351	137	193	172	124	178	190	180	158	228	476	127	160	173	147	139	56	149	151	125	119	98	124	167	132	132	167	155	156	176	131	164	184	168	159	116	149
ENSSSCG00000038757	700	694	641	460	755	709	620	611	699	964	662	693	450	394	672	333	623	618	303	464	519	543	563	403	575	567	630	678	824	517	567	646	693	621	614	701
ENSSSCG00000004353	556	455	530	436	540	678	589	524	479	587	454	500	495	483	518	390	553	506	325	385	455	442	507	427	463	468	502	573	604	443	459	560	556	520	417	576
ENSSSCG00000046110	0	1	0	2	1	0	0	0	0	0	0	0	1	0	0	0	0	1	0	1	0	0	1	0	0	0	0	0	0	0	0	0	0	0	1	1
ENSSSCG00000004354	0	0	0	0	0	2	0	0	3	1	0	0	0	0	0	0	0	0	0	0	0	0	0	0	0	0	0	0	0	0	0	0	0	0	0	0
ENSSSCG00000004355	5	1	3	1	1	0	0	0	2	5	0	0	4	0	4	0	1	0	0	2	0	6	0	4	6	0	1	6	1	0	0	2	5	0	0	9
ENSSSCG00000031854	0	0	0	0	0	0	0	0	0	0	0	0	0	0	0	0	0	0	0	0	0	0	0	0	0	0	0	0	0	0	0	0	0	0	0	0
ENSSSCG00000050274	0	0	0	0	0	0	0	0	0	0	0	0	0	0	0	0	0	0	0	0	0	0	0	0	0	0	0	0	0	0	0	0	0	0	0	0
ENSSSCG00000004356	3	0	2	1	0	7	0	3	1	0	5	4	1	1	6	2	4	3	0	10	4	4	12	7	6	15	0	7	6	15	1	9	3	3	1	0
ENSSSCG00000032685	0	0	0	0	0	0	0	0	0	0	1	0	0	0	0	0	0	0	0	1	0	0	0	0	0	0	0	0	0	0	0	0	0	0	0	0
ENSSSCG00000047773	0	0	0	0	0	0	0	0	0	0	1	0	0	0	0	0	0	0	0	0	0	0	0	0	0	0	0	0	0	2	3	0	0	0	0	0
ENSSSCG00000031404	0	0	0	0	0	0	0	0	0	0	0	0	0	0	0	0	0	0	0	0	0	0	0	0	0	1	0	0	0	0	0	0	0	0	0	0
ENSSSCG00000004357	1	0	2	7	1	4	2	3	0	0	1	2	2	3	0	2	1	10	0	3	7	1	7	3	1	10	1	2	9	8	16	4	1	1	2	2
ENSSSCG00000004358	469	491	495	405	555	620	508	461	480	579	589	488	569	504	428	316	415	499	329	363	437	438	571	467	490	518	510	552	544	457	459	436	512	438	359	481
ENSSSCG00000049859	0	0	0	0	0	0	1	0	1	0	1	0	0	0	0	0	0	0	0	0	0	1	0	0	1	1	0	0	0	0	0	0	0	0	0	1
ENSSSCG00000004361	381	292	346	504	374	552	421	385	401	984	526	390	624	508	369	331	308	464	188	364	386	380	560	306	401	483	364	447	520	496	386	413	385	340	335	390
ENSSSCG00000046266	0	0	0	0	0	0	0	0	0	0	0	0	0	0	0	0	0	0	0	0	0	0	0	0	0	0	0	0	1	0	0	0	0	0	0	0
ENSSSCG00000047827	0	0	0	0	0	0	0	0	0	0	0	0	0	0	0	0	0	0	0	0	0	0	0	0	0	0	0	0	0	0	0	0	0	0	0	0
ENSSSCG00000041890	0	0	0	0	0	0	0	0	0	0	0	0	0	0	0	0	0	0	0	0	1	0	0	1	0	0	0	1	0	0	0	1	0	0	0	0
ENSSSCG00000004364	685	690	685	575	734	788	783	725	665	809	775	708	578	576	754	411	684	739	375	508	616	567	711	536	690	670	714	750	795	695	593	716	689	665	558	704
ENSSSCG00000037612	0	1	0	0	0	1	0	0	1	2	1	0	0	1	1	0	0	3	1	2	0	5	4	1	4	2	0	2	1	3	8	1	2	1	1	1
ENSSSCG00000004366	20	22	21	12	25	25	19	20	38	30	17	14	20	35	27	14	24	15	21	18	13	17	19	19	17	22	14	29	26	16	37	20	21	26	21	23
ENSSSCG00000004367	1	5	2	7	4	9	6	3	22	36	6	2	5	4	4	6	3	6	9	4	2	6	5	1	1	4	3	5	6	7	32	6	1	9	3	4
ENSSSCG00000045756	0	0	0	0	0	0	1	0	0	0	0	0	0	0	0	0	0	0	0	0	0	0	0	0	0	0	0	0	0	0	0	0	0	0	0	0
ENSSSCG00000004368	754	629	680	500	691	688	630	789	496	445	616	745	495	509	751	506	720	588	341	483	598	496	659	396	575	547	630	673	779	582	543	653	735	707	473	706
ENSSSCG00000041711	0	0	0	0	0	0	0	0	0	0	0	0	0	0	0	0	0	0	0	0	0	0	0	0	0	0	0	0	0	0	0	0	0	0	0	0
ENSSSCG00000046015	0	0	0	0	0	0	0	0	0	0	0	0	0	0	0	0	0	0	0	0	0	0	0	0	0	0	0	0	0	0	0	0	0	0	1	0
ENSSSCG00000038975	0	0	0	0	0	0	0	0	1	0	0	0	0	0	0	0	1	0	0	0	0	0	0	1	0	0	0	0	0	0	1	0	0	0	0	0
ENSSSCG00000042384	0	0	1	0	0	0	0	0	0	0	0	0	0	0	0	0	0	0	0	0	0	0	0	0	0	0	0	0	0	0	0	0	0	0	0	0
ENSSSCG00000045922	0	0	0	0	0	0	0	0	0	0	0	0	1	0	0	0	0	0	0	0	0	0	0	0	0	0	0	0	0	0	0	0	0	0	0	0
ENSSSCG00000034393	0	0	0	0	0	0	0	0	0	0	0	0	0	0	0	0	0	0	0	0	0	0	0	0	0	0	0	0	0	0	0	0	0	0	0	0
ENSSSCG00000049688	0	0	0	0	0	0	0	0	0	0	0	0	0	0	0	0	0	0	0	0	0	0	0	0	0	0	0	0	0	0	0	0	0	0	0	0
ENSSSCG00000043520	0	0	0	0	0	0	0	0	0	0	0	0	0	0	0	1	0	0	1	0	0	0	0	0	0	0	0	0	0	0	0	0	1	0	0	0
ENSSSCG00000004370	378	359	389	239	433	455	348	347	325	270	355	378	261	261	386	236	356	362	166	270	294	263	329	253	361	325	405	374	426	332	311	404	440	382	279	429
ENSSSCG00000004369	19	21	19	26	18	34	26	23	25	19	20	27	25	27	14	16	33	23	19	25	16	10	22	35	27	20	22	29	16	19	36	19	27	30	13	24
ENSSSCG00000004371	26	19	20	30	30	63	30	18	28	21	22	23	28	18	36	32	20	26	109	12	27	23	49	21	32	28	31	26	31	25	45	19	26	114	21	37
ENSSSCG00000035339	0	0	0	0	0	0	0	0	0	0	0	0	0	0	0	0	0	0	0	0	0	0	0	0	0	0	0	0	0	0	0	0	0	0	0	0
ENSSSCG00000046528	0	0	0	0	0	0	0	0	0	0	0	0	0	0	0	0	0	0	0	0	0	0	0	0	0	0	0	0	0	0	0	0	0	0	0	0
ENSSSCG00000041504	0	0	0	0	0	1	0	1	0	1	1	1	0	1	1	0	1	0	2	0	0	0	2	0	1	0	0	3	0	0	3	0	0	3	1	0
ENSSSCG00000004373	402	352	398	275	358	355	379	418	292	271	374	363	279	324	349	272	373	358	185	283	341	294	337	237	325	307	343	375	411	301	300	353	367	331	296	314
ENSSSCG00000004374	331	351	333	258	290	313	347	373	267	335	312	315	307	319	315	270	321	236	175	290	254	264	266	228	245	223	316	324	369	274	287	356	375	324	238	326
ENSSSCG00000049906	12	11	12	12	10	5	14	19	17	30	11	12	16	9	7	9	11	13	15	5	20	10	10	7	15	13	15	9	12	12	6	5	15	19	7	14
ENSSSCG00000043597	0	0	0	0	0	0	0	0	0	0	0	0	0	0	0	0	0	0	0	0	0	0	0	0	0	0	0	0	0	0	0	0	0	0	0	0
ENSSSCG00000031023	248	234	213	257	227	353	295	309	151	37	411	139	243	214	242	291	211	310	81	239	340	300	268	291	379	286	253	465	339	291	125	332	275	196	291	215
ENSSSCG00000037071	73	51	59	64	57	92	96	52	74	61	45	45	61	65	74	106	92	55	45	52	45	57	77	95	68	55	63	70	61	64	72	97	92	52	78	58
ENSSSCG00000037985	235	239	208	182	209	254	219	209	207	112	200	167	180	185	237	210	258	233	126	172	223	180	196	185	213	164	195	215	242	197	254	250	201	190	199	226
ENSSSCG00000031159	37	25	35	24	31	46	34	37	28	29	35	29	35	30	26	23	33	42	23	26	44	22	44	30	40	39	35	37	38	32	27	18	34	33	19	38
ENSSSCG00000036168	81	79	102	86	109	116	122	147	81	121	86	119	92	86	109	63	115	87	74	111	81	78	83	101	77	94	110	118	103	84	90	103	106	111	84	104
ENSSSCG00000043730	0	0	0	0	2	0	1	0	0	0	0	0	0	0	1	0	0	2	0	1	1	0	1	1	1	1	0	0	1	0	1	0	2	0	0	0
ENSSSCG00000051670	36	19	20	23	24	26	32	39	18	19	30	26	30	32	26	13	34	18	32	40	38	46	18	19	17	15	20	44	23	21	10	32	33	38	20	22
ENSSSCG00000004379	1646	1514	1481	1119	1611	1710	1771	1801	1130	997	1672	1459	942	892	1528	617	1411	1838	438	1174	1381	1425	1465	1129	1453	1512	1643	1810	2188	1227	982	1569	1460	1145	1594	1589
ENSSSCG00000050189	14	10	10	1	18	1	5	22	4	2	8	17	0	1	10	0	10	11	0	4	8	6	5	6	9	6	17	10	25	8	1	4	9	8	8	10
ENSSSCG00000044902	11	9	11	3	12	5	8	32	11	5	7	14	5	2	11	1	5	20	1	11	4	7	13	3	8	11	15	7	25	10	3	13	15	14	7	11
ENSSSCG00000033392	67	75	77	81	71	139	79	126	49	19	103	118	45	39	83	13	54	135	23	57	72	60	102	76	91	90	94	135	131	113	37	85	77	59	98	45
ENSSSCG00000048970	0	0	4	3	0	0	3	0	0	0	0	1	0	0	0	2	2	0	0	0	0	6	0	0	3	0	0	0	1	5	1	5	0	0	0	0
ENSSSCG00000004382	1982	1754	1726	1527	1843	2191	1975	1749	1719	1528	1750	1668	1801	1728	1718	1534	1912	1882	1123	1477	1618	1507	1764	1633	1663	1591	1730	1968	2161	1716	1869	1968	1789	1855	1639	1892
ENSSSCG00000045749	2	0	1	0	0	0	0	1	1	0	1	0	1	0	0	0	1	0	1	0	1	2	0	0	1	0	0	0	0	0	0	0	3	0	0	2
ENSSSCG00000004383	550	531	453	471	538	707	516	524	431	397	436	501	546	457	470	348	565	439	314	442	503	400	482	327	429	460	524	565	628	459	465	507	589	577	374	545
ENSSSCG00000004384	492	410	385	556	491	672	384	451	366	37	452	396	539	447	417	399	466	595	229	418	459	364	537	439	442	478	426	541	614	444	307	357	440	344	600	433
ENSSSCG00000004385	3407	3324	2992	2185	3455	3665	3150	3103	2736	2124	2593	2891	2520	2674	3182	2942	3375	3166	1475	2362	2405	2367	2734	2740	2872	2520	3100	3084	3734	2495	2725	3110	3280	2795	2773	3557
ENSSSCG00000043831	11	6	6	7	5	15	9	11	10	3	3	3	8	5	6	2	5	10	1	5	8	4	5	4	8	5	6	5	3	6	2	5	9	9	4	6
ENSSSCG00000040199	225	243	227	165	214	207	194	166	173	142	197	204	141	156	215	168	218	213	106	95	145	148	169	147	157	171	226	185	253	187	144	191	200	183	151	259
ENSSSCG00000004387	1251	1441	1465	1218	1522	1237	1466	1502	1333	2371	1245	1469	1295	1206	1267	910	1340	1411	819	1036	998	1030	1358	1221	1172	1074	1533	1388	1614	1092	1212	1325	1445	1204	1182	1500
ENSSSCG00000050057	1	0	0	1	2	3	3	1	2	4	1	4	1	0	0	0	1	1	0	2	0	2	3	6	3	1	3	3	1	0	4	3	0	2	1	1
ENSSSCG00000049152	3	2	4	5	3	0	3	7	1	1	3	7	2	1	1	1	5	2	3	3	2	1	0	2	3	1	1	0	1	2	0	1	2	1	0	0
ENSSSCG00000004388	266	285	311	213	274	309	298	310	238	226	230	332	190	170	290	124	285	253	147	204	191	208	242	191	257	211	238	308	289	226	164	306	270	228	215	233
ENSSSCG00000004390	1037	1075	851	833	1117	1126	1149	917	997	1592	782	1108	1131	1148	994	916	1005	982	553	759	682	761	999	906	911	843	1007	1011	1088	948	993	1156	1059	951	810	1114
ENSSSCG00000004389	0	0	0	0	0	0	0	0	0	1	0	0	0	0	0	3	0	0	0	0	0	0	0	0	0	1	0	0	0	0	0	0	0	0	0	0
ENSSSCG00000004391	26	31	28	24	37	18	44	31	29	61	35	31	34	24	27	28	37	48	31	26	30	32	38	20	34	34	26	36	39	24	49	31	32	47	17	28
ENSSSCG00000004415	41	53	51	133	38	64	111	68	61	70	38	62	144	99	50	17	50	96	146	49	41	40	65	141	54	33	42	65	38	43	70	41	48	62	42	18
ENSSSCG00000004414	1216	1070	1037	988	1177	1505	1213	1104	1405	995	1029	1075	1231	1219	1184	1195	1152	1325	1148	978	962	967	1101	1643	1148	1030	1049	1241	1381	1223	1747	1357	1138	1246	1090	1357
ENSSSCG00000004413	71	64	46	95	75	82	46	51	31	9	49	51	64	46	66	62	38	64	89	33	19	42	42	69	64	53	69	62	79	26	44	71	52	82	51	82
ENSSSCG00000048459	16	17	29	28	32	29	30	34	10	5	18	28	24	18	15	2	11	29	47	14	11	11	18	28	18	15	32	15	29	6	10	16	23	32	10	5
ENSSSCG00000004408	85	123	117	92	114	140	126	147	76	55	101	129	74	86	144	95	82	100	88	75	71	57	108	92	87	77	104	107	143	78	95	123	100	115	90	125
ENSSSCG00000004412	95	83	75	80	86	60	131	148	39	25	76	91	73	58	155	92	77	87	71	69	45	62	85	71	65	77	95	88	107	87	76	72	104	106	49	90
ENSSSCG00000004411	103	63	91	63	69	97	87	114	84	76	74	100	82	76	79	70	61	81	59	71	74	67	102	83	79	85	77	93	85	80	70	81	95	70	55	91
ENSSSCG00000004410	3	0	0	18	0	8	2	1	8	1	1	2	11	6	3	4	0	10	12	3	0	0	1	3	2	7	1	6	0	3	4	2	0	2	2	1
ENSSSCG00000033739	2	2	1	11	1	7	4	3	5	1	3	2	8	4	4	4	1	5	20	2	4	1	10	6	1	6	0	2	9	4	0	1	1	6	2	1
ENSSSCG00000004405	298	307	281	332	258	359	349	313	303	219	400	270	297	297	345	282	322	386	164	227	322	321	399	331	352	351	296	427	394	381	310	381	300	275	277	320
ENSSSCG00000049983	0	1	0	0	0	1	1	0	1	2	0	0	0	0	0	0	0	0	0	0	0	1	0	0	0	0	0	0	0	0	0	0	2	0	0	0
ENSSSCG00000004406	3	6	7	77	3	21	10	8	7	1	14	7	72	66	8	140	5	13	25	22	11	10	34	7	5	8	10	13	18	48	6	6	8	1	8	4
ENSSSCG00000004404	682	564	626	638	653	727	523	766	403	188	714	733	591	585	615	547	589	668	199	487	584	558	758	379	596	621	590	676	710	705	320	559	712	510	498	702
ENSSSCG00000004403	253	212	232	208	240	310	233	240	207	187	289	245	285	291	242	183	215	230	134	202	206	198	242	201	265	216	194	279	266	235	202	272	223	193	178	258
ENSSSCG00000004402	60	55	65	57	70	85	92	69	67	85	60	56	71	61	60	45	69	62	50	96	66	59	63	51	51	49	82	42	93	51	95	66	73	93	68	63
ENSSSCG00000049571	1	0	0	0	1	0	0	0	0	0	0	0	0	0	0	0	0	1	0	1	0	0	0	0	0	0	0	0	0	0	0	0	0	0	1	0
ENSSSCG00000004401	150	158	147	214	218	299	175	116	228	160	129	131	176	155	174	275	160	193	148	128	113	151	189	187	155	133	149	197	209	219	278	141	139	208	202	204
ENSSSCG00000004399	18	9	6	8	9	14	12	13	25	81	4	18	7	19	11	9	19	8	10	16	10	13	7	3	15	15	7	5	11	10	41	26	10	11	6	23
ENSSSCG00000037424	662	707	717	469	791	558	855	807	601	795	490	731	725	868	686	429	704	792	615	568	409	488	590	1051	535	494	682	617	769	615	686	906	755	612	495	774
ENSSSCG00000004396	0	0	0	0	0	0	0	0	0	1	1	0	0	0	0	0	0	0	0	0	0	0	0	0	0	0	0	0	0	1	1	0	0	0	0	0
ENSSSCG00000049039	0	1	0	0	2	1	1	0	0	1	1	0	0	2	0	0	0	1	1	2	0	0	1	1	1	2	0	1	0	0	0	1	1	0	0	0
ENSSSCG00000051795	1	0	0	0	0	0	1	4	0	1	0	0	0	1	0	0	0	0	1	0	0	0	1	0	0	0	2	0	0	0	0	0	1	0	0	0
ENSSSCG00000047754	0	0	1	0	1	1	3	3	2	0	2	2	2	0	1	1	1	2	0	0	1	0	3	2	4	1	0	2	5	0	2	1	0	1	2	1
ENSSSCG00000004392	3265	3273	3155	1847	3157	2768	3062	3180	2408	2200	2384	2867	2374	2649	3121	1890	3099	2776	1746	2184	2255	2251	2517	2433	2545	2336	2961	2827	3596	2555	2668	3358	3168	2949	2234	3633
ENSSSCG00000004393	456	521	456	507	447	534	602	474	617	421	438	384	671	796	430	718	658	628	428	473	470	447	460	790	432	401	411	503	633	528	886	620	529	480	495	424
ENSSSCG00000004394	196	166	188	129	185	229	199	166	144	88	163	163	184	145	182	138	191	209	90	154	144	103	163	157	171	136	192	155	207	148	162	199	178	149	142	161
ENSSSCG00000004419	31	49	46	44	49	29	68	54	45	17	26	67	54	43	26	14	53	32	58	30	28	24	35	29	31	29	43	37	43	40	37	48	54	43	16	26
ENSSSCG00000041828	7	5	8	9	2	1	2	7	3	4	5	8	5	4	4	2	2	1	2	3	2	3	5	1	3	8	1	9	5	5	1	1	6	1	6	2
ENSSSCG00000048777	0	0	1	1	3	2	3	4	0	5	2	1	0	1	0	1	1	2	0	0	0	1	2	2	2	2	1	0	1	5	0	0	1	2	1	0
ENSSSCG00000041409	59	84	91	68	99	107	86	75	72	66	83	113	123	85	71	22	112	88	48	55	80	59	111	73	83	81	101	101	90	70	67	75	108	78	66	89
ENSSSCG00000025703	369	385	434	393	472	530	527	420	449	777	462	425	431	393	357	144	372	443	286	311	351	318	455	338	409	393	406	533	536	373	338	409	442	365	363	390
ENSSSCG00000044325	2	1	6	0	4	0	3	3	5	4	0	3	0	3	2	1	2	7	6	2	2	0	5	2	2	4	3	1	4	3	6	4	4	2	3	1
ENSSSCG00000050067	26	20	25	39	33	42	30	26	23	19	26	27	38	36	29	20	26	42	17	18	20	14	31	46	28	20	23	32	23	28	22	35	21	21	29	13
ENSSSCG00000050853	0	2	5	5	4	2	1	11	3	2	2	7	1	5	4	2	3	2	4	2	4	1	5	5	0	5	2	3	2	5	2	5	3	5	4	1
ENSSSCG00000051118	2	9	10	6	10	7	19	24	6	15	13	12	13	10	4	0	5	17	9	7	9	11	13	27	10	11	14	7	19	7	13	16	6	8	14	2
ENSSSCG00000041833	1	6	4	3	5	4	8	9	3	0	3	8	1	4	0	0	4	3	1	7	0	5	7	6	4	5	3	4	4	2	0	4	0	6	1	0
ENSSSCG00000004420	53	52	50	52	54	110	66	63	82	75	40	59	58	59	66	46	74	65	62	49	50	43	64	52	52	61	45	74	67	57	96	46	54	91	59	49
ENSSSCG00000004421	1721	1588	1609	1515	1754	2055	1720	1704	1481	1610	1482	1674	1698	1665	1641	1733	1787	1814	928	1262	1477	1335	1763	1709	1502	1496	1524	1847	1883	1617	1697	1747	1569	1366	1408	1721
ENSSSCG00000032035	0	0	0	0	0	0	0	0	0	0	0	0	0	0	0	0	0	0	0	0	0	0	0	0	0	0	0	0	0	0	0	0	0	0	0	0
ENSSSCG00000004422	2	9	8	14	13	5	9	12	4	8	7	16	6	6	4	2	9	10	13	8	8	4	10	3	6	6	8	4	13	8	10	3	13	8	5	0
ENSSSCG00000004423	39	59	54	57	58	47	65	62	36	46	46	90	46	43	42	15	56	63	48	64	42	49	64	36	49	54	61	47	57	57	40	49	55	61	36	21
ENSSSCG00000036621	5	6	6	10	6	18	4	7	9	8	9	6	17	19	4	10	6	14	13	11	15	17	7	17	9	12	8	9	9	16	11	13	8	15	10	11
ENSSSCG00000004425	358	482	497	128	654	189	384	442	261	230	213	374	152	115	392	103	362	299	103	166	191	201	247	133	215	197	613	233	403	179	211	271	479	265	250	341
ENSSSCG00000050324	0	0	0	0	0	0	0	0	0	0	0	0	0	0	0	0	0	0	0	0	0	0	0	0	0	0	0	0	0	0	0	0	0	0	0	0
ENSSSCG00000051414	0	0	0	0	0	0	0	0	0	0	0	0	0	0	0	0	0	0	0	0	0	0	0	0	0	0	0	0	0	0	0	0	0	0	0	0
ENSSSCG00000048426	0	0	0	0	0	0	0	0	0	0	1	1	0	0	0	0	0	0	0	0	0	0	0	1	0	0	0	0	0	0	0	0	1	0	0	0
ENSSSCG00000049926	0	0	0	0	0	0	0	0	0	0	0	0	1	0	0	0	0	0	0	0	0	0	0	1	0	0	0	0	0	0	0	0	0	0	0	0
ENSSSCG00000043946	0	0	0	0	0	0	0	0	0	0	0	0	0	0	0	0	0	0	0	0	0	0	0	0	0	0	0	0	0	0	0	0	0	0	0	0
ENSSSCG00000047473	0	0	1	0	0	0	0	0	0	0	0	0	0	0	0	0	0	0	0	0	1	0	0	0	0	0	0	0	0	0	0	0	0	0	0	0
ENSSSCG00000046480	0	0	0	1	0	0	0	0	0	0	0	0	0	0	0	0	0	0	0	0	0	0	0	0	0	0	0	0	0	0	1	0	0	0	1	0
ENSSSCG00000042555	0	0	0	1	0	0	0	0	1	0	0	0	1	0	0	0	0	0	0	0	0	0	0	0	0	0	0	0	0	0	0	0	0	0	0	0
ENSSSCG00000042842	8	3	4	10	11	22	13	9	11	7	1	2	12	5	11	1	12	4	8	7	8	3	10	18	1	3	7	10	7	5	11	7	5	7	3	6
ENSSSCG00000037803	3183	2829	2982	4020	3410	4622	3357	2676	3215	1964	2867	2860	4185	3182	2770	3832	3105	3374	1793	2372	3027	2619	3865	2931	2985	3410	3048	3488	3627	3091	3633	2608	2703	2533	2812	2517
ENSSSCG00000004432	1054	919	924	993	940	1162	1002	867	896	1010	1030	855	978	940	933	1122	1053	900	599	709	947	748	943	754	872	821	884	971	1080	912	953	940	978	923	742	1034
ENSSSCG00000004433	143	107	148	169	111	120	154	174	163	70	184	158	226	309	208	310	203	176	338	169	139	164	191	214	118	166	122	140	141	215	440	188	157	262	114	177
ENSSSCG00000044366	16	17	24	25	20	15	26	27	20	11	21	22	33	37	33	20	30	25	33	17	26	28	34	34	22	21	21	22	15	33	32	24	30	23	28	24
ENSSSCG00000050011	1	3	0	1	3	3	1	2	2	0	3	1	0	2	2	1	0	1	0	0	1	4	1	1	1	1	1	0	2	0	0	3	2	1	1	2
ENSSSCG00000042456	0	0	0	0	0	0	0	0	0	0	0	0	0	0	0	0	0	0	0	0	0	0	0	0	0	0	0	0	0	1	0	0	0	0	0	0
ENSSSCG00000047971	0	0	0	0	0	1	0	1	0	1	0	0	0	0	0	0	0	0	1	0	0	0	0	0	0	0	0	0	0	0	0	0	1	1	0	0
ENSSSCG00000004434	12	21	21	20	19	4	16	15	14	5	7	5	17	14	8	10	12	12	5	8	5	14	6	7	8	6	16	14	12	8	5	9	20	5	8	13
ENSSSCG00000004435	441	423	436	220	391	325	406	414	429	515	387	373	292	295	425	216	439	297	186	302	313	289	285	291	281	258	395	317	430	284	356	421	441	371	207	540
ENSSSCG00000004436	2	1	0	0	3	3	3	3	2	1	0	1	1	0	1	1	2	0	2	0	6	3	0	2	3	3	3	4	1	3	0	1	1	3	0	0
ENSSSCG00000047800	11949	12534	12923	7388	12300	10628	10394	13243	8774	9198	10431	12508	7718	7561	12226	7076	11370	9250	4394	7838	9162	8372	10436	5595	9302	9282	12582	10732	13920	8963	7798	11113	12581	10542	7686	13568
ENSSSCG00000004438	830	928	922	843	983	1141	944	992	867	921	1054	879	969	874	981	598	885	861	503	649	934	770	1158	661	912	945	1095	1043	1070	801	750	855	942	863	689	997
ENSSSCG00000004441	101	124	122	35	138	58	115	119	65	41	47	114	45	38	112	21	91	52	48	44	50	42	70	42	59	53	97	58	96	44	51	85	101	95	53	111
ENSSSCG00000036064	6	9	4	12	9	16	11	4	11	3	6	5	9	15	14	7	2	4	1	3	5	5	5	18	14	18	3	9	5	5	8	3	8	10	11	8
ENSSSCG00000040660	0	0	0	0	0	1	0	0	0	0	0	0	2	0	0	0	0	0	0	0	0	0	0	0	0	0	0	0	0	0	1	0	0	0	0	0
ENSSSCG00000031898	65	36	31	22	54	33	39	57	27	41	36	34	46	26	40	15	42	59	14	30	44	30	44	25	37	33	51	33	38	32	44	31	27	46	39	55
ENSSSCG00000004445	0	0	1	1	0	0	1	0	0	1	0	0	1	0	0	1	0	0	0	2	0	1	1	0	1	0	1	0	1	1	2	1	0	1	0	0
ENSSSCG00000004446	513	446	456	359	466	500	535	463	526	516	362	415	426	436	525	490	505	443	326	357	385	376	390	409	387	361	420	487	498	417	504	526	513	428	382	492
ENSSSCG00000025656	0	0	0	0	0	0	0	0	0	0	0	1	0	0	1	0	0	0	0	1	0	0	0	1	0	0	0	0	0	0	1	2	0	0	0	0
ENSSSCG00000023415	7	4	5	1	2	4	5	1	8	7	3	3	1	7	1	3	4	3	1	1	2	6	3	4	4	1	4	6	2	1	5	1	2	6	2	2
ENSSSCG00000043963	23	37	51	29	48	24	42	31	34	112	34	39	42	34	19	27	50	35	26	22	33	16	25	27	25	20	36	32	26	37	53	36	44	35	15	37
ENSSSCG00000040797	2	3	2	2	5	1	2	4	7	11	1	1	3	5	1	1	1	3	1	4	2	4	2	1	1	3	3	3	1	3	0	4	5	3	0	3
ENSSSCG00000004450	2	0	1	0	1	0	0	0	1	4	0	0	0	3	2	0	0	0	1	0	1	1	1	0	0	0	0	0	1	1	0	0	0	1	2	0
ENSSSCG00000004451	51	48	31	35	45	55	55	53	39	76	30	43	45	36	41	39	48	58	23	56	51	41	72	36	33	42	41	52	37	46	56	74	50	34	37	36
ENSSSCG00000004453	3124	3027	3505	1927	3575	3349	3256	3735	2569	3551	3748	3587	2256	1451	3222	759	3048	2924	1203	2285	3146	2901	3409	1531	2876	3115	3437	3335	3704	2546	2318	2942	3471	3199	2324	3410
ENSSSCG00000004452	89	21	40	105	35	153	84	74	73	107	166	59	58	40	76	28	45	133	12	93	134	165	165	42	126	140	45	112	96	171	31	125	52	62	95	43
ENSSSCG00000050897	0	0	0	1	0	0	0	0	0	1	0	1	0	1	1	0	2	1	1	0	0	1	1	1	0	0	0	0	1	0	0	0	0	1	0	0
ENSSSCG00000004454	1002	687	669	578	696	1174	740	826	1094	1608	969	756	688	658	808	604	877	949	485	664	792	887	1013	697	875	984	688	1000	1113	977	814	1039	806	778	842	979
ENSSSCG00000029129	426	464	490	328	472	380	432	496	318	377	335	452	320	349	435	289	378	348	229	287	309	253	372	295	339	352	482	408	461	338	360	395	502	356	291	474
ENSSSCG00000004456	177	141	169	191	191	236	210	176	215	240	167	119	237	217	174	175	159	229	146	149	142	153	197	199	137	122	120	197	210	195	248	191	181	165	155	159
ENSSSCG00000004457	772	753	814	788	844	835	982	824	702	1246	939	916	770	693	741	289	797	929	516	638	747	766	896	701	772	811	750	960	913	830	608	811	864	800	574	651
ENSSSCG00000026346	45	40	47	32	34	67	44	26	41	30	51	35	40	30	37	36	30	43	18	18	38	32	63	31	43	44	26	45	33	40	30	40	36	36	34	27
ENSSSCG00000042605	1	0	2	0	0	0	0	0	0	0	0	1	0	0	0	0	0	0	0	0	1	0	0	0	0	0	0	1	0	0	0	1	0	0	0	0
ENSSSCG00000004458	272	104	147	77	98	60	68	350	212	51	267	157	69	144	227	119	206	102	52	154	136	163	144	101	83	91	113	90	170	112	119	180	198	184	109	435
ENSSSCG00000032485	0	1	0	1	0	0	0	0	0	0	0	0	0	1	0	0	0	1	0	0	0	0	0	0	0	0	0	0	0	0	0	0	0	0	1	0
ENSSSCG00000041714	0	0	0	0	0	1	1	0	1	0	0	0	1	0	0	0	0	0	0	0	0	0	1	1	0	0	0	1	0	0	0	1	0	0	0	0
ENSSSCG00000004460	625	599	623	539	642	670	656	603	632	833	511	612	619	705	604	483	644	581	487	510	522	490	637	646	531	529	621	621	667	528	634	668	689	651	506	717
ENSSSCG00000031482	0	0	0	0	0	0	0	0	0	0	0	0	0	0	0	0	0	0	0	0	0	0	0	0	0	0	0	0	0	0	0	0	0	0	0	0
ENSSSCG00000046618	1	0	0	0	0	0	0	0	1	0	0	0	1	0	0	0	0	0	0	0	0	0	0	0	0	0	0	0	0	0	2	0	0	0	0	0
ENSSSCG00000004464	73	54	53	69	100	125	99	58	92	92	82	52	105	89	96	58	82	98	130	64	60	62	116	90	87	59	80	76	97	69	199	74	73	190	66	65
ENSSSCG00000046570	0	0	1	0	0	0	0	0	0	0	0	0	0	0	0	0	0	0	0	0	0	0	0	0	0	0	0	0	0	1	0	0	0	0	0	0
ENSSSCG00000050778	0	0	0	0	0	0	0	0	0	0	0	0	0	0	0	0	0	0	0	0	0	0	0	0	0	0	0	0	0	0	0	0	0	0	0	0
ENSSSCG00000050863	0	1	0	0	0	0	0	0	0	0	0	0	0	0	0	0	0	0	0	0	0	0	0	0	0	1	0	0	0	0	1	0	0	0	0	0
ENSSSCG00000049631	0	0	0	0	0	0	0	0	0	0	0	0	0	0	0	0	0	0	0	0	0	0	0	0	0	0	0	0	0	0	0	0	0	0	0	0
ENSSSCG00000046012	0	0	0	0	0	0	0	0	0	1	0	0	1	0	0	0	0	0	0	0	0	0	0	0	0	0	0	0	0	0	0	0	0	0	0	0
ENSSSCG00000041529	1	0	0	1	0	0	0	1	1	1	0	1	0	0	0	0	0	0	1	0	0	0	0	0	0	0	0	0	0	0	1	1	0	0	0	1
ENSSSCG00000045384	0	1	0	0	0	0	0	1	0	0	0	0	0	0	0	0	0	0	1	0	0	0	0	0	2	0	0	0	0	0	0	0	1	0	1	2
ENSSSCG00000046535	1	1	0	0	0	1	0	0	0	2	0	0	0	0	0	0	0	0	0	0	0	0	0	0	0	0	0	2	0	0	0	0	1	0	0	0
ENSSSCG00000004465	203	173	168	164	140	224	194	212	239	243	188	172	217	229	226	250	176	210	200	163	176	150	185	221	222	181	146	230	187	221	253	230	172	215	180	230
ENSSSCG00000004466	17	4	14	18	15	17	27	12	18	22	28	14	29	14	12	20	15	13	8	17	21	6	15	10	13	8	12	16	10	20	21	15	14	15	4	9
ENSSSCG00000028080	974	901	990	597	1008	1003	923	1005	907	763	911	885	730	825	973	727	959	716	441	666	907	719	852	566	773	715	930	871	967	671	875	802	1045	862	605	1090
ENSSSCG00000032015	973	1012	951	387	1070	626	813	997	573	385	526	1082	456	512	781	409	914	570	513	576	487	526	697	292	627	607	1003	669	923	747	579	828	965	1086	500	1052
ENSSSCG00000004469	83	98	96	124	90	154	144	94	92	80	81	74	105	97	66	87	58	100	262	52	47	38	66	92	72	57	75	71	92	60	125	81	63	196	90	57
ENSSSCG00000049257	0	5	2	1	1	7	3	5	2	3	0	4	0	0	1	0	0	2	4	3	0	2	3	2	1	2	3	3	1	3	3	1	0	3	2	0
ENSSSCG00000046076	3	0	1	0	5	2	3	9	3	19	2	2	4	2	0	0	2	3	3	1	3	4	2	2	0	3	5	6	4	2	3	2	0	2	4	1
ENSSSCG00000050526	0	0	0	0	0	0	1	0	0	0	0	0	0	0	0	0	0	0	0	0	0	0	0	0	0	0	0	0	0	0	0	0	0	0	0	0
ENSSSCG00000004470	454	504	482	445	502	544	496	453	514	547	336	410	452	417	452	497	491	431	253	326	377	313	413	401	368	354	481	459	494	388	455	432	458	373	437	363
ENSSSCG00000004473	353	349	428	434	508	392	576	319	449	913	461	470	569	514	363	86	382	472	350	304	347	292	502	496	395	390	457	448	443	380	295	376	487	357	291	355
ENSSSCG00000044875	0	1	0	2	0	1	1	0	0	0	0	0	0	0	1	1	0	0	1	0	0	0	0	0	0	0	1	0	1	0	2	0	1	0	0	1
ENSSSCG00000044964	0	0	0	0	0	0	0	1	0	0	0	0	0	0	0	0	0	0	0	0	0	0	0	0	0	0	0	0	0	0	0	0	0	0	0	0
ENSSSCG00000004472	140	158	132	117	151	190	123	104	127	95	132	121	144	121	131	107	113	135	105	114	111	108	148	111	142	100	120	172	149	122	103	119	121	148	105	142
ENSSSCG00000048044	0	0	0	0	0	0	0	5	2	2	0	0	1	0	0	0	0	1	0	0	0	0	0	0	1	0	0	1	0	0	0	0	0	0	0	0
ENSSSCG00000044832	0	1	0	0	1	2	1	2	0	0	0	0	0	0	0	0	0	0	0	0	1	0	1	0	0	0	0	0	0	0	0	0	0	1	1	0
ENSSSCG00000034152	13	9	17	25	14	21	12	16	11	5	14	12	30	9	17	15	9	13	10	6	14	15	16	3	8	15	13	13	20	21	17	14	17	16	4	17
ENSSSCG00000049413	0	0	0	0	0	0	0	0	0	0	0	0	0	0	0	0	0	0	0	0	0	0	0	0	0	0	0	0	0	0	0	0	0	0	0	0
ENSSSCG00000004475	21	37	47	88	53	35	34	37	14	23	30	86	92	111	25	85	25	21	44	37	19	25	65	9	8	36	58	19	24	33	27	24	44	21	8	29
ENSSSCG00000046698	0	0	0	0	0	0	0	0	0	0	0	0	0	0	0	0	0	0	0	0	0	0	0	0	0	0	0	0	0	0	0	0	0	0	0	0
ENSSSCG00000004477	2	1	1	1	0	1	3	2	0	4	3	0	3	1	2	0	2	1	0	2	0	5	0	0	1	3	0	1	1	1	4	0	0	1	1	2
ENSSSCG00000004478	983	946	887	1090	1146	1126	1356	1112	1283	1913	920	1169	1417	1280	952	796	1145	1546	1022	1000	791	811	1108	1341	903	874	922	1161	1214	1247	1365	1060	1015	1052	1078	994
ENSSSCG00000020702	978	962	1013	750	1168	1067	1208	994	1005	1087	963	1021	910	964	925	554	1076	1085	686	781	836	811	962	998	1040	796	975	1086	1135	858	1006	992	1069	1018	806	1073
ENSSSCG00000019589	0	0	0	0	0	0	0	1	1	0	1	0	0	0	0	0	0	0	0	0	0	0	0	0	0	0	0	0	0	0	0	0	0	1	0	0
ENSSSCG00000024138	1	0	1	4	4	0	2	1	2	2	1	2	1	3	0	0	2	4	1	1	1	0	0	7	0	1	1	0	1	0	2	0	1	0	2	0
ENSSSCG00000004479	289	353	335	366	325	523	345	294	168	69	319	353	410	367	304	285	331	316	102	229	290	263	513	133	333	416	381	307	403	454	241	291	400	262	232	302
ENSSSCG00000033155	7000	6573	6847	4227	7090	7180	6200	6272	5507	5079	6139	6715	5058	5081	6706	4165	6823	5814	3096	4376	5820	5378	6405	4563	6100	5648	6482	6423	7442	5544	5401	6890	7587	6342	4604	7875
ENSSSCG00000004480	1365	1215	1112	857	1143	1404	1257	1250	1162	900	1136	1101	1040	1057	1215	1369	1306	1345	605	1010	1025	1058	1162	993	1054	1074	1252	1333	1349	1167	1172	1268	1218	1188	990	1311
ENSSSCG00000049446	0	0	0	0	0	0	0	0	0	0	0	0	0	0	0	0	0	0	0	0	0	0	0	0	0	0	0	0	0	0	0	0	0	0	0	0
ENSSSCG00000004484	275	244	283	108	341	136	334	295	240	386	240	298	148	84	219	30	250	229	89	128	180	145	206	107	192	157	463	179	224	135	181	162	275	237	185	206
ENSSSCG00000031534	0	0	0	0	0	0	0	0	0	0	0	0	0	0	0	0	0	0	0	0	0	0	0	0	0	0	0	0	0	0	0	0	0	0	0	0
ENSSSCG00000044069	0	0	0	0	0	0	1	0	2	0	2	0	0	0	0	0	0	0	0	1	0	0	1	0	3	0	1	1	0	1	2	2	0	0	1	0
ENSSSCG00000004485	233	186	239	97	217	147	244	245	180	141	170	227	180	167	248	64	219	199	133	152	157	189	178	219	169	199	184	234	223	170	183	279	238	190	182	259
ENSSSCG00000050469	11	24	31	31	30	26	37	44	29	37	35	29	27	19	15	2	22	40	20	23	22	9	25	33	27	12	23	33	25	33	28	21	26	24	26	8
ENSSSCG00000004486	271	264	238	230	261	297	281	236	309	248	260	260	242	271	250	221	295	270	184	208	254	243	279	294	255	256	256	268	315	248	361	284	313	295	201	319
ENSSSCG00000004489	13152	11937	10559	13971	12157	17500	15087	10557	14711	14680	10520	10626	16576	17398	13508	18962	14418	15917	11280	11070	11130	9942	13345	18635	12475	11329	11813	14175	13979	13578	19714	15263	11336	12141	11698	13477
ENSSSCG00000037674	0	0	0	0	0	0	0	0	0	0	0	0	0	0	0	0	0	0	0	0	0	0	0	0	0	0	0	0	0	0	0	0	0	0	0	0
ENSSSCG00000004487	286	324	272	290	321	362	350	327	335	353	315	322	272	289	298	276	322	342	202	249	257	264	310	282	302	276	265	331	402	258	333	351	337	282	275	295
ENSSSCG00000021383	12	8	5	11	14	16	15	3	16	8	6	9	19	19	10	21	7	17	3	8	6	11	16	20	15	9	2	14	12	9	20	10	3	8	11	8
ENSSSCG00000049718	0	1	0	1	0	1	1	4	4	2	2	3	0	2	0	1	1	1	1	1	0	1	0	2	2	0	1	1	0	0	2	0	1	0	1	1
ENSSSCG00000033160	0	0	0	0	0	0	0	0	0	0	0	0	0	0	0	0	0	0	0	0	0	0	0	0	0	0	0	0	0	0	0	0	0	0	0	0
ENSSSCG00000045399	0	0	0	0	0	0	0	0	0	1	0	0	0	0	0	0	0	0	0	0	0	0	0	0	0	0	0	0	0	0	0	0	0	0	0	0
ENSSSCG00000031165	0	0	0	0	0	0	0	0	0	0	0	0	0	0	0	0	0	0	0	0	0	0	0	0	0	0	0	0	0	0	0	0	0	0	0	0
ENSSSCG00000039396	0	0	0	0	0	0	0	0	0	0	0	0	0	0	0	0	0	0	0	0	0	0	0	0	0	0	0	0	0	0	0	0	0	0	0	0
ENSSSCG00000047499	0	0	0	0	0	0	0	0	0	0	0	0	0	0	0	0	0	0	0	0	0	0	0	0	0	0	0	0	0	0	0	0	0	0	0	0
ENSSSCG00000035076	0	0	0	0	0	0	0	0	0	0	0	0	0	0	0	0	0	0	0	0	0	0	0	0	0	0	0	0	0	0	0	0	0	0	0	0
ENSSSCG00000031966	0	0	0	0	0	0	0	0	0	0	0	0	0	0	0	0	0	0	0	0	0	0	0	0	0	0	0	0	0	0	0	0	0	0	0	0
ENSSSCG00000005790	0	0	0	0	0	0	0	0	0	0	0	0	0	0	0	0	0	0	0	0	0	0	0	0	0	0	0	0	0	0	0	0	0	0	0	0
ENSSSCG00000051179	0	0	0	0	0	0	0	0	0	0	0	1	1	0	0	0	0	0	0	0	0	1	0	0	0	0	0	0	0	0	0	0	0	0	0	0
ENSSSCG00000008882	1	0	1	2	0	1	0	0	1	0	0	0	1	1	0	0	1	1	0	0	0	0	0	1	0	0	3	0	3	0	1	0	0	1	0	0
ENSSSCG00000040747	0	0	0	0	0	0	0	0	0	0	0	0	0	0	0	0	0	0	0	0	0	0	0	0	0	0	0	0	0	0	0	0	0	0	0	0
ENSSSCG00000044547	0	0	0	0	0	0	0	0	0	0	0	0	0	0	0	0	0	0	0	0	0	0	0	0	0	0	0	0	0	0	0	0	0	0	0	0
ENSSSCG00000041974	0	0	0	0	0	1	1	0	1	0	0	0	1	0	1	0	0	0	0	0	0	0	0	0	0	0	0	0	0	0	0	0	0	0	0	0
ENSSSCG00000004490	273	252	281	207	305	231	309	317	207	380	369	353	236	178	238	36	243	293	94	204	287	211	330	174	259	312	334	335	347	212	94	241	290	231	200	305
ENSSSCG00000045948	0	0	2	1	0	0	1	4	1	2	0	1	0	2	0	0	0	1	1	0	3	2	1	2	0	1	2	0	3	0	1	0	0	0	0	0
ENSSSCG00000050379	0	0	0	0	0	0	0	1	0	0	0	1	0	0	0	0	0	0	0	0	0	0	0	0	1	0	2	0	1	0	0	0	0	0	0	1
ENSSSCG00000051783	0	0	0	0	0	0	0	0	0	0	0	0	0	0	1	0	0	0	0	0	0	0	0	0	0	1	0	0	0	0	0	1	1	0	1	0
ENSSSCG00000050905	0	1	0	0	0	1	0	0	0	0	0	0	0	0	0	0	0	0	0	0	0	0	0	1	1	1	1	0	0	0	0	0	0	0	0	0
ENSSSCG00000051009	0	1	1	0	0	0	4	1	0	0	1	3	0	0	1	0	2	0	0	1	4	1	2	0	1	0	2	1	0	0	0	1	1	0	0	1
ENSSSCG00000004491	0	2	0	2	5	4	6	0	1	2	3	4	7	0	2	1	9	4	2	5	3	5	3	6	5	3	3	2	2	4	5	5	1	4	2	3
ENSSSCG00000004492	2379	2873	1745	1552	2170	3357	2495	2724	2586	522	1906	2923	3375	2811	1925	2584	3093	2452	2030	2773	2261	2094	2588	3075	2338	2147	1829	2261	2093	3013	3630	2868	2201	2494	2571	3044
ENSSSCG00000004493	4	4	10	5	6	19	18	8	18	7	13	7	12	12	6	6	4	14	2	8	12	1	9	13	6	11	3	11	4	15	24	5	11	10	1	3
ENSSSCG00000021072	225	229	292	231	304	246	311	418	206	535	329	400	339	237	272	65	254	333	206	260	213	266	388	229	263	289	299	288	320	290	205	258	333	286	203	232
ENSSSCG00000004499	9211	8263	8241	6644	8300	9951	8519	8445	8617	8406	8235	8075	6818	6837	8795	7968	9221	7753	4824	6235	7549	6981	7992	5779	7194	7149	7781	8856	8777	7705	8821	8566	8985	8465	6350	9269
ENSSSCG00000004498	119	148	151	148	121	185	94	150	124	168	141	184	114	125	150	258	163	170	102	92	122	106	147	124	142	138	182	151	170	167	147	106	122	149	162	144
ENSSSCG00000004500	491	479	516	444	551	491	588	610	528	840	459	539	519	523	448	324	527	517	317	418	402	366	496	426	436	431	506	507	555	451	466	464	493	500	393	487
ENSSSCG00000041792	0	0	0	0	0	0	0	0	0	0	0	0	0	0	0	0	0	0	0	0	0	0	0	0	0	0	0	0	0	0	0	0	0	0	0	0
ENSSSCG00000051447	0	0	0	0	0	0	0	0	0	0	0	0	0	0	0	0	0	0	0	0	0	0	0	0	0	0	0	0	0	0	0	0	0	0	0	0
ENSSSCG00000004502	100	82	85	90	108	128	106	106	71	96	112	113	86	58	116	23	76	142	34	63	88	81	121	67	127	111	109	121	154	98	48	93	93	82	115	89
ENSSSCG00000004503	1	2	2	1	4	5	3	1	2	5	2	3	2	4	0	2	2	3	3	2	0	3	2	1	4	0	6	2	2	8	3	0	3	4	2	0
ENSSSCG00000050304	0	0	0	0	0	0	0	0	0	0	0	0	0	0	0	0	0	0	0	1	0	0	0	0	0	0	0	0	0	0	0	0	0	0	0	0
ENSSSCG00000032053	1592	1237	1504	803	1429	903	1762	2294	1259	2771	1662	2061	1089	1638	1530	646	1747	1589	1363	1274	1135	1403	1333	2543	1113	1118	1306	1155	1392	1376	1300	1664	1886	1426	821	1927
ENSSSCG00000034730	1210	1088	1167	848	1325	1078	1179	1293	1062	1447	1164	1199	948	1048	1004	656	1125	1124	637	849	920	958	980	1050	1075	929	1172	1183	1357	978	928	1123	1240	1050	878	1289
ENSSSCG00000022643	9	12	27	13	9	16	17	8	12	48	11	19	24	16	10	10	15	11	15	21	9	23	16	18	10	12	24	13	14	7	16	20	16	23	12	15
ENSSSCG00000042353	0	0	1	0	0	0	1	2	1	0	0	0	0	2	1	0	0	1	0	0	1	1	1	0	1	0	0	0	0	0	2	0	1	1	0	0
ENSSSCG00000005771	919	894	916	741	1039	1134	1027	893	1074	775	862	880	856	849	1042	885	945	923	602	720	845	797	918	837	839	871	880	942	1040	796	1081	1066	926	900	781	1041
ENSSSCG00000005768	453	441	417	328	409	504	419	384	449	450	381	391	324	344	418	333	486	405	224	313	350	299	349	301	385	335	438	476	476	334	420	406	392	397	314	473
ENSSSCG00000039669	0	0	0	0	0	0	0	0	0	0	0	0	0	0	0	0	0	0	0	0	0	0	0	0	0	0	0	0	0	0	0	0	0	0	0	0
ENSSSCG00000005767	0	0	0	0	0	0	0	0	16	54	0	0	0	1	0	0	0	0	0	0	0	0	0	0	0	0	0	0	0	0	1	0	0	0	0	0
ENSSSCG00000004505	361	333	379	348	449	503	422	352	323	338	358	336	360	282	339	236	409	434	257	296	348	315	376	350	388	346	342	382	440	349	351	377	359	362	300	344
ENSSSCG00000028076	144	130	159	119	173	183	113	133	115	40	88	156	128	116	156	127	126	166	83	95	90	59	177	78	116	169	150	115	217	106	143	115	98	120	115	102
ENSSSCG00000041635	0	0	0	1	1	1	1	0	0	1	0	0	0	1	2	1	1	1	0	1	1	0	2	2	0	1	0	0	0	1	3	1	0	0	2	1
ENSSSCG00000047681	0	1	2	0	1	1	0	2	2	1	2	4	1	1	0	0	2	1	0	1	1	1	1	1	0	1	2	1	3	2	1	0	1	1	1	0
ENSSSCG00000004506	1602	1747	1715	1209	1725	1525	1599	1913	1786	2387	1644	1808	1151	1185	1645	1046	1735	1557	956	1227	1439	1373	1515	1161	1345	1453	1703	1796	1703	1213	1744	1467	1624	1700	1275	1890
ENSSSCG00000004507	187	230	209	287	236	232	255	238	209	255	200	195	423	458	214	627	207	224	187	217	177	172	270	224	202	184	175	233	201	303	206	195	183	182	198	213
ENSSSCG00000049139	9	26	26	28	37	15	20	33	15	69	18	27	25	18	13	7	19	20	13	17	20	9	20	9	15	8	23	14	22	2	3	25	18	28	17	18
ENSSSCG00000004508	726	710	665	628	721	962	797	673	688	545	768	703	776	780	750	849	768	658	444	522	682	624	769	507	709	735	732	748	825	772	652	693	816	663	551	810
ENSSSCG00000048953	0	0	0	0	0	0	0	1	0	2	1	0	0	1	0	1	0	1	0	0	1	1	1	2	2	2	0	1	0	0	3	1	0	0	0	0
ENSSSCG00000034415	1026	888	899	847	1036	1236	1068	997	1025	985	879	911	1008	1058	1016	1415	1133	1029	750	838	926	733	891	942	992	818	922	994	1153	904	1209	1080	991	964	827	1031
ENSSSCG00000035007	4702	4096	3761	4037	4334	5677	4813	3495	4806	5185	3712	3200	4302	4789	4667	6136	4778	5068	2802	3786	3826	3376	4169	4762	4203	3889	4136	4985	5179	4202	5360	5272	3857	4168	4385	4252
ENSSSCG00000030194	0	0	0	0	0	0	0	0	0	0	0	0	0	0	0	0	0	0	0	0	0	0	0	0	0	0	0	0	0	0	0	0	0	0	0	0
ENSSSCG00000028329	0	0	0	2	0	1	0	1	2	1	0	2	0	1	0	0	0	0	1	1	0	0	1	1	0	0	0	2	1	1	1	0	1	0	1	1
ENSSSCG00000024372	4	0	1	2	1	2	2	4	4	3	6	5	2	2	0	1	5	1	0	4	4	4	4	4	1	2	4	2	3	12	5	2	2	2	1	1
ENSSSCG00000004509	0	2	3	5	2	2	6	0	6	13	2	4	10	3	1	3	4	3	14	1	2	1	1	11	2	2	1	1	0	0	11	4	3	4	0	3
ENSSSCG00000041637	0	0	0	0	0	1	0	0	0	0	0	0	0	0	0	0	0	1	1	0	0	0	0	0	0	0	0	0	0	0	0	0	0	0	0	0
ENSSSCG00000044104	0	0	0	0	0	0	0	0	0	0	0	0	0	0	0	0	0	0	0	0	0	1	0	0	0	0	0	0	0	0	0	0	0	0	0	0
ENSSSCG00000043017	2	0	0	0	1	0	0	0	0	0	1	1	1	1	0	0	0	1	0	0	0	0	0	1	0	0	1	1	1	0	0	1	0	0	0	0
ENSSSCG00000004510	158	98	110	160	150	228	170	148	217	179	132	140	202	237	152	281	183	192	236	175	151	142	169	304	127	105	125	162	149	198	318	182	154	207	124	178
ENSSSCG00000020045	1	1	1	2	0	0	0	1	3	0	0	1	3	3	1	0	1	1	2	0	0	0	2	5	1	0	1	0	0	0	2	3	1	1	3	0
ENSSSCG00000020491	1	0	0	3	1	1	1	0	2	1	0	1	0	2	0	1	0	1	0	2	1	2	0	1	1	2	0	0	0	1	0	1	1	0	1	0
ENSSSCG00000004511	160	174	159	127	176	164	196	177	141	218	161	169	132	103	191	88	156	184	125	118	121	136	234	87	149	152	167	211	193	169	104	165	155	242	124	199
ENSSSCG00000049462	0	2	1	0	2	1	2	1	0	1	2	1	1	1	1	0	4	0	0	0	1	1	0	0	0	2	0	1	3	2	1	1	3	3	4	0
ENSSSCG00000045942	0	0	0	0	0	0	0	0	0	0	0	0	0	0	0	0	0	0	0	0	0	0	0	0	0	0	0	0	0	0	0	0	0	0	0	0
ENSSSCG00000041158	5	11	12	12	12	10	14	8	16	38	13	16	8	17	3	0	16	14	4	4	10	11	10	11	15	9	11	18	17	9	5	8	12	11	13	6
ENSSSCG00000004516	1141	1237	1273	1173	1369	1222	1543	1459	1206	1747	1174	1369	1288	1331	1227	775	1291	1571	854	1010	1020	985	1292	1322	1207	1169	1198	1338	1429	1195	1063	1304	1213	1149	1084	1056
ENSSSCG00000004517	272	294	321	328	314	359	339	390	314	469	278	314	316	301	294	294	287	387	221	258	272	248	310	369	277	279	314	321	317	302	378	289	266	227	285	274
ENSSSCG00000004518	12	4	3	5	9	12	5	7	7	1	3	6	9	0	8	10	3	10	5	5	6	14	12	2	7	2	7	2	8	8	4	4	6	8	7	6
ENSSSCG00000004520	1824	1409	1171	1917	1524	1682	1381	1842	1403	1813	1935	1512	2086	2347	1698	2511	1486	1786	1419	1487	1527	1495	1879	1228	1739	1530	1414	1925	2016	1644	928	1491	1390	1810	1382	1841
ENSSSCG00000004521	136	128	105	159	100	163	126	88	158	134	78	98	137	188	130	231	163	169	106	124	121	110	131	229	105	110	72	171	133	163	245	134	127	124	137	130
ENSSSCG00000004522	926	892	869	1091	806	1394	1016	831	1143	1065	908	863	1305	1253	991	1060	1063	1064	766	910	880	777	1057	1314	1057	940	750	1101	1012	1177	1520	1149	938	969	892	1040
ENSSSCG00000024479	126	106	116	85	109	125	130	128	118	160	88	103	110	118	110	51	101	155	90	80	81	102	123	148	124	97	97	108	121	103	94	121	93	93	91	92
ENSSSCG00000004524	553	564	492	489	597	634	555	529	487	634	480	525	561	566	548	396	551	619	368	434	474	465	526	585	496	507	509	555	636	553	545	543	549	514	494	596
ENSSSCG00000019329	0	1	0	0	0	0	1	1	0	1	1	1	0	0	1	0	0	1	0	2	0	1	0	0	0	1	1	0	0	1	1	0	1	1	0	0
ENSSSCG00000034427	463	451	449	428	485	479	492	467	415	486	442	462	534	532	441	358	482	524	286	344	388	380	472	522	425	398	463	469	559	420	485	471	440	400	389	462
ENSSSCG00000048066	4	5	1	3	1	6	2	3	0	4	3	5	3	7	2	0	3	3	3	5	2	5	7	9	2	5	4	2	4	2	3	2	4	5	3	1
ENSSSCG00000041603	1	1	0	0	0	0	0	0	0	0	0	0	0	0	0	0	0	0	0	0	0	0	1	0	0	0	0	0	0	1	0	0	0	0	1	0
ENSSSCG00000049543	7	8	10	16	9	34	11	4	12	4	2	7	22	23	11	21	10	7	16	14	13	7	8	15	9	8	11	9	27	13	30	5	8	8	21	9
ENSSSCG00000051201	0	1	0	0	0	0	4	0	1	0	2	0	3	0	3	3	0	1	0	0	1	0	1	1	2	1	0	0	0	1	1	0	1	0	2	0
ENSSSCG00000040836	157	140	160	434	141	216	160	162	172	212	283	139	701	520	166	347	127	221	274	197	153	172	319	212	153	163	155	182	209	316	410	176	180	210	144	146
ENSSSCG00000043480	0	0	0	0	0	0	0	0	0	0	1	0	2	0	0	0	0	0	0	0	0	0	0	0	1	0	0	0	0	0	1	0	0	0	0	0
ENSSSCG00000043936	0	2	1	0	1	0	0	0	0	0	0	0	0	0	0	1	2	0	0	1	0	0	1	0	0	1	0	2	0	1	0	0	0	0	0	0
ENSSSCG00000043320	1	1	1	0	2	0	0	1	0	0	0	0	0	0	0	0	0	0	0	0	0	0	0	0	0	0	0	0	0	0	0	0	1	1	0	0
ENSSSCG00000048921	0	1	0	0	1	0	0	0	1	0	0	0	0	0	0	0	1	1	0	0	0	1	0	0	0	0	0	0	0	1	0	0	0	1	1	0
ENSSSCG00000004528	1031	927	990	663	983	727	877	1070	853	848	743	964	780	895	1029	787	942	923	607	703	596	653	766	716	746	684	851	815	1107	793	974	1038	1052	969	714	1173
ENSSSCG00000004529	162	154	158	130	163	165	172	139	171	142	117	141	128	167	145	141	134	146	111	131	132	96	158	151	164	128	165	155	164	138	149	142	164	114	112	150
ENSSSCG00000004530	13	16	20	8	16	20	12	18	27	6	15	18	7	16	24	12	22	15	8	14	15	11	14	10	19	18	11	22	22	8	18	15	11	22	17	19
ENSSSCG00000004531	123	154	158	166	179	184	168	160	156	250	110	170	175	204	122	61	161	172	93	141	123	118	176	239	171	135	153	179	204	130	108	156	174	143	120	82
ENSSSCG00000038606	1	0	0	3	2	1	2	0	1	0	2	0	2	1	1	0	1	2	0	1	0	0	0	4	2	3	1	1	0	0	2	3	1	2	1	1
ENSSSCG00000041749	0	0	0	0	0	0	0	0	0	0	0	0	0	0	0	0	0	0	0	0	0	0	0	0	0	0	0	0	0	0	0	0	0	0	0	0
ENSSSCG00000048009	0	0	0	0	0	0	0	0	0	0	0	0	0	0	0	0	2	0	0	0	0	0	0	0	0	0	0	0	0	0	0	0	0	0	0	0
ENSSSCG00000042812	0	0	0	0	0	0	0	0	0	0	0	0	0	0	0	0	0	0	0	0	0	0	0	0	0	0	0	0	0	0	0	0	0	0	0	0
ENSSSCG00000039443	0	0	0	0	0	0	0	0	0	0	0	0	3	0	0	0	0	0	0	0	0	0	0	0	0	0	0	0	0	0	0	0	0	0	0	0
ENSSSCG00000042229	2	0	0	0	0	0	1	1	0	0	0	0	0	0	0	0	0	0	0	0	0	1	0	0	0	0	0	0	0	1	2	0	0	0	1	0
ENSSSCG00000046814	0	1	0	0	0	1	0	0	0	0	0	0	1	0	0	0	0	0	1	0	0	0	0	0	0	0	0	0	2	1	0	0	0	0	0	0
ENSSSCG00000035243	358	168	286	293	241	644	377	316	254	52	477	273	340	251	348	72	297	323	164	227	321	331	464	198	446	377	232	460	423	281	241	385	302	354	334	403
ENSSSCG00000004534	22	10	15	6	15	22	36	13	16	7	17	16	5	12	20	11	22	26	19	7	9	21	11	16	36	11	12	24	22	15	19	18	18	34	14	14
ENSSSCG00000048492	0	0	0	0	0	1	0	0	0	0	0	0	0	0	0	0	2	0	1	0	1	0	1	0	0	0	0	0	1	0	0	0	1	1	0	0
ENSSSCG00000004535	625	689	832	469	885	680	952	699	617	1008	834	770	625	410	603	109	699	740	238	477	671	647	692	663	705	663	761	783	781	498	399	648	772	599	545	708
ENSSSCG00000032236	0	0	0	0	0	0	0	0	0	0	0	0	0	0	0	0	0	0	0	0	0	0	0	0	0	1	0	0	0	0	0	0	0	0	0	0
ENSSSCG00000044989	0	0	0	0	0	0	1	0	0	0	0	0	0	0	0	0	0	0	0	0	0	0	0	0	0	0	0	0	0	0	0	0	0	0	0	0
ENSSSCG00000051116	2	2	1	0	2	3	2	0	6	2	2	4	1	2	4	2	2	2	0	1	3	2	3	2	0	6	1	4	3	1	1	7	1	1	1	1
ENSSSCG00000004537	1542	1337	1474	1088	1495	1841	1501	1463	1412	1323	1544	1311	1260	1182	1528	1187	1504	1489	790	1130	1396	1242	1435	1176	1353	1282	1448	1484	1677	1306	1423	1500	1545	1512	1197	1555
ENSSSCG00000004538	2571	2339	2526	1903	2505	2861	2454	2732	1925	1689	3227	2782	1733	1643	2656	931	2360	2678	938	1737	2576	2405	2907	1571	2513	2747	2666	3126	3171	2279	1700	2447	2604	2490	2134	2886
ENSSSCG00000046392	0	0	0	0	0	0	0	0	0	0	0	1	0	0	0	1	0	0	0	0	0	0	0	0	0	0	0	0	0	0	1	0	0	0	0	0
ENSSSCG00000049680	0	0	0	0	0	0	0	0	0	0	0	1	0	1	0	0	0	0	0	1	0	0	0	0	0	0	0	0	0	0	0	0	0	0	0	0
ENSSSCG00000038971	3524	3611	4118	3500	4191	2899	3493	4057	2013	3059	4278	4227	4487	4441	3297	2298	3317	2849	1706	2790	2932	2887	4289	1599	3267	3151	4079	3559	4239	3790	1662	3382	4266	2986	2402	4091
ENSSSCG00000004540	17	33	29	24	45	3	22	40	10	49	16	29	34	38	13	8	17	9	21	16	11	9	33	8	13	16	29	17	15	16	5	18	24	12	11	20
ENSSSCG00000004541	600	785	616	623	610	874	685	700	611	786	753	760	716	636	650	757	691	724	577	567	607	501	696	628	579	709	698	670	760	670	756	682	567	862	575	630
ENSSSCG00000033063	0	0	0	0	0	0	0	0	0	1	0	0	0	0	0	0	0	0	0	0	0	0	0	1	0	0	0	1	0	0	0	0	0	0	1	0
ENSSSCG00000046224	25	17	17	27	28	33	27	35	20	33	15	25	43	27	27	17	25	39	21	30	16	25	35	32	18	17	23	27	30	29	33	33	22	30	20	29
ENSSSCG00000004542	3518	3110	3360	2311	3411	3645	3216	3291	3076	3436	3301	3098	2567	2573	3524	2229	3559	3023	1877	2291	3032	2562	3007	2438	2906	2526	3020	3334	3629	2852	3114	3401	3582	3155	2439	3669
ENSSSCG00000004543	64	73	68	44	78	63	64	78	81	88	66	90	63	49	64	57	76	71	33	62	56	73	43	60	55	54	69	60	82	59	73	69	65	65	55	61
ENSSSCG00000004544	309	278	288	322	289	426	310	269	340	445	271	230	316	369	273	443	318	357	290	239	269	248	313	322	306	288	283	292	348	290	416	288	312	347	281	287
ENSSSCG00000004545	18	18	23	12	42	16	22	17	22	89	12	26	7	5	15	3	26	21	5	7	14	18	22	7	13	20	27	19	20	13	20	15	34	10	19	26
ENSSSCG00000037998	0	1	0	1	1	0	1	0	0	1	0	0	0	0	1	0	1	0	0	0	0	0	0	1	0	0	0	2	0	2	1	0	0	2	0	0
ENSSSCG00000044010	22	7	7	2	9	5	9	26	7	10	16	11	6	12	11	4	13	11	1	12	8	11	9	7	6	15	5	5	19	9	6	13	12	12	7	22
ENSSSCG00000004547	320	342	327	209	283	342	322	344	440	443	237	308	232	226	296	257	326	309	135	255	191	184	273	233	254	225	345	304	399	205	208	258	306	267	359	297
ENSSSCG00000004548	2	0	0	2	1	1	3	0	1	1	2	0	4	0	1	2	0	1	1	5	1	0	0	4	1	0	1	0	0	0	0	0	0	1	1	0
ENSSSCG00000004549	40	31	29	25	30	33	44	43	42	24	29	31	19	23	26	35	32	30	17	27	22	24	39	36	33	32	48	39	32	29	28	30	32	41	41	33
ENSSSCG00000004550	1246	1218	1167	1159	1260	1798	1479	1167	1318	1132	1299	1181	1297	1209	1341	1525	1275	1385	686	1026	1217	1070	1274	1047	1257	1155	1228	1485	1437	1227	1396	1238	1252	1263	1123	1272
ENSSSCG00000004551	741	737	798	856	821	854	883	1037	774	1239	841	903	806	734	860	391	783	914	536	622	726	667	844	911	726	779	800	874	938	763	697	785	794	701	706	778
ENSSSCG00000041571	1	0	1	0	1	0	1	0	2	1	2	0	0	1	1	0	0	2	0	2	1	0	1	2	1	1	2	3	0	1	1	1	1	0	1	1
ENSSSCG00000004552	122	111	127	116	108	154	132	113	147	151	103	106	108	137	119	132	144	119	102	104	114	93	135	142	115	121	95	113	137	107	153	142	126	104	118	108
ENSSSCG00000004554	2	2	7	12	7	12	10	6	11	3	11	2	30	9	4	12	5	5	6	5	3	8	9	11	6	3	5	3	7	14	4	3	11	7	4	4
ENSSSCG00000045500	0	0	1	0	0	0	0	0	0	0	0	0	0	1	1	0	0	0	0	0	0	0	0	0	0	0	0	0	0	0	1	0	0	0	0	0
ENSSSCG00000004558	288	310	278	296	356	426	331	332	279	458	388	337	326	328	314	207	345	327	210	256	269	221	401	284	278	348	307	334	337	328	298	284	283	253	211	292
ENSSSCG00000034137	295	266	283	304	245	422	354	290	328	282	260	256	345	380	343	402	414	356	252	275	300	272	315	369	287	271	268	317	320	299	489	325	320	318	287	298
ENSSSCG00000037275	143	116	126	270	126	256	207	147	196	166	136	127	311	375	148	380	168	274	254	160	108	141	199	442	175	160	107	185	150	250	474	241	99	129	189	113
ENSSSCG00000042703	5	7	10	5	5	4	11	6	10	4	5	7	18	15	13	8	7	15	10	2	11	12	10	20	13	4	8	11	4	7	21	11	8	12	5	6
ENSSSCG00000048062	0	0	0	0	0	0	0	0	0	0	0	0	0	0	0	0	0	0	0	0	0	0	0	0	0	0	0	0	0	0	0	0	0	0	0	0
ENSSSCG00000047502	0	0	1	0	0	1	1	0	0	0	1	0	0	1	1	1	0	1	1	0	1	0	0	1	1	0	1	0	1	0	0	0	0	0	1	0
ENSSSCG00000034124	172	168	157	139	156	158	145	180	153	120	139	120	173	161	163	214	174	187	160	103	125	149	157	251	152	135	134	161	165	150	256	172	164	169	143	161
ENSSSCG00000021588	48	53	64	97	53	71	84	69	88	45	47	43	98	157	98	158	85	93	135	68	67	52	86	208	56	46	27	59	52	88	167	106	64	61	52	63
ENSSSCG00000004561	2616	2580	3173	2425	3022	2750	3186	3481	2297	4324	3254	3600	2739	2342	3053	879	2693	3296	1499	2200	2461	2585	3692	2103	2874	2829	2961	3579	3495	2890	2326	2597	3287	2982	2185	2593
ENSSSCG00000043545	19	32	32	22	24	19	37	40	22	42	34	33	30	27	21	5	26	40	22	33	12	15	40	23	21	33	29	27	37	31	19	32	32	21	21	4
ENSSSCG00000038786	6	5	10	7	6	17	7	5	6	5	7	8	3	5	6	7	6	5	2	3	3	6	11	10	4	10	9	7	10	3	4	8	4	6	4	5
ENSSSCG00000028737	197	254	246	194	246	223	253	282	292	603	172	224	185	205	254	145	255	225	158	190	185	192	218	227	185	173	236	244	272	167	218	291	259	228	189	230
ENSSSCG00000040895	0	0	0	0	0	0	0	0	0	0	0	0	0	0	0	0	0	0	0	0	0	0	0	0	0	0	0	0	0	0	0	0	0	0	0	0
ENSSSCG00000047861	29	36	35	15	23	22	34	38	29	67	28	47	20	23	30	7	28	30	40	33	26	26	34	19	23	33	36	38	40	37	41	34	17	48	17	38
ENSSSCG00000032949	9	4	8	4	6	10	7	12	13	13	9	10	14	10	7	6	5	8	13	4	8	2	8	10	6	5	9	9	9	8	11	8	8	9	3	7
ENSSSCG00000004565	19	31	41	436	22	51	62	33	116	273	34	29	435	333	33	591	40	55	241	136	33	28	156	91	24	20	22	34	47	222	195	50	10	91	28	40
ENSSSCG00000026571	626	540	520	604	613	864	602	525	707	769	593	485	789	730	621	572	591	767	738	519	578	554	674	880	614	612	549	667	706	655	868	689	619	904	597	684
ENSSSCG00000023158	206	204	211	198	200	327	254	208	265	312	183	197	273	281	202	280	196	275	323	182	186	167	232	239	228	184	222	220	248	211	404	231	206	339	213	227
ENSSSCG00000004569	76	81	72	72	103	116	105	72	96	126	81	66	67	72	79	72	78	104	91	73	76	54	102	82	97	60	77	81	91	72	134	79	79	131	70	74
ENSSSCG00000041006	1	0	0	1	1	0	0	0	1	0	0	0	0	1	0	0	0	1	0	1	0	0	0	0	0	0	0	0	0	0	1	0	0	2	0	0
ENSSSCG00000004570	2127	1882	1794	1242	2128	2037	1978	1823	1756	2405	1732	1699	1247	1006	1859	936	1971	1807	943	1169	1693	1601	1852	930	1865	1544	1799	1931	2304	1592	1666	1813	1809	1957	1701	1976
ENSSSCG00000024088	2014	1741	2065	1619	2155	2441	2340	2307	1504	1319	2647	2375	1748	1357	2268	970	1959	2408	701	1717	2193	2094	2530	1430	2215	2189	2072	2598	2500	1968	1191	1853	2177	1847	1832	1949
ENSSSCG00000018544	0	0	0	0	0	0	0	0	0	1	0	0	0	0	0	0	0	0	0	0	0	0	0	0	0	0	0	0	0	0	0	0	0	0	0	0
ENSSSCG00000046767	0	0	0	0	1	0	0	0	0	1	0	0	0	0	0	0	0	0	0	1	0	0	0	0	0	0	0	0	0	0	0	0	0	0	0	0
ENSSSCG00000039479	0	0	0	0	0	0	0	0	0	0	0	0	0	0	0	0	0	0	0	0	0	0	0	0	0	0	0	0	0	0	0	0	0	0	0	0
ENSSSCG00000004572	13	20	12	12	14	11	7	17	12	11	13	15	8	14	9	18	15	14	3	5	16	8	15	9	8	5	23	19	13	17	10	7	12	8	7	14
ENSSSCG00000035016	0	0	0	0	0	0	0	0	0	0	0	0	0	0	0	0	0	0	0	0	0	0	0	0	0	0	0	0	0	0	0	0	0	0	0	0
ENSSSCG00000004573	27	13	28	31	22	36	25	22	26	34	32	24	34	24	21	25	19	43	12	14	24	24	32	18	32	18	12	28	22	18	25	16	15	18	20	31
ENSSSCG00000036431	789	922	1121	813	1108	775	1173	891	957	2193	1264	1051	943	922	720	165	930	1083	664	759	756	856	1049	1051	844	976	1018	1086	979	840	733	943	1121	837	676	736
ENSSSCG00000046421	0	0	0	0	0	0	0	0	0	0	0	0	0	0	0	0	0	0	0	1	0	0	0	0	0	0	1	0	0	0	0	0	1	0	0	0
ENSSSCG00000043256	0	0	0	0	0	0	0	0	0	0	0	0	0	0	0	0	0	0	0	0	0	0	0	0	0	0	0	0	0	0	0	0	0	0	0	0
ENSSSCG00000004576	304	346	353	117	448	185	330	347	380	1079	238	447	189	179	264	37	319	187	369	203	158	168	255	184	211	179	368	292	330	161	271	272	397	435	140	393
ENSSSCG00000004577	151	128	166	158	174	220	187	156	205	216	154	175	222	214	154	121	182	225	166	154	163	126	195	200	181	163	133	205	199	166	222	170	185	146	145	132
ENSSSCG00000049706	4	6	1	1	0	0	1	1	0	1	4	1	7	1	0	1	0	1	0	0	1	3	0	3	0	1	1	0	5	0	1	2	2	1	4	0
ENSSSCG00000004578	788	629	493	488	617	813	1001	649	918	673	546	549	950	1024	837	1190	708	1043	1302	596	511	522	645	1556	640	535	818	440	765	788	1741	1031	620	1089	737	705
ENSSSCG00000050536	1	0	0	0	0	0	0	1	0	3	1	1	0	0	0	0	0	0	0	0	0	0	1	1	0	0	2	1	0	0	1	0	0	0	1	0
ENSSSCG00000035244	1	1	0	1	0	2	5	2	57	1	0	0	12	24	0	11	0	1	33	0	1	1	5	1	0	4	1	1	0	7	95	0	0	41	0	0
ENSSSCG00000048340	0	0	0	0	0	0	0	0	3	0	0	0	1	0	0	1	0	0	1	0	0	0	0	0	0	0	1	0	0	0	10	0	0	0	0	0
ENSSSCG00000020189	0	0	0	0	0	0	0	0	0	0	0	0	0	0	0	0	0	0	0	0	0	0	0	0	0	0	0	0	0	0	0	0	0	0	0	0
ENSSSCG00000042015	0	0	0	0	0	0	0	0	0	0	0	0	0	0	0	0	0	0	0	0	0	0	0	0	0	0	0	0	0	0	0	0	0	0	0	0
ENSSSCG00000047534	0	0	0	0	0	0	0	0	1	0	0	0	0	0	0	0	0	0	0	0	0	0	0	0	0	0	0	0	0	0	0	0	0	0	0	0
ENSSSCG00000004582	189	184	191	207	195	229	221	173	233	286	165	166	198	239	153	131	186	236	118	170	147	165	221	223	152	180	182	232	207	232	216	179	187	179	199	143
ENSSSCG00000004583	303	281	246	262	261	367	279	255	335	312	218	210	257	298	307	324	307	277	195	261	264	234	287	331	282	243	296	280	314	250	314	323	293	298	241	302
ENSSSCG00000004584	4	10	9	7	5	3	4	11	0	16	11	5	10	4	6	2	14	10	6	3	3	7	4	3	9	7	8	6	6	7	2	9	11	9	3	5
ENSSSCG00000004586	1181	1051	920	726	1152	1465	1128	988	706	176	1328	962	633	456	1029	350	1007	1178	147	744	1142	1006	998	746	1078	958	1039	1403	1267	830	458	1017	1004	811	1043	1145
ENSSSCG00000004587	518	459	526	690	576	673	860	667	819	475	693	574	969	1066	754	860	708	916	885	680	769	653	729	1381	547	556	416	715	558	796	1201	787	672	691	571	680
ENSSSCG00000044554	0	1	1	0	0	0	0	1	1	0	0	0	1	0	0	0	0	1	0	0	0	0	0	0	0	0	0	0	1	0	0	0	0	0	1	0
ENSSSCG00000004588	1	4	2	6	3	4	2	4	4	0	3	6	6	4	2	6	4	5	2	4	6	2	3	6	4	2	3	8	4	5	5	3	1	6	2	2
ENSSSCG00000004589	657	620	632	503	722	647	631	692	512	609	686	712	575	532	619	322	645	615	359	461	552	515	622	526	568	576	685	667	760	549	495	712	651	620	501	755
ENSSSCG00000004592	549	554	509	476	649	509	620	539	560	995	501	573	541	538	549	378	608	614	382	433	467	411	527	477	495	425	524	582	570	503	600	526	581	431	396	446
ENSSSCG00000034769	2	1	1	0	0	0	1	0	3	1	0	1	1	0	0	0	0	1	0	0	0	0	1	1	1	1	0	2	0	3	2	0	0	0	0	1
ENSSSCG00000024131	616	620	592	412	749	618	654	494	656	1107	576	587	525	530	502	265	634	608	388	427	475	523	565	519	560	546	602	646	725	424	514	551	572	557	480	720
ENSSSCG00000004595	1287	1190	1202	934	1409	1243	1285	1199	1176	1685	1133	1197	1183	1183	1134	660	1245	1251	729	909	933	886	1074	1186	1116	1048	1176	1227	1367	959	1127	1333	1351	1165	954	1370
ENSSSCG00000024660	10	13	13	13	9	13	12	9	7	11	10	5	11	13	7	19	5	15	9	7	5	8	8	18	13	7	11	15	10	11	18	14	10	9	10	5
ENSSSCG00000004596	18	10	8	5	16	2	11	29	11	6	7	5	1	8	15	9	6	11	3	8	5	8	7	8	11	18	18	14	15	10	10	19	6	13	6	15
ENSSSCG00000051703	0	0	0	0	1	0	0	0	0	1	0	0	0	0	0	2	0	3	0	0	0	0	0	2	0	0	0	0	1	1	1	0	0	0	1	0
ENSSSCG00000019377	0	0	0	0	0	0	0	0	0	0	0	0	0	0	0	0	0	0	0	0	0	0	0	0	0	0	0	0	0	0	0	0	0	0	0	0
ENSSSCG00000025578	96	74	47	21	104	85	102	61	85	96	126	58	51	35	88	10	110	70	19	37	52	62	72	17	81	68	89	31	87	29	65	58	76	81	79	87
ENSSSCG00000004597	8	4	10	18	8	19	19	5	9	4	6	10	11	12	8	4	4	7	9	6	4	7	8	13	10	10	4	5	6	4	12	5	4	7	5	6
ENSSSCG00000046774	0	0	0	0	0	0	0	0	0	0	0	0	0	0	0	0	0	0	0	0	0	0	0	0	0	0	0	0	0	0	0	0	0	0	0	0
ENSSSCG00000042537	0	1	0	0	0	0	0	0	0	0	0	0	0	0	0	0	0	0	0	0	0	1	0	0	0	0	0	0	0	0	0	0	0	0	0	0
ENSSSCG00000047459	0	0	0	0	0	0	0	1	0	0	0	1	0	0	0	0	0	0	0	0	0	0	0	0	0	0	0	0	0	0	0	0	0	0	0	0
ENSSSCG00000030605	688	637	634	490	626	667	607	639	671	559	606	591	548	611	669	565	675	716	426	482	548	502	599	605	566	543	562	660	716	567	737	667	662	630	545	793
ENSSSCG00000046559	3	4	4	1	5	3	3	7	6	9	4	2	5	0	3	1	1	3	1	0	6	1	5	3	5	4	1	5	4	5	4	4	1	3	3	1
ENSSSCG00000004598	44	33	31	20	33	32	30	31	36	22	18	29	18	35	23	21	34	45	17	21	23	21	25	31	26	22	16	25	34	27	53	34	34	26	20	29
ENSSSCG00000035038	410	336	341	394	422	580	475	395	433	318	407	376	437	387	374	286	454	583	593	445	382	398	446	421	432	320	365	604	506	399	448	344	375	798	568	424
ENSSSCG00000043361	1	1	0	0	1	0	0	0	0	3	0	0	0	0	0	0	0	0	0	0	0	0	1	0	0	0	0	0	1	0	0	0	0	0	0	0
ENSSSCG00000004600	748	599	710	933	660	1088	957	759	1079	1152	689	686	1279	1387	872	794	815	1191	1042	785	641	679	911	1641	837	706	646	874	930	1006	1380	997	774	811	829	774
ENSSSCG00000041181	1	0	0	0	0	0	0	0	0	0	0	0	0	2	0	0	0	1	0	0	1	0	0	0	1	0	0	0	1	0	1	1	0	0	0	0
ENSSSCG00000043390	0	0	0	0	0	1	0	0	0	2	0	0	0	1	0	0	0	2	0	1	0	0	0	0	2	1	0	0	2	2	3	0	0	0	0	1
ENSSSCG00000045737	0	1	0	0	0	1	2	2	1	1	0	0	2	2	0	1	1	1	2	2	0	0	1	2	1	1	0	0	0	0	4	0	3	0	0	0
ENSSSCG00000050684	1	0	0	2	1	1	1	1	1	4	1	1	1	2	1	1	2	2	1	2	0	1	0	4	3	2	3	1	2	2	2	2	2	2	1	0
ENSSSCG00000026960	459	434	460	380	428	425	466	450	413	630	390	395	407	452	439	213	408	487	320	330	357	311	430	435	393	373	417	431	481	354	424	483	453	434	334	447
ENSSSCG00000043304	0	0	1	1	2	1	2	4	1	1	1	4	2	3	4	2	3	2	0	4	1	0	1	7	1	1	1	3	4	7	2	1	0	0	1	2
ENSSSCG00000018304	0	0	0	0	0	0	0	0	0	0	0	0	0	0	0	0	0	0	0	0	0	0	0	0	0	0	0	0	0	0	0	0	0	0	0	0
ENSSSCG00000047357	3	3	0	0	2	2	1	3	0	2	1	3	0	1	0	0	1	1	2	0	1	0	1	2	1	3	2	2	5	1	0	1	4	1	4	0
ENSSSCG00000047781	1	1	1	0	1	0	0	0	0	1	0	0	1	0	0	0	0	1	1	0	0	0	0	1	2	0	0	0	0	1	0	0	0	2	1	0
ENSSSCG00000046217	0	0	0	0	1	0	0	0	0	0	0	1	0	0	0	0	0	0	0	0	0	0	0	0	0	1	0	0	0	0	0	0	1	0	0	0
ENSSSCG00000004601	83	60	71	145	83	184	102	74	105	79	60	67	169	118	96	93	73	130	163	69	61	61	118	150	94	76	70	94	97	91	94	88	94	117	83	122
ENSSSCG00000004602	20	18	29	51	22	37	31	21	32	30	21	10	42	28	31	16	16	41	51	27	10	28	28	38	29	20	30	19	23	23	31	29	15	47	27	15
ENSSSCG00000004603	415	430	498	385	489	396	463	466	448	1032	450	493	493	379	397	189	418	490	328	303	339	379	449	522	394	359	465	451	470	381	388	417	459	429	355	410
ENSSSCG00000049979	0	0	0	0	1	0	0	0	0	0	0	1	0	1	0	0	0	0	0	0	0	0	0	0	0	1	0	0	2	0	1	0	0	0	0	0
ENSSSCG00000020082	0	0	0	0	0	0	0	0	0	0	0	0	0	0	0	0	0	0	0	0	0	0	0	0	0	0	0	0	0	0	0	0	0	0	0	0
ENSSSCG00000046276	0	0	0	0	1	0	0	1	0	5	2	3	1	0	0	0	0	0	0	0	0	1	0	1	0	1	1	2	0	2	0	3	3	1	0	1
ENSSSCG00000037499	151	167	149	197	162	183	199	176	221	178	190	149	263	282	159	121	178	234	221	190	160	133	221	328	180	173	152	210	142	216	245	218	160	177	175	103
ENSSSCG00000035798	31	30	36	33	35	34	45	50	53	147	27	47	42	46	35	11	28	63	49	36	32	25	48	40	38	29	33	47	50	52	82	30	38	41	53	20
ENSSSCG00000004607	134	145	156	173	162	198	179	130	193	378	142	161	217	201	143	57	152	179	174	126	116	114	179	258	152	142	139	169	203	131	223	155	166	179	135	205
ENSSSCG00000004608	28	43	40	55	35	54	33	44	26	18	44	35	56	35	30	22	34	41	48	31	28	33	45	22	38	42	46	38	50	51	41	35	29	30	31	33
ENSSSCG00000041517	0	0	0	0	0	0	0	0	0	0	0	0	0	0	1	0	1	0	0	0	0	0	0	0	0	0	1	0	0	0	0	0	1	0	0	0
ENSSSCG00000004610	2308	2085	1999	1574	2308	2344	2425	1902	2095	2752	2194	2111	1996	2009	2189	1016	2341	2234	1449	1574	1847	1794	1920	2092	2051	1718	1967	2250	2460	1739	2171	2540	2347	2248	1699	2445
ENSSSCG00000032854	1	4	4	7	8	9	5	2	5	2	6	4	2	5	0	5	2	4	1	1	2	1	4	4	3	3	3	6	5	2	3	6	1	4	3	0
ENSSSCG00000018806	3	12	6	6	7	7	7	4	5	23	10	6	4	2	9	0	5	7	1	2	4	6	7	3	7	7	4	11	7	6	2	4	8	5	6	0
ENSSSCG00000032619	121	85	84	92	91	131	105	101	121	171	91	78	86	91	107	69	110	127	67	68	74	65	83	119	89	100	79	105	106	103	104	87	114	116	106	72
ENSSSCG00000004612	29	23	18	30	38	57	35	20	58	167	36	21	49	63	23	63	24	36	78	17	16	20	38	34	26	32	24	34	25	45	75	25	21	76	23	30
ENSSSCG00000024983	1613	1388	1454	1007	1409	1611	1293	1248	1108	908	1384	1334	1163	1147	1423	1029	1448	1375	633	978	1236	1238	1295	933	1344	1247	1418	1458	1734	1206	1044	1483	1510	1248	1114	1722
ENSSSCG00000049821	0	0	0	0	0	0	0	0	0	0	0	0	0	0	0	0	0	1	0	0	0	0	0	0	0	0	0	0	0	0	0	0	0	0	0	0
ENSSSCG00000041290	0	0	0	0	0	0	0	0	0	0	0	0	0	0	0	0	0	1	0	0	0	0	0	0	0	0	0	0	0	0	0	0	0	0	0	0
ENSSSCG00000004614	1726	1406	1130	918	1558	1452	932	2081	1231	3549	390	1175	1255	701	1694	262	1014	1323	542	1039	354	699	1363	465	1026	1180	1381	1739	2543	1177	368	1695	1269	1535	1589	1791
ENSSSCG00000051452	0	0	0	1	2	0	0	0	0	0	0	0	0	0	0	0	0	0	0	0	0	0	1	0	0	0	0	0	0	0	0	0	0	0	0	0
ENSSSCG00000004615	0	1	0	1	1	9	0	0	3	0	1	0	0	0	0	0	2	0	46	0	0	0	0	0	0	0	2	1	0	3	16	1	0	40	0	1
ENSSSCG00000049391	0	0	0	0	0	0	0	0	0	0	0	0	0	0	0	0	0	0	0	0	0	0	0	0	0	0	0	0	0	0	0	0	0	0	0	0
ENSSSCG00000045826	0	0	0	0	0	0	0	0	0	0	0	0	0	0	0	0	0	0	0	0	0	0	0	0	0	0	0	0	0	0	0	0	0	0	0	0
ENSSSCG00000041333	0	0	0	0	0	0	0	0	0	0	0	0	0	0	0	0	0	0	0	0	0	0	0	0	0	0	0	0	0	0	0	0	0	0	0	0
ENSSSCG00000047323	0	0	0	0	0	0	0	0	0	0	0	0	0	0	0	0	0	0	0	0	0	0	0	0	0	0	0	0	0	0	0	0	0	0	0	0
ENSSSCG00000050446	0	0	0	0	0	0	0	0	1	2	0	0	0	0	0	0	0	0	0	0	0	0	0	0	0	0	0	0	0	0	0	0	0	0	0	0
ENSSSCG00000004616	0	2	1	0	1	2	1	0	20	67	0	0	0	2	0	0	1	2	1	1	0	1	2	0	2	2	1	2	1	4	7	1	0	2	1	0
ENSSSCG00000004617	550	480	519	451	463	519	626	562	646	1556	468	532	469	564	542	347	546	567	418	448	383	429	569	569	542	435	543	512	602	499	548	606	618	537	436	559
ENSSSCG00000004620	8445	7497	7963	6154	8971	8086	7888	7831	6129	5381	9034	8355	8183	8307	8268	7222	7945	8412	4249	6450	7282	7317	8810	5654	8083	7431	8363	9947	9875	7373	5126	7966	9166	7701	6709	9993
ENSSSCG00000048649	0	1	1	0	0	0	0	0	3	1	0	0	1	0	0	0	0	1	1	0	1	0	0	0	0	0	0	0	3	0	1	0	0	2	0	0
ENSSSCG00000004621	0	2	1	2	2	7	1	1	0	3	5	0	2	4	1	1	1	2	2	0	0	3	1	2	3	2	0	2	0	1	3	4	0	3	4	1
ENSSSCG00000004622	2993	2902	2851	2484	3043	3632	3079	3023	2471	2525	3076	3035	2709	2706	2903	2885	2902	2779	1473	2182	2605	2320	3025	1566	2775	2749	3000	3432	3397	2907	2234	2743	2987	2584	2340	3227
ENSSSCG00000004623	1	1	0	0	1	0	0	1	0	2	0	0	0	0	1	0	0	2	0	0	0	0	0	0	0	0	1	1	1	0	0	1	0	1	0	0
ENSSSCG00000046402	0	1	0	0	0	0	0	0	3	0	0	1	1	0	2	0	0	0	0	0	1	0	0	1	1	0	0	1	0	0	0	0	0	0	0	1
ENSSSCG00000004624	1377	1106	1200	897	1300	1216	1263	1150	1307	1731	1100	1153	1016	1074	1222	708	1296	1157	641	824	1109	988	1233	968	1208	1044	1080	1373	1349	975	878	1301	1301	1052	934	1482
ENSSSCG00000042551	5	12	8	4	3	9	9	9	11	16	11	8	19	12	14	2	13	15	10	11	9	10	7	17	8	11	10	11	12	11	10	13	9	9	6	6
ENSSSCG00000004625	357	311	350	319	364	435	344	384	382	536	314	333	393	341	338	338	374	355	252	275	331	288	324	327	329	285	303	428	381	343	393	370	339	300	298	376
ENSSSCG00000004626	332	265	254	318	367	393	379	272	357	381	304	281	466	385	324	203	375	387	277	268	274	261	362	413	331	301	332	417	383	317	394	315	345	316	300	417
ENSSSCG00000041604	1	5	3	5	1	3	4	5	6	9	3	4	3	0	3	1	4	3	2	5	2	5	7	8	6	6	5	8	1	5	4	6	6	3	1	2
ENSSSCG00000004628	9643	9443	10116	4493	11603	7448	8746	10671	6864	6348	9284	10514	4713	4580	9998	2247	8939	8175	3715	5872	7363	7269	8295	5156	8556	7741	9893	9994	11606	6553	5852	8618	10295	9437	6789	12089
ENSSSCG00000004629	595	565	495	381	587	589	494	592	453	369	613	508	374	338	616	395	547	550	174	410	511	467	537	321	557	483	530	582	678	461	369	552	601	487	463	650
ENSSSCG00000004630	4705	4156	3997	3178	4619	4500	3809	3723	4013	2866	4053	3852	2962	2897	4274	2666	4523	4207	1456	2953	3562	3654	3904	2846	3922	3559	3574	4934	4941	3562	2444	4010	4208	3501	3827	4772
ENSSSCG00000032517	2415	2297	2860	1678	2774	2530	2751	2437	1913	2921	3012	2895	1734	1429	2299	625	2447	2352	917	1701	2260	2223	2635	1420	2311	2408	2651	2761	2938	2063	1726	2283	2872	2188	1764	2665
ENSSSCG00000039810	3	1	0	0	1	1	0	0	2	3	0	0	1	0	0	0	0	0	1	0	0	0	1	0	0	0	0	1	0	1	0	0	0	0	0	0
ENSSSCG00000004632	73	54	83	65	64	99	94	93	67	45	80	72	75	77	102	66	69	69	82	48	67	55	104	118	51	68	54	50	100	109	142	91	91	97	40	90
ENSSSCG00000030168	71	67	102	121	94	321	136	68	55	2	174	87	114	75	58	42	78	76	24	40	159	90	198	67	72	176	102	102	96	211	68	63	115	129	52	65
ENSSSCG00000043744	0	0	0	0	0	0	0	0	0	0	0	0	0	0	0	0	0	0	0	0	0	0	0	0	0	0	0	0	0	0	0	0	0	0	0	0
ENSSSCG00000004634	226	239	238	219	229	259	288	246	267	506	211	245	249	276	226	115	266	308	214	176	202	193	233	300	199	194	221	275	262	222	288	251	243	234	230	149
ENSSSCG00000031794	101	63	88	160	65	371	62	90	139	39	120	72	172	89	94	79	96	95	61	64	125	95	182	81	109	158	72	120	133	153	247	92	73	106	96	79
ENSSSCG00000004635	435	363	359	329	435	569	438	373	536	463	350	361	493	482	384	311	458	427	552	354	356	314	453	552	388	380	371	492	516	374	540	426	395	571	367	460
ENSSSCG00000047865	1	1	1	0	0	0	1	0	0	0	0	0	0	1	0	0	0	0	2	0	0	0	0	0	0	0	1	1	0	0	1	0	2	0	0	1
ENSSSCG00000004636	659	800	753	645	827	659	798	842	778	1248	727	882	663	732	626	221	739	895	670	615	540	546	661	644	676	669	763	762	835	681	616	756	871	808	599	516
ENSSSCG00000034352	8	6	6	5	7	0	2	9	0	6	1	4	2	1	3	0	4	7	0	3	1	3	6	5	5	5	0	5	4	0	2	5	5	2	3	0
ENSSSCG00000020575	0	0	0	0	0	0	0	0	0	0	0	0	0	0	0	0	0	0	0	0	0	0	0	0	0	0	0	0	0	0	0	1	0	0	0	0
ENSSSCG00000004638	0	0	0	0	1	0	1	0	0	0	0	0	0	0	0	0	0	0	0	0	0	0	0	0	0	0	0	0	0	0	0	0	0	0	0	0
ENSSSCG00000004639	1056	1081	1171	848	1139	1142	1108	1082	1127	1326	1052	1024	1011	950	1089	593	1074	981	676	774	892	827	1031	902	883	912	1018	986	1188	867	1010	1151	1193	1054	850	1183
ENSSSCG00000004645	165	140	134	122	144	161	131	137	106	197	129	117	149	101	120	100	126	176	83	95	106	111	134	126	127	131	131	149	146	96	132	134	146	120	114	139
ENSSSCG00000004644	34	61	88	14	96	69	56	44	19	4	8	80	15	6	22	6	57	25	4	18	17	17	25	9	24	23	54	13	48	14	329	31	33	20	11	32
ENSSSCG00000004643	3	0	3	0	8	1	8	8	2	1	9	4	6	1	11	1	0	3	0	4	4	5	3	4	4	2	3	2	4	1	14	6	4	2	7	11
ENSSSCG00000004646	6	6	7	8	11	14	9	7	22	37	25	11	10	12	6	19	6	45	9	11	4	8	13	20	9	3	12	8	6	38	71	9	8	15	4	4
ENSSSCG00000045182	0	1	1	0	0	0	0	0	0	1	0	0	0	1	0	0	0	1	0	0	0	0	0	1	0	1	1	0	0	0	0	1	0	0	0	0
ENSSSCG00000004647	153	141	135	135	127	144	188	134	166	173	124	138	139	177	147	125	136	170	99	113	101	113	131	152	119	113	148	144	178	151	157	172	137	116	111	151
ENSSSCG00000004648	8	20	14	14	18	16	23	12	11	13	14	12	23	29	8	7	16	20	15	17	11	11	13	15	8	9	12	15	11	16	19	15	7	16	9	12
ENSSSCG00000004651	237	233	245	193	234	309	248	231	221	180	209	205	235	229	226	185	210	219	164	161	176	176	213	185	231	194	231	222	227	199	243	263	284	256	174	276
ENSSSCG00000047795	0	2	0	0	0	0	0	0	0	0	0	0	0	1	0	0	0	0	0	0	1	0	0	0	1	0	0	0	0	0	0	0	0	0	0	0
ENSSSCG00000004652	1713	1568	1589	1118	1593	1774	1564	1515	1505	1282	1447	1417	1384	1422	1759	1170	1695	1455	905	1108	1300	1208	1397	1327	1406	1269	1482	1542	1772	1441	1649	1857	1647	1569	1127	1913
ENSSSCG00000046212	1	3	4	2	3	0	0	4	1	7	3	6	1	2	1	1	2	5	1	2	2	2	0	3	2	5	2	1	4	1	2	6	4	2	4	1
ENSSSCG00000004653	3092	2637	3383	2808	3008	3300	3869	3157	3545	3160	2992	3141	4408	5334	3405	2737	3724	4226	3859	3023	2919	2708	3517	6419	3055	2621	2716	3105	3395	3626	4861	4051	3720	2994	2471	3596
ENSSSCG00000004657	204	215	164	122	222	290	172	151	221	49	147	162	165	156	165	110	200	172	62	145	118	144	225	135	150	173	211	176	286	142	100	135	192	159	232	196
ENSSSCG00000004656	835	756	800	754	831	1051	885	856	796	926	764	759	931	1024	947	943	884	842	579	631	843	708	794	863	769	685	731	920	807	838	765	931	807	762	642	790
ENSSSCG00000004658	296	284	256	218	413	236	443	332	278	284	249	430	260	177	318	41	322	315	258	186	207	218	340	147	291	205	410	306	280	212	224	219	311	444	236	280
ENSSSCG00000032141	290	283	266	300	259	357	258	299	261	215	273	214	286	280	272	288	329	312	154	220	257	238	285	251	272	242	298	277	300	277	313	275	259	238	226	247
ENSSSCG00000046685	41	51	29	38	48	50	49	37	52	46	15	41	33	59	45	44	54	45	34	30	31	31	49	54	49	32	27	48	36	49	38	47	44	35	35	43
ENSSSCG00000004659	47	51	64	15	51	31	67	33	52	47	57	57	32	25	37	11	47	40	12	32	34	37	40	41	33	41	49	53	48	33	29	54	80	31	28	36
ENSSSCG00000040204	30	36	35	11	35	28	38	14	39	29	30	23	17	14	29	12	39	20	6	11	23	24	29	20	29	28	38	34	31	20	21	25	34	19	21	19
ENSSSCG00000004661	599	576	634	434	682	692	756	557	560	893	666	640	604	482	552	196	610	546	383	418	532	518	631	519	558	543	588	558	714	516	399	578	704	549	434	633
ENSSSCG00000004662	98	99	105	90	115	137	116	111	108	132	76	122	93	87	80	76	103	106	77	88	98	81	80	105	91	94	114	135	119	111	74	94	100	110	98	91
ENSSSCG00000048020	1	0	1	1	2	3	1	1	2	1	4	5	3	0	0	1	0	4	0	0	1	1	0	0	1	1	1	1	1	2	0	3	2	2	1	1
ENSSSCG00000004663	1064	1055	1201	1106	1036	1128	1368	1168	1177	1055	886	1072	1383	1419	1147	871	1228	1285	1022	928	933	869	1203	1512	911	1022	991	1054	1176	1299	1442	1291	1183	1112	868	1097
ENSSSCG00000043738	0	0	0	0	0	0	2	0	1	0	1	0	0	0	0	0	0	0	0	0	0	0	0	0	1	0	0	0	0	1	1	0	0	0	0	0
ENSSSCG00000049742	0	0	0	0	0	0	0	0	0	0	0	0	0	1	0	0	0	0	0	1	0	0	0	0	0	0	2	0	0	0	0	0	0	0	0	0
ENSSSCG00000045059	0	1	0	0	1	0	0	0	0	0	0	0	0	0	0	0	0	0	0	0	0	0	0	0	0	0	0	0	0	0	1	0	0	0	0	0
ENSSSCG00000049014	0	0	0	0	0	0	0	0	0	0	0	0	0	0	0	0	0	0	0	0	0	0	0	0	0	0	0	0	0	0	0	0	0	0	0	0
ENSSSCG00000042248	0	0	0	0	0	1	1	0	0	0	0	0	0	0	0	0	0	0	0	0	0	0	0	0	0	0	0	2	0	1	0	0	0	0	0	0
ENSSSCG00000039033	0	0	0	0	0	0	0	0	0	0	0	0	0	0	0	0	0	0	0	0	0	0	0	0	0	0	0	0	0	0	0	0	0	0	0	0
ENSSSCG00000046844	0	0	0	0	0	0	0	2	0	0	0	0	0	0	0	1	2	0	0	0	0	1	1	0	0	0	0	0	1	0	0	0	0	0	1	0
ENSSSCG00000050164	0	0	0	0	0	0	1	1	0	0	0	0	1	0	0	0	0	0	0	2	0	0	0	0	0	1	0	0	0	0	1	0	0	0	0	0
ENSSSCG00000045481	0	0	0	0	2	0	0	0	0	0	0	0	0	1	0	1	1	0	0	0	0	0	0	0	0	0	0	0	0	1	0	0	0	0	0	1
ENSSSCG00000051796	0	0	0	0	0	0	0	0	0	0	0	0	0	0	0	0	0	0	0	0	0	0	0	0	0	0	0	0	0	0	0	0	0	0	0	0
ENSSSCG00000044864	2	8	5	1	1	1	5	5	1	6	3	5	5	5	2	0	3	4	6	5	3	1	4	1	5	2	1	6	6	4	4	3	2	2	7	4
ENSSSCG00000044345	0	0	3	0	0	1	0	0	0	0	0	0	0	2	0	0	0	0	1	0	0	0	1	0	0	0	1	0	2	0	0	0	0	0	2	1
ENSSSCG00000004666	779	825	710	625	967	935	702	1060	924	489	547	1022	602	734	913	509	1032	834	451	753	744	562	985	746	760	792	765	1049	909	676	505	709	802	734	778	642
ENSSSCG00000037384	743	657	629	545	712	872	660	598	779	633	636	626	660	658	726	475	756	674	501	536	623	535	716	653	660	647	675	715	801	582	790	780	730	693	567	795
ENSSSCG00000049592	1	2	4	2	2	6	7	6	4	4	0	4	1	2	3	0	2	1	3	5	0	3	4	5	6	0	2	6	3	4	1	0	0	5	5	1
ENSSSCG00000004668	626	543	566	441	611	623	617	533	504	427	837	568	374	369	506	201	564	596	212	397	598	550	591	331	621	525	534	756	643	443	258	542	539	483	457	594
ENSSSCG00000049842	0	0	0	2	0	0	0	0	1	1	0	0	0	0	0	0	0	0	2	0	1	1	1	0	1	0	2	1	0	0	0	1	0	0	0	0
ENSSSCG00000004670	18	9	9	7	11	22	17	11	20	15	18	6	11	5	19	5	13	12	6	13	24	18	16	16	18	8	8	22	10	11	23	12	13	13	13	8
ENSSSCG00000004671	125	131	121	100	129	147	138	141	102	149	146	125	111	127	119	56	117	148	62	88	106	115	128	83	125	121	139	122	177	113	95	124	128	99	110	133
ENSSSCG00000004672	705	640	664	814	663	1074	829	720	1096	583	571	613	890	1059	706	734	772	848	853	590	673	532	911	1033	586	760	635	781	803	795	1294	790	677	794	696	645
ENSSSCG00000004673	1	1	1	4	0	2	8	0	1	6	1	0	5	4	2	0	1	2	2	1	5	4	1	11	2	0	0	1	2	1	2	4	0	1	2	2
ENSSSCG00000004674	171	145	146	222	167	344	262	179	679	2448	269	164	310	291	205	307	233	299	178	195	263	263	303	388	239	233	161	286	224	209	309	212	172	169	236	179
ENSSSCG00000004675	1	0	1	0	0	1	0	0	0	1	0	0	0	0	0	0	0	1	0	0	0	0	0	0	0	0	0	0	0	0	0	0	0	0	1	0
ENSSSCG00000004676	3	5	5	3	3	7	14	4	6	13	4	2	2	2	4	2	4	6	1	2	2	0	6	2	0	11	6	6	10	2	7	4	4	6	2	6
ENSSSCG00000004677	0	0	0	0	0	0	0	0	2	2	1	0	0	0	0	0	1	0	0	0	0	0	1	0	1	0	0	0	0	0	0	0	2	0	0	0
ENSSSCG00000004678	10	13	13	5	12	14	199	20	16	43	4	16	11	4	15	2	12	6	12	7	9	2	9	1	10	19	14	3	18	12	16	6	16	10	4	8
ENSSSCG00000004679	282	247	286	284	280	329	318	336	293	127	261	279	304	394	397	505	311	391	240	262	258	270	281	442	295	234	283	266	343	297	456	390	327	266	277	330
ENSSSCG00000004680	0	0	0	0	0	0	0	1	1	0	1	0	0	0	1	0	0	0	0	1	0	0	2	0	1	0	0	0	0	0	0	0	1	1	1	0
ENSSSCG00000004681	0	0	0	0	0	1	0	0	0	0	0	0	0	0	0	0	0	0	0	0	0	0	1	0	0	0	0	0	0	0	0	0	0	0	0	0
ENSSSCG00000004687	1577	1292	1033	1093	1277	1473	1429	1209	1604	1098	1313	882	1253	1762	1418	1948	1612	1390	1041	997	1212	1121	1284	1777	1191	1079	1137	1449	1329	1077	2198	1404	1716	2112	1322	1805
ENSSSCG00000004684	1039	1072	1207	821	1170	1052	1139	1173	1142	1493	1091	1253	836	833	1053	428	1111	1025	610	827	882	779	1118	792	1003	1030	1130	1214	1262	933	964	969	1115	1049	872	1163
ENSSSCG00000004691	1149	1049	1044	863	1032	1251	1046	993	1115	1010	947	857	985	989	1137	999	1182	1055	684	784	907	792	895	1024	902	827	862	1050	1263	999	1172	1215	1070	971	896	1171
ENSSSCG00000035827	516	514	540	433	565	511	573	467	485	942	437	525	456	470	521	297	465	521	280	383	422	348	476	401	482	417	558	575	580	409	389	476	590	465	439	508
ENSSSCG00000023996	1076	979	1056	746	1128	1197	1048	998	949	1304	1099	1009	763	694	1003	529	1041	993	592	773	1010	825	978	721	1019	927	1038	1128	1265	810	872	1050	1062	1057	763	1140
ENSSSCG00000042155	1	1	0	1	1	1	1	1	0	1	2	3	2	0	1	0	2	1	0	0	1	0	2	1	2	1	2	1	0	1	0	0	0	1	0	0
ENSSSCG00000049356	0	0	0	0	0	0	0	0	0	0	0	0	0	0	0	0	0	0	0	0	0	0	0	0	0	0	0	0	0	0	0	0	0	0	0	0
ENSSSCG00000004694	552	525	582	563	565	560	800	720	605	708	647	602	674	743	643	489	673	905	632	572	558	531	613	1103	605	520	501	667	663	641	991	821	652	563	580	552
ENSSSCG00000004695	66	71	107	96	103	112	128	90	121	134	107	83	99	112	91	59	83	120	71	74	72	69	111	110	108	82	112	102	120	110	128	108	92	88	95	90
ENSSSCG00000040383	606	641	597	457	565	717	624	534	512	562	543	536	518	471	645	554	655	641	317	410	514	465	508	439	552	495	497	540	692	495	611	655	612	536	473	618
ENSSSCG00000038436	418	407	415	487	434	595	544	458	457	482	384	406	526	456	451	619	505	534	267	441	448	409	414	463	448	412	424	552	515	462	597	468	421	413	450	401
ENSSSCG00000004698	95	125	136	120	137	175	169	156	153	175	91	142	133	146	129	84	132	166	117	124	86	106	118	161	119	108	113	157	153	132	151	133	141	168	132	104
ENSSSCG00000024263	363	363	310	356	334	602	398	355	469	435	294	299	431	388	369	524	391	421	307	322	272	277	392	515	342	323	363	435	397	380	558	434	356	436	377	338
ENSSSCG00000018734	0	0	0	0	0	0	0	0	0	0	0	0	0	0	0	0	0	0	0	0	0	0	0	0	0	0	0	0	0	0	0	0	0	0	0	0
ENSSSCG00000004699	18	9	11	10	12	11	8	23	11	6	12	8	11	12	19	19	8	20	7	9	12	18	13	4	11	17	5	13	32	13	15	19	10	13	9	9
ENSSSCG00000004700	2638	2260	2230	1917	2291	3047	2573	2308	2201	1839	2035	1985	2250	2226	2469	2406	2420	2180	1648	1709	2082	1802	2235	2126	2023	1936	2178	2363	2684	2028	2670	2349	2308	2371	1939	2492
ENSSSCG00000018230	0	1	0	0	0	0	0	0	0	0	0	0	0	0	0	0	0	0	0	0	0	0	0	0	0	0	0	0	0	0	1	0	0	0	0	0
ENSSSCG00000004701	118	112	128	123	90	109	114	120	114	162	102	129	86	113	90	84	100	126	69	96	78	82	108	107	85	88	112	99	122	130	114	118	91	94	95	73
ENSSSCG00000004702	33	32	37	46	31	63	52	51	64	53	42	57	41	41	33	15	41	42	47	33	39	31	55	47	36	51	29	40	27	31	48	29	41	42	33	12
ENSSSCG00000004703	2340	2258	2415	2084	2166	2324	2158	2690	2299	1896	2554	2313	2240	1964	2653	2859	2457	2077	1084	1811	2236	1992	2253	1122	1984	2039	2290	2266	2599	1978	2200	2199	2319	2366	1670	2524
ENSSSCG00000004704	1273	1214	1343	950	1455	1258	1499	1542	1469	2623	1376	1564	1016	1044	1365	652	1384	1255	773	1031	1308	1167	1325	1030	1194	1129	1323	1500	1365	1203	1008	1279	1454	1367	982	1265
ENSSSCG00000004705	21477	19724	22019	14185	21935	16491	19853	26607	16634	14751	18199	24964	17458	13774	23685	8964	20806	23927	9142	17312	15868	18454	21435	13933	17758	19834	21164	23383	26474	17572	15285	20840	22308	21324	18215	26388
ENSSSCG00000040358	5	2	3	0	0	2	3	4	2	2	1	4	2	0	0	0	2	3	2	2	0	2	0	2	4	2	3	1	1	0	0	0	1	2	0	2
ENSSSCG00000031949	1049	1060	1212	982	1209	1245	1325	1254	1060	1681	1265	1259	1130	991	1075	554	1093	1152	661	836	1084	990	1275	811	1154	1098	1131	1280	1257	1095	949	1106	1185	1103	907	1126
ENSSSCG00000004708	372	341	392	362	460	432	440	464	440	758	410	471	381	329	389	289	434	453	237	330	326	351	396	351	382	358	393	419	420	443	420	379	415	359	300	325
ENSSSCG00000004709	149	144	173	134	190	138	171	173	147	232	151	159	136	145	129	49	130	158	102	133	120	110	162	153	148	111	152	140	162	105	123	150	157	141	123	147
ENSSSCG00000040362	3	0	0	0	0	1	0	0	1	0	0	0	0	0	0	0	0	0	0	1	1	0	2	0	0	0	0	2	0	0	0	0	1	0	0	2
ENSSSCG00000004710	289	301	297	180	355	285	319	337	269	333	252	288	218	205	288	118	263	264	129	196	223	209	239	212	251	234	318	315	336	198	161	284	323	252	204	319
ENSSSCG00000048742	10	8	6	6	11	9	12	11	8	9	6	5	9	6	8	3	8	8	4	5	5	11	7	10	8	12	8	7	9	9	10	14	9	15	9	10
ENSSSCG00000004712	0	2	0	0	1	1	2	0	1	3	2	0	0	1	1	1	0	0	1	1	0	0	2	0	0	2	0	1	0	5	0	1	0	1	0	2
ENSSSCG00000004713	2	3	3	1	2	0	4	2	4	0	2	3	2	1	4	6	3	4	2	0	2	2	2	5	2	7	0	3	3	3	3	3	1	3	7	3
ENSSSCG00000004714	16	19	13	9	20	10	10	14	8	12	15	18	11	9	13	15	18	16	4	12	10	7	15	8	17	16	17	13	15	14	11	14	21	10	7	14
ENSSSCG00000038434	2	5	3	1	2	3	5	4	4	1	3	2	1	0	4	3	1	2	1	4	3	1	0	0	0	0	5	3	5	1	1	4	6	4	4	6
ENSSSCG00000034771	726	691	705	408	675	736	709	775	566	582	624	673	487	514	736	517	742	660	354	530	483	533	562	521	579	578	686	682	821	615	731	755	790	640	503	725
ENSSSCG00000004716	234	205	183	126	226	213	198	235	176	309	197	194	132	109	233	93	215	233	91	139	188	179	203	163	225	175	219	267	264	190	189	263	205	204	189	247
ENSSSCG00000038590	0	0	0	0	0	0	0	0	0	0	0	1	0	0	0	0	0	0	0	0	0	0	0	0	0	0	0	0	0	0	0	0	1	0	0	0
ENSSSCG00000004717	564	603	626	465	738	637	665	721	599	993	664	730	549	486	561	171	610	615	396	436	497	489	630	497	564	567	626	691	762	565	525	547	697	620	465	557
ENSSSCG00000004718	495	508	667	292	662	362	526	606	481	862	556	675	357	374	471	73	505	406	350	344	368	371	437	362	435	400	582	473	553	316	367	488	671	557	289	737
ENSSSCG00000004719	151	180	177	220	192	199	255	264	238	406	157	244	187	188	197	114	169	300	145	206	132	131	208	246	154	195	203	211	202	206	210	173	185	149	201	88
ENSSSCG00000022039	78	93	110	151	101	102	165	166	138	103	116	127	149	222	128	65	148	252	167	120	88	85	135	257	141	108	99	140	101	165	246	183	121	95	127	65
ENSSSCG00000044105	22	19	35	53	25	31	38	58	43	39	30	49	55	72	46	19	45	86	53	46	21	33	49	91	37	32	38	44	42	45	70	40	25	34	41	20
ENSSSCG00000044127	20	22	35	26	40	21	49	51	53	35	26	44	45	63	33	3	30	56	38	29	16	28	34	73	24	32	23	40	24	28	57	38	33	35	36	10
ENSSSCG00000035719	182	139	156	159	140	275	205	155	187	125	164	117	177	140	163	182	165	212	112	129	148	134	200	185	166	146	154	156	199	184	222	180	151	138	163	173
ENSSSCG00000004726	400	414	391	249	375	409	435	463	352	394	353	390	256	290	423	207	391	419	147	294	323	312	360	318	326	363	409	421	485	374	258	404	448	315	285	398
ENSSSCG00000038735	217	206	242	236	214	311	260	217	274	255	217	190	292	334	237	210	285	266	243	203	197	168	229	404	244	197	184	285	280	246	353	310	242	260	203	197
ENSSSCG00000004725	1291	1240	1241	750	1388	1142	1207	1277	948	1018	1089	1341	1061	942	1123	420	1187	1095	553	773	947	947	1026	929	922	965	1159	1292	1353	911	803	1220	1239	1052	903	1364
ENSSSCG00000004728	59	56	52	96	75	112	70	78	103	49	73	70	110	114	66	77	76	86	59	72	48	51	76	96	98	57	58	85	72	69	137	83	49	68	75	56
ENSSSCG00000004729	238	316	373	329	339	224	377	430	337	607	313	399	297	282	279	93	317	429	251	272	201	249	281	323	276	269	266	371	322	331	314	300	375	314	234	184
ENSSSCG00000004730	723	789	791	739	741	917	747	707	932	809	709	617	814	959	937	909	822	925	561	638	654	528	743	1097	792	615	720	871	912	766	1185	809	785	733	736	840
ENSSSCG00000033472	6	4	3	4	6	4	6	6	6	8	1	5	2	6	3	0	2	2	4	1	4	1	2	6	2	2	1	2	3	1	4	4	2	5	4	0
ENSSSCG00000004731	1083	1119	1146	1113	1241	1256	1343	1400	1158	1541	1094	1274	1131	1031	1169	719	1137	1251	767	1008	881	930	1251	1082	1091	1119	1176	1296	1371	1113	1119	1174	1138	1144	1035	1149
ENSSSCG00000004732	0	2	0	21	1	6	1	2	7	11	6	3	22	26	1	15	4	3	5	4	1	0	9	2	1	4	1	0	0	9	12	0	2	5	2	1
ENSSSCG00000051620	0	0	0	0	0	0	0	0	0	0	0	0	0	1	0	0	0	0	0	0	0	0	0	0	0	0	0	0	0	0	1	1	0	0	0	0
ENSSSCG00000004733	1	0	0	0	0	0	0	0	0	0	2	0	0	0	1	3	1	1	0	0	1	0	0	0	0	0	0	0	0	0	0	1	1	0	0	0
ENSSSCG00000037292	227	227	278	146	226	264	220	284	193	402	215	289	134	145	215	63	216	183	91	168	180	181	236	133	206	213	252	257	281	213	145	210	230	218	165	244
ENSSSCG00000020666	124	97	105	96	127	161	120	108	172	132	81	85	149	155	134	76	119	82	113	94	111	103	147	127	118	112	85	148	100	101	152	100	95	97	95	124
ENSSSCG00000004736	1	6	6	10	3	4	13	4	10	1	2	3	5	3	5	2	5	4	2	2	1	2	9	8	2	4	8	6	3	3	4	7	4	8	6	3
ENSSSCG00000004737	174	191	239	292	203	249	274	315	215	278	183	257	266	280	235	126	213	298	205	215	128	166	267	262	212	210	228	227	237	271	223	182	199	175	223	106
ENSSSCG00000004738	431	508	432	456	522	462	600	580	379	1009	496	618	513	462	484	332	404	581	331	365	338	382	597	369	409	495	497	520	606	506	319	453	468	413	401	428
ENSSSCG00000004739	373	303	432	385	459	408	459	450	487	910	393	426	525	462	385	130	366	443	352	334	330	338	490	604	388	376	448	463	486	439	430	425	469	410	318	364
ENSSSCG00000004744	2038	1865	2138	2182	2033	3311	2228	2312	2187	2287	2822	2356	2411	2495	2323	2716	2336	2482	1139	1944	2496	2090	2939	2326	2154	2300	2066	2509	2473	2380	1634	1978	2170	1556	1859	2165
ENSSSCG00000004745	323	350	371	365	380	385	382	508	310	425	319	462	337	323	403	246	379	416	242	333	305	289	416	371	337	347	366	381	407	345	355	303	377	325	343	363
ENSSSCG00000004746	401	501	524	355	506	358	455	543	186	116	382	464	357	342	423	457	480	382	93	308	394	390	391	190	402	328	517	431	479	273	44	342	398	248	298	364
ENSSSCG00000004747	1177	1283	1254	1009	1381	1524	1322	1350	1050	1254	1315	1317	1116	1047	1411	889	1167	1110	633	907	1155	1021	1290	870	1166	1096	1275	1310	1503	1081	971	1276	1400	1170	1042	1401
ENSSSCG00000040766	0	0	0	0	1	0	0	0	0	0	0	0	0	0	0	0	0	0	0	0	0	0	0	0	0	0	0	0	0	0	0	0	0	0	0	0
ENSSSCG00000004748	782	704	723	627	764	1010	773	729	747	682	744	722	747	724	773	708	748	709	511	598	628	617	756	775	727	675	711	770	906	749	827	815	752	705	673	865
ENSSSCG00000035544	416	432	449	251	527	326	420	387	357	479	301	435	304	313	343	209	347	338	217	329	242	303	319	292	344	284	435	384	450	240	269	358	471	348	279	509
ENSSSCG00000004750	901	922	830	318	954	543	699	1008	613	867	519	774	319	476	737	521	962	658	298	582	531	505	478	499	661	530	911	724	943	479	454	800	862	758	688	1109
ENSSSCG00000004751	1502	1359	1359	1115	1390	2002	1380	1464	1479	1035	1644	1356	1272	1191	1477	1109	1458	1551	793	1089	1358	1317	1593	1031	1492	1406	1354	1546	1684	1529	1680	1498	1489	1546	1213	1658
ENSSSCG00000004752	31	41	52	44	31	52	52	54	67	34	27	43	47	61	42	26	34	62	47	35	41	36	39	77	42	33	39	35	27	35	49	46	47	49	37	18
ENSSSCG00000004753	290	295	296	293	329	291	314	366	324	522	295	370	332	299	279	178	266	392	221	249	198	231	284	329	249	285	301	306	327	318	331	292	298	250	265	228
ENSSSCG00000025155	0	0	0	0	0	0	0	0	0	0	0	0	0	0	0	0	1	0	0	0	0	0	0	0	0	0	0	0	0	0	0	0	0	0	0	0
ENSSSCG00000038521	169	211	192	110	171	224	177	219	140	85	182	210	113	107	192	117	162	163	72	111	144	160	166	94	166	187	160	172	216	163	175	165	198	169	92	240
ENSSSCG00000004755	27	22	26	28	39	28	28	36	23	33	28	22	37	27	26	37	34	66	13	22	26	33	45	41	40	37	49	47	17	30	28	31	33	33	40	39
ENSSSCG00000004757	487	462	471	374	513	541	463	534	372	434	469	468	421	391	549	427	513	502	214	375	436	466	498	396	442	487	491	528	580	482	451	499	509	418	355	537
ENSSSCG00000042057	1	2	3	1	0	5	2	6	2	0	0	5	0	0	3	0	1	1	0	4	0	2	0	0	1	1	1	1	2	0	1	0	4	1	1	2
ENSSSCG00000004758	31	41	35	30	35	37	41	38	47	57	25	45	16	22	28	14	33	21	9	31	36	41	30	24	29	25	32	50	29	20	24	36	36	26	31	26
ENSSSCG00000004759	0	0	0	1	0	0	0	0	5	7	0	0	0	0	0	0	0	0	0	0	0	0	0	1	0	1	1	0	0	0	0	0	1	1	0	0
ENSSSCG00000004760	1	0	0	0	0	0	0	0	0	0	0	0	0	0	0	0	0	0	1	0	0	0	0	0	1	0	0	1	0	0	0	0	1	0	0	0
ENSSSCG00000005612	1	0	0	0	0	0	1	0	3	0	0	0	0	0	0	1	1	1	0	0	0	0	1	0	0	1	4	0	0	0	0	0	3	0	3	0
ENSSSCG00000004761	192	249	230	205	221	279	245	264	212	207	221	218	222	215	246	224	239	226	123	176	212	189	231	187	194	217	252	221	261	211	200	212	219	197	179	230
ENSSSCG00000004762	17	31	20	15	28	5	24	36	28	58	20	28	21	25	23	3	21	41	16	18	16	12	22	27	12	20	24	31	15	13	11	25	23	21	19	5
ENSSSCG00000004765	81	83	90	76	95	101	122	109	101	121	83	94	85	113	100	89	126	106	57	69	93	82	96	90	89	90	102	104	99	82	91	110	85	66	72	95
ENSSSCG00000032022	28	24	15	22	18	41	30	30	37	50	29	18	35	27	31	44	30	29	28	18	27	16	31	40	29	35	26	22	23	23	42	17	22	28	23	16
ENSSSCG00000043412	0	0	0	0	0	0	0	0	0	0	0	0	0	0	0	0	0	0	0	0	0	0	0	0	0	0	0	0	0	0	0	0	0	0	0	0
ENSSSCG00000004766	15	10	24	24	21	23	29	20	16	25	14	21	15	15	13	13	23	23	12	18	15	15	25	21	15	20	27	17	21	25	26	14	20	17	12	8
ENSSSCG00000039107	6	7	10	12	7	19	8	4	12	3	7	3	15	8	5	3	9	8	3	10	10	6	11	6	12	9	7	11	8	6	9	7	14	6	2	5
ENSSSCG00000042522	0	0	0	0	0	0	0	0	0	0	0	0	0	0	0	0	0	0	0	0	0	0	0	0	0	0	0	0	0	0	0	0	0	0	0	0
ENSSSCG00000033408	0	0	1	0	0	0	0	1	0	1	0	0	0	0	0	0	0	0	0	0	0	0	0	0	0	0	0	0	0	0	0	0	0	0	0	0
ENSSSCG00000031333	0	0	0	0	0	0	0	0	0	0	0	0	0	0	0	0	0	0	0	0	0	0	0	0	0	0	0	0	0	0	0	0	0	0	0	0
ENSSSCG00000036700	59	61	52	61	65	70	57	67	51	59	56	42	65	59	62	76	57	57	50	41	50	54	55	50	54	50	60	63	45	75	71	47	46	53	48	63
ENSSSCG00000038033	362	355	358	306	338	481	333	364	333	258	398	313	304	342	416	410	366	420	190	283	342	302	372	306	350	339	372	398	427	374	438	409	365	306	297	346
ENSSSCG00000044911	0	0	0	0	0	3	0	0	1	0	0	0	0	0	0	0	1	0	0	0	0	0	0	0	0	0	0	0	0	0	0	0	1	0	0	0
ENSSSCG00000004770	0	0	0	0	0	0	0	0	0	0	0	0	0	0	0	0	0	0	1	0	0	0	0	1	0	0	0	0	0	0	0	0	0	0	0	0
ENSSSCG00000031544	0	0	0	0	0	0	0	0	0	0	0	0	0	0	0	0	0	0	0	0	0	0	0	0	0	0	0	0	0	0	0	0	0	0	0	0
ENSSSCG00000041906	26	9	15	20	15	29	20	24	27	23	20	17	29	29	21	31	25	23	17	17	14	11	30	38	20	11	16	18	18	18	42	26	15	21	26	15
ENSSSCG00000004771	0	0	0	0	1	0	0	0	1	0	0	2	0	0	0	0	1	0	0	2	0	1	0	0	0	1	0	1	1	0	0	0	0	0	0	0
ENSSSCG00000004772	554	545	569	554	620	680	604	653	462	601	569	611	622	601	611	501	596	703	308	498	538	476	682	481	567	578	588	637	664	583	453	519	482	492	508	531
ENSSSCG00000004774	1271	1337	1235	1377	1430	2038	1422	1425	1639	2257	1339	1405	1347	1176	1362	1324	1437	1649	801	1207	1197	1095	1477	1327	1312	1369	1247	1617	1577	1516	1659	1341	1276	1360	1274	1312
ENSSSCG00000004776	189	174	221	126	213	230	225	276	193	906	310	285	158	88	186	37	190	212	58	173	248	192	266	108	232	221	258	267	248	193	89	147	183	176	147	187
ENSSSCG00000023975	667	581	688	731	582	851	910	792	788	440	561	625	1156	1491	753	589	739	1297	821	832	637	574	814	2004	799	620	593	815	816	990	1352	1022	652	700	813	492
ENSSSCG00000004779	51	34	59	105	75	98	77	73	107	55	62	72	128	141	66	86	63	87	62	92	56	66	106	113	97	74	64	94	78	78	152	64	41	61	92	53
ENSSSCG00000004781	818	743	741	685	807	1196	740	887	528	111	809	804	651	501	843	461	725	958	196	671	773	849	998	568	991	882	825	1256	1062	792	217	666	726	590	937	792
ENSSSCG00000004782	12	19	22	13	25	15	10	19	17	12	12	22	20	19	8	16	14	7	5	9	9	8	16	14	16	10	18	14	13	19	17	17	20	16	7	9
ENSSSCG00000035284	187	195	183	295	242	302	234	220	259	146	235	196	287	327	213	289	208	261	207	224	185	166	242	355	216	220	196	281	210	237	355	222	188	218	208	205
ENSSSCG00000004785	1459	1442	1440	1342	1349	1868	1448	1357	1722	1559	1437	1292	1644	1668	1579	1877	1494	1599	1006	1180	1241	1186	1468	1461	1392	1286	1326	1612	1699	1626	1819	1625	1469	1506	1237	1557
ENSSSCG00000039061	410	487	497	370	471	357	580	479	366	719	438	587	412	424	401	133	408	426	285	362	304	344	491	310	331	451	493	443	513	404	318	504	499	368	298	333
ENSSSCG00000004787	543	550	545	419	567	630	596	569	452	496	536	584	384	273	520	273	532	534	150	347	468	389	496	309	505	465	570	607	607	420	410	484	479	398	420	540
ENSSSCG00000004786	0	0	0	0	0	0	1	0	0	1	0	0	0	0	0	0	0	0	0	0	0	0	0	0	1	0	0	0	0	0	0	0	0	0	0	0
ENSSSCG00000040418	34	51	61	74	34	41	83	39	18	27	57	63	58	50	37	20	18	45	52	33	18	65	56	51	38	64	45	37	75	74	40	54	58	24	36	15
ENSSSCG00000046035	0	0	0	0	0	0	0	0	0	0	0	1	0	0	0	0	0	0	0	0	0	0	0	0	1	0	0	0	0	0	0	0	0	0	0	0
ENSSSCG00000004789	109	95	90	86	141	192	123	120	61	72	152	132	126	41	84	29	125	107	94	73	171	101	158	75	93	141	186	107	102	84	130	98	95	208	124	111
ENSSSCG00000042878	1	0	0	0	0	1	0	1	1	0	1	1	0	1	0	0	0	0	0	0	0	0	2	0	0	0	0	0	1	0	0	1	0	0	0	0
ENSSSCG00000041039	0	0	0	0	0	0	0	0	0	0	0	0	0	0	0	0	0	0	0	0	0	0	0	0	0	0	0	0	0	0	0	0	0	0	0	0
ENSSSCG00000041873	0	0	0	0	0	0	0	0	0	0	0	0	0	0	0	0	0	0	0	0	0	0	0	0	0	0	0	0	0	0	0	0	0	0	0	0
ENSSSCG00000043529	0	0	0	0	0	0	0	0	0	0	0	0	0	0	0	0	0	0	0	0	0	0	0	0	0	0	0	0	0	0	0	0	0	0	0	0
ENSSSCG00000004791	5627	4002	4369	2525	4471	3788	4183	5382	2089	2043	5466	4563	2553	3032	5859	2320	4670	4139	928	3706	4429	4374	4897	2583	4671	4539	4229	4816	5993	3884	1132	5438	5090	3699	3246	6353
ENSSSCG00000004792	293	297	289	219	314	326	331	293	300	357	274	253	288	294	292	285	286	265	192	251	236	219	244	289	220	233	269	273	323	278	312	314	269	292	242	328
ENSSSCG00000039393	1429	1262	1302	964	1533	1265	1281	1221	1138	1021	1278	1277	1227	1265	1196	873	1343	1272	677	1000	1087	1089	1175	1180	1213	1115	1241	1283	1540	996	946	1288	1191	968	1136	1682
ENSSSCG00000043630	0	0	0	0	0	0	0	0	0	0	0	1	0	0	1	0	0	0	0	0	0	0	0	1	0	0	0	0	0	0	0	0	0	0	0	0
ENSSSCG00000004794	0	0	0	1	0	0	0	0	0	4	0	0	0	0	0	0	0	0	0	0	0	0	0	0	0	0	0	0	0	0	0	0	0	0	0	0
ENSSSCG00000041199	0	0	0	0	0	0	0	0	0	0	0	0	0	0	0	0	0	0	0	0	0	0	0	0	0	0	0	0	0	0	0	0	0	0	0	0
ENSSSCG00000049157	2	0	0	0	0	0	1	0	0	1	0	0	0	0	0	0	0	0	0	0	0	0	0	0	0	2	0	1	0	0	0	1	0	0	1	0
ENSSSCG00000033300	0	0	0	0	0	0	0	0	0	0	0	0	0	0	0	0	0	0	0	0	0	0	0	0	0	0	0	0	0	0	0	0	0	0	0	0
ENSSSCG00000047417	0	0	0	0	0	0	0	0	0	0	0	0	0	0	0	0	0	0	0	0	0	0	0	0	0	0	0	0	0	0	0	0	0	0	0	0
ENSSSCG00000004795	482	415	424	1554	477	759	452	518	424	145	715	511	1398	1449	560	1767	460	734	668	685	667	532	938	615	663	570	462	847	635	949	308	526	446	416	642	565
ENSSSCG00000049733	4	2	4	39	6	19	8	6	6	0	8	6	21	26	2	25	6	11	18	14	5	2	13	16	7	2	3	6	7	8	4	9	4	5	4	3
ENSSSCG00000026900	61	46	47	58	53	81	71	64	63	44	61	51	93	97	67	100	54	66	67	54	40	45	76	75	65	48	52	64	77	69	79	81	62	59	44	75
ENSSSCG00000048762	0	0	1	0	1	0	1	0	0	0	1	0	2	0	0	1	0	0	0	1	0	0	0	1	0	0	0	0	1	0	0	1	0	0	1	0
ENSSSCG00000047120	0	0	0	0	0	0	0	0	0	0	0	0	0	0	0	0	0	0	0	0	0	0	0	0	0	0	0	0	0	0	0	0	0	0	0	0
ENSSSCG00000042387	2	5	0	0	0	1	5	1	1	0	0	1	0	2	1	0	0	1	1	0	0	0	0	0	2	0	1	3	2	1	5	1	4	1	1	0
ENSSSCG00000048307	0	0	0	0	0	0	0	0	0	0	0	0	0	0	0	0	0	0	0	0	0	0	0	0	0	0	0	0	0	0	0	0	0	0	0	0
ENSSSCG00000035254	113	90	90	107	97	160	128	90	95	136	124	89	124	122	109	126	89	116	100	113	103	108	104	160	118	86	103	124	133	105	154	150	103	102	102	129
ENSSSCG00000047532	0	4	0	1	0	0	5	5	7	5	6	5	7	2	1	0	3	5	2	2	4	2	6	2	3	4	4	2	3	4	4	5	2	2	3	1
ENSSSCG00000050569	2	3	5	2	1	2	5	0	0	4	2	1	0	4	0	1	0	2	2	1	1	0	2	0	2	0	2	3	0	0	0	2	1	0	1	0
ENSSSCG00000030003	0	0	0	0	0	0	0	1	0	0	0	0	0	0	0	0	0	0	1	0	0	0	1	0	0	0	0	0	0	0	1	0	0	0	0	0
ENSSSCG00000034824	2	2	4	1	2	2	2	2	1	3	2	3	1	4	0	5	1	5	1	2	3	0	2	4	3	1	2	3	1	1	3	4	3	0	2	4
ENSSSCG00000041438	0	1	0	0	1	0	0	1	1	0	0	1	0	0	0	0	1	0	0	0	0	0	0	0	0	0	1	0	0	1	0	0	0	0	0	0
ENSSSCG00000044817	0	0	0	0	0	0	0	0	0	0	0	0	0	0	0	0	0	0	0	0	0	0	0	0	0	0	0	0	0	0	0	0	0	0	0	0
ENSSSCG00000004799	377	333	332	276	365	416	350	358	303	337	320	293	340	349	315	223	340	336	198	255	274	232	303	285	357	259	342	333	391	296	297	388	347	322	272	370
ENSSSCG00000004802	419	424	478	383	438	525	518	434	446	563	448	460	469	445	451	220	434	442	315	353	394	376	481	484	411	417	449	489	534	436	387	521	463	438	344	485
ENSSSCG00000004803	24	7	15	24	15	44	70	20	47	19	35	11	18	22	28	29	14	38	21	23	33	32	29	27	34	30	21	30	32	33	30	24	13	24	26	18
ENSSSCG00000036219	166	118	100	61	139	117	157	132	131	61	126	132	62	55	142	48	125	130	48	96	99	100	106	75	102	134	127	140	166	90	146	137	133	109	111	180
ENSSSCG00000041463	2	4	1	0	0	5	5	0	5	5	0	0	1	2	5	2	3	1	4	3	0	1	3	1	1	1	0	0	1	1	1	8	0	0	1	0
ENSSSCG00000004806	44	31	47	44	36	34	49	38	45	43	32	38	50	66	31	21	42	40	36	28	25	23	30	68	40	15	41	36	39	34	57	41	37	43	33	29
ENSSSCG00000004807	2953	2584	2691	1804	2570	3693	2648	2413	2286	2233	3115	2294	1689	1573	2994	1635	2693	2466	1080	1684	2448	2304	2588	1485	2665	2572	2677	2984	3318	2408	2580	2820	3060	2646	2043	3039
ENSSSCG00000033657	79	41	41	26	50	42	67	76	83	247	81	49	17	24	62	16	41	76	1	39	43	55	57	23	89	54	37	60	76	52	18	65	56	43	55	79
ENSSSCG00000044690	81	86	112	20	103	35	79	106	51	38	55	89	32	42	80	14	73	52	21	48	38	43	47	38	48	51	87	58	68	37	32	76	81	74	41	95
ENSSSCG00000050629	0	1	0	0	0	0	0	2	0	0	1	1	0	0	0	0	0	0	0	1	0	1	0	0	0	0	1	2	0	0	0	2	0	0	1	0
ENSSSCG00000040466	28	45	38	6	39	6	24	54	10	2	14	47	3	4	31	0	24	15	1	24	11	16	12	6	22	14	27	20	23	7	4	20	30	27	11	41
ENSSSCG00000043808	0	0	0	0	0	0	0	0	0	0	0	0	0	0	0	0	0	0	0	0	0	0	0	0	0	0	0	0	0	0	0	0	0	0	0	0
ENSSSCG00000027232	1	5	4	5	4	6	7	9	0	2	8	7	4	7	1	0	6	6	4	6	3	3	4	9	4	8	3	6	7	4	3	2	3	3	3	1
ENSSSCG00000004811	0	0	0	2	2	2	0	0	1	1	0	0	0	0	0	1	0	2	0	0	0	0	1	0	0	0	0	0	1	0	1	0	2	0	0	0
ENSSSCG00000030560	526	456	579	465	653	564	570	595	508	636	467	643	580	439	554	146	542	633	317	449	444	425	692	492	567	563	556	692	712	475	327	488	560	592	434	571
ENSSSCG00000041479	0	0	0	1	0	1	0	0	0	0	0	0	0	0	0	0	0	0	0	0	1	1	0	0	0	0	2	0	0	2	0	1	0	0	1	0
ENSSSCG00000025487	0	0	0	0	0	0	0	0	0	0	0	0	0	0	0	0	0	0	0	0	0	0	0	0	0	0	0	0	0	0	0	0	0	0	0	0
ENSSSCG00000039118	0	1	0	4	2	1	1	1	0	1	1	0	1	0	1	2	1	1	0	2	4	4	4	3	4	2	1	3	3	1	2	0	1	0	1	1
ENSSSCG00000041648	1	0	1	1	0	1	1	0	1	0	1	0	1	1	1	1	1	0	0	0	1	0	1	0	1	1	0	2	1	2	2	2	1	0	3	2
ENSSSCG00000035223	147	129	139	130	188	149	177	166	94	110	154	156	157	93	127	34	124	153	115	99	124	121	150	125	97	135	145	176	149	112	137	144	131	163	132	123
ENSSSCG00000004813	43	68	65	39	67	55	77	71	52	53	65	59	42	31	70	26	72	57	40	42	51	58	48	32	66	54	50	72	81	57	41	69	56	52	50	62
ENSSSCG00000004814	499	404	448	445	437	617	523	443	418	410	413	388	532	555	414	432	458	516	358	363	353	364	481	582	420	437	465	548	506	467	616	497	463	397	368	466
ENSSSCG00000042428	1	1	0	1	1	3	0	0	1	0	1	0	0	1	0	1	0	0	0	0	0	0	0	3	1	0	1	0	0	0	0	0	0	0	1	0
ENSSSCG00000044231	0	0	3	2	6	2	3	2	1	7	0	1	1	2	0	1	2	3	2	0	3	1	2	0	1	3	1	0	2	1	1	2	2	1	3	0
ENSSSCG00000042776	0	2	2	2	0	0	4	0	0	1	1	0	2	1	0	0	1	2	4	0	2	2	1	2	0	1	1	1	0	2	3	1	0	0	2	0
ENSSSCG00000028771	2577	2487	2768	1862	3013	2220	2447	2786	1727	1949	2295	2688	1849	1833	2582	1325	2433	2348	1355	1812	1935	1809	2400	1549	2292	1979	2701	2529	2982	1837	1896	2413	2671	2668	1836	3124
ENSSSCG00000045487	1	0	0	0	3	1	1	2	0	5	3	2	1	5	0	0	1	1	2	2	0	4	2	2	0	2	1	1	2	3	0	0	1	1	3	1
ENSSSCG00000043793	4	1	2	2	4	2	1	2	2	5	0	2	2	7	0	0	1	1	0	2	3	0	3	3	1	3	1	1	2	0	3	0	0	1	0	1
ENSSSCG00000047851	0	0	0	0	0	1	0	0	0	0	0	1	0	0	0	0	0	0	0	0	0	0	1	0	0	0	0	0	0	0	0	0	0	0	0	0
ENSSSCG00000048929	0	1	0	0	0	0	0	0	0	0	0	1	0	1	1	0	1	0	0	0	0	0	0	0	0	1	0	0	0	0	0	0	0	0	0	0
ENSSSCG00000030487	152	177	160	131	168	173	192	156	152	187	168	154	137	158	155	119	137	190	108	118	115	114	143	177	152	167	145	151	204	156	179	176	160	173	151	149
ENSSSCG00000025771	0	0	0	0	0	0	0	0	0	0	0	0	0	0	0	0	0	0	0	0	0	0	0	0	0	0	0	0	0	0	0	0	0	0	0	0
ENSSSCG00000038452	128	136	135	51	127	74	93	157	79	97	66	124	57	56	134	33	105	122	24	69	65	99	108	68	98	71	137	108	112	104	49	139	124	89	80	119
ENSSSCG00000050967	0	4	1	0	2	1	7	6	1	9	0	4	1	0	1	0	1	0	0	0	0	1	0	0	1	2	2	2	4	1	0	4	2	1	1	1
ENSSSCG00000045556	1	0	2	0	1	0	0	0	0	0	0	0	0	1	0	0	0	0	0	0	0	0	0	0	0	0	0	0	0	0	0	0	1	0	0	0
ENSSSCG00000046099	0	0	0	0	0	0	0	0	0	0	0	0	0	0	0	0	0	0	0	0	0	0	0	0	0	0	0	0	0	0	0	0	0	0	0	0
ENSSSCG00000004819	1	0	0	0	2	0	2	0	0	0	0	0	0	0	0	0	2	0	0	1	0	0	3	2	2	2	0	2	0	2	1	1	0	0	0	0
ENSSSCG00000004820	153	139	136	123	143	188	153	133	147	165	138	138	153	130	162	119	171	147	93	116	146	122	151	156	139	148	129	168	175	143	135	170	129	119	136	118
ENSSSCG00000004821	173	165	128	136	154	202	175	140	148	158	126	136	135	166	166	122	145	147	98	132	154	124	147	163	159	148	131	133	156	126	149	200	142	140	137	160
ENSSSCG00000047618	0	0	0	0	0	0	0	0	0	0	0	0	0	0	0	0	0	0	0	0	0	0	0	0	0	0	0	0	0	0	1	0	0	0	0	0
ENSSSCG00000038358	0	0	0	0	0	0	0	0	0	0	0	0	0	0	0	0	0	0	0	0	0	0	0	0	0	0	0	0	0	0	0	0	0	0	0	0
ENSSSCG00000004822	37	29	29	36	33	31	52	24	41	38	42	27	32	25	29	35	34	60	20	31	30	41	51	32	33	34	45	32	51	34	30	28	32	13	35	27
ENSSSCG00000004823	92	78	82	174	92	123	102	113	119	97	89	82	144	145	70	87	95	110	88	108	64	91	110	137	102	123	108	116	108	95	165	74	75	115	109	69
ENSSSCG00000019106	0	0	0	0	0	0	0	0	0	0	0	0	0	0	0	0	0	0	0	0	0	0	0	0	0	0	0	0	0	0	0	0	0	0	0	0
ENSSSCG00000048312	5	5	1	7	8	5	4	6	7	6	6	2	7	4	6	1	5	5	3	5	4	2	5	3	4	4	9	6	6	5	5	7	3	2	4	1
ENSSSCG00000045683	1	0	0	0	0	1	0	1	0	0	0	0	0	0	0	0	0	0	2	0	0	0	0	0	0	0	0	0	0	0	0	0	0	0	1	0
ENSSSCG00000004825	164	172	172	215	183	228	202	159	202	177	152	138	207	188	158	167	163	214	132	134	159	119	204	230	150	149	126	184	181	172	207	144	168	168	186	168
ENSSSCG00000044912	0	0	0	1	0	0	0	0	0	0	0	0	0	0	0	0	0	0	1	0	0	0	0	0	0	0	0	0	0	0	1	1	0	0	0	0
ENSSSCG00000004826	412	325	309	283	338	442	358	397	360	232	354	294	306	349	389	394	411	374	277	291	306	302	336	444	324	285	316	404	371	355	517	427	368	373	246	351
ENSSSCG00000035584	59	46	52	52	49	27	42	58	22	12	77	60	54	29	43	9	44	35	23	34	53	54	54	15	36	47	54	72	69	41	17	30	46	39	30	68
ENSSSCG00000019280	0	0	0	0	0	0	0	0	0	0	0	0	0	0	0	0	0	0	0	0	0	0	0	0	0	0	0	0	0	0	0	0	0	0	0	0
ENSSSCG00000042260	0	0	0	0	0	0	0	0	0	0	0	0	0	0	0	0	0	0	0	0	0	0	0	0	0	0	0	0	0	0	0	0	0	0	0	0
ENSSSCG00000032387	1	0	1	0	0	0	0	2	0	0	0	0	0	0	0	0	0	0	0	0	0	0	0	0	1	0	0	0	0	0	0	0	0	0	0	0
ENSSSCG00000004827	1109	688	914	1495	783	2300	929	1049	570	23	2026	845	1212	990	1124	1034	926	1235	745	910	1623	1468	1601	879	1393	1454	830	1658	1316	1446	1270	1103	991	1459	948	1036
ENSSSCG00000038547	2455	1993	2325	2341	2402	3185	2369	2322	1507	1310	3068	2470	2278	1777	2271	1112	2105	2093	825	1583	2403	2103	3124	1059	2511	2664	2298	2901	2975	2349	1322	2249	2507	2017	1741	2513
ENSSSCG00000032719	0	0	0	0	0	0	0	0	0	0	0	0	0	0	0	0	0	0	0	0	0	0	0	0	0	0	0	0	0	0	0	0	0	0	0	0
ENSSSCG00000043519	4	2	1	2	2	1	3	6	2	2	2	3	1	0	2	0	0	4	1	2	3	1	3	2	3	1	3	4	5	4	2	1	0	1	1	1
ENSSSCG00000004830	272	258	237	262	271	256	327	324	293	228	309	357	298	284	244	167	303	438	268	300	272	279	278	334	319	282	227	464	259	299	399	278	250	403	277	340
ENSSSCG00000004831	56	85	77	46	68	64	58	74	57	33	48	74	47	34	54	35	72	78	21	48	45	39	46	30	44	60	69	61	68	53	39	63	76	59	64	44
ENSSSCG00000004832	1789	1631	1664	1507	1731	2013	1809	1692	1569	1940	1850	1490	1808	1686	1685	1330	1722	1622	979	1205	1642	1490	1748	1301	1619	1441	1647	1762	1917	1516	1573	1672	1787	1586	1341	1842
ENSSSCG00000026014	5	11	8	7	5	4	7	8	7	7	8	5	7	7	6	5	10	3	1	5	4	3	4	3	6	7	7	7	5	5	5	10	5	8	10	9
ENSSSCG00000038142	0	0	0	0	1	0	0	1	0	1	1	1	1	0	0	0	0	0	0	0	0	0	0	0	0	2	0	0	0	0	0	1	1	0	0	0
ENSSSCG00000019409	1	0	1	0	0	2	0	3	0	1	0	0	0	0	0	0	0	1	0	0	1	0	2	1	0	0	0	1	2	0	0	1	0	1	2	1
ENSSSCG00000050218	0	0	0	0	0	0	0	0	0	0	0	0	0	0	0	0	0	0	0	0	0	0	0	0	0	0	0	0	0	0	0	0	0	0	0	0
ENSSSCG00000019878	26	33	24	17	22	21	27	42	6	14	11	46	10	9	31	6	25	30	5	11	14	14	13	14	21	20	42	21	20	11	9	16	26	27	20	10
ENSSSCG00000019155	4	3	1	2	1	1	0	1	0	0	2	1	0	0	1	0	2	3	0	0	1	0	2	0	0	1	1	2	0	0	0	2	1	1	1	0
ENSSSCG00000020399	1	4	1	0	2	2	0	4	0	0	2	4	1	0	2	0	4	1	0	1	1	0	1	0	0	2	7	0	1	0	0	1	3	0	1	0
ENSSSCG00000050514	62	73	69	48	66	31	66	110	59	100	50	102	33	39	57	16	81	59	22	33	30	32	44	38	58	59	89	53	89	40	27	48	76	56	42	25
ENSSSCG00000037725	0	0	0	0	0	0	0	0	0	1	0	0	0	0	0	0	0	0	0	0	0	0	0	0	0	0	0	0	0	0	0	0	0	0	0	0
ENSSSCG00000018361	0	0	0	0	1	0	0	0	0	0	0	1	1	0	0	0	0	0	0	0	0	0	0	0	0	1	0	0	0	0	0	0	0	0	0	0
ENSSSCG00000051443	0	0	0	0	0	0	0	0	0	0	0	0	0	0	1	0	0	0	0	0	0	0	0	0	0	0	0	0	0	0	0	0	0	1	0	0
ENSSSCG00000033031	3	2	3	2	0	2	5	4	6	0	1	3	0	1	2	0	4	1	1	2	1	2	3	2	1	1	2	3	5	4	3	5	3	1	2	0
ENSSSCG00000004834	764	671	675	1029	688	1330	789	716	796	654	859	695	1106	897	774	1112	750	859	504	616	860	703	1110	668	829	882	701	1028	872	831	993	733	708	690	659	690
ENSSSCG00000004835	355	354	414	394	353	564	421	516	317	189	502	464	464	325	389	268	378	386	207	346	403	422	557	270	430	511	437	530	426	396	443	357	356	395	330	368
ENSSSCG00000004836	62	58	99	77	92	78	110	96	99	142	98	67	127	149	74	26	71	131	104	84	71	66	113	161	75	62	83	93	84	109	94	105	105	77	56	71
ENSSSCG00000046956	2	2	9	10	3	4	4	6	2	10	5	4	5	2	5	0	4	6	2	9	2	1	1	10	3	8	9	5	3	6	6	5	2	2	2	1
ENSSSCG00000051103	0	0	0	1	0	1	0	2	0	0	0	0	0	1	0	0	0	0	0	0	0	0	0	0	0	0	0	0	1	0	0	1	0	0	0	0
ENSSSCG00000047528	1	2	0	0	0	0	0	0	0	0	0	1	1	0	0	0	0	3	0	2	0	0	0	2	1	3	0	0	2	0	1	2	3	2	0	0
ENSSSCG00000004839	408	389	392	244	506	417	394	407	303	37	335	466	214	180	373	98	462	377	49	209	309	269	351	149	343	305	422	414	463	254	111	323	455	274	316	397
ENSSSCG00000004840	468	412	485	333	496	463	514	600	387	549	496	499	397	391	483	285	524	531	235	393	465	443	509	402	435	454	467	495	512	374	341	499	512	374	362	479
ENSSSCG00000019568	0	0	0	0	0	0	0	0	0	0	0	0	0	0	0	0	0	0	0	0	0	0	0	0	0	0	0	0	0	0	0	0	0	0	0	0
ENSSSCG00000026006	2293	2070	2115	1811	2288	2378	2217	2435	1673	1187	2136	2285	2032	2191	2110	1441	2115	2741	1158	1796	1746	1842	2359	2541	2054	2121	2201	2657	2535	2227	1532	2272	2037	1666	1938	2369
ENSSSCG00000048005	0	0	0	0	0	0	0	0	0	0	0	1	0	0	0	0	0	0	0	0	0	0	0	0	0	0	0	0	0	0	0	0	1	0	0	0
ENSSSCG00000038208	14	19	11	19	16	19	9	31	19	9	7	10	17	19	19	12	18	13	12	15	8	7	16	24	12	10	14	12	16	13	16	23	17	7	14	11
ENSSSCG00000039035	0	0	0	0	0	0	0	0	0	0	0	0	0	0	0	0	0	0	0	0	0	0	0	0	0	0	0	1	0	0	0	0	0	0	0	0
ENSSSCG00000004843	0	3	1	6	1	11	6	4	6	2	5	1	2	3	4	1	3	10	2	2	6	1	14	4	3	8	3	9	9	7	1	4	3	2	5	2
ENSSSCG00000004844	437	407	441	508	466	457	583	424	614	505	357	427	710	760	504	585	524	646	625	487	372	397	521	1029	396	393	370	470	525	563	931	676	485	491	511	485
ENSSSCG00000004845	543	529	525	441	569	575	565	600	520	427	488	525	461	517	546	427	585	529	290	442	459	482	578	419	551	437	566	605	643	520	521	532	623	552	465	594
ENSSSCG00000004847	237	212	187	218	239	324	226	208	224	192	228	192	233	237	254	209	271	232	135	165	214	185	230	243	215	199	165	218	263	228	265	258	220	215	166	211
ENSSSCG00000035696	183	154	156	171	181	232	174	157	172	119	154	158	185	171	191	192	181	170	122	135	139	142	167	135	149	138	169	184	194	180	189	165	187	190	141	193
ENSSSCG00000004849	1390	1315	1328	1141	1423	2113	1518	1567	1479	1870	1622	1551	1151	983	1538	1076	1643	1416	776	1120	1702	1371	1616	1179	1261	1422	1507	1673	1479	1244	1740	1329	1358	1325	1082	1479
ENSSSCG00000004850	639	777	733	645	840	666	606	842	401	169	599	873	633	689	656	722	675	689	223	562	504	527	767	365	654	559	755	890	812	645	193	600	772	521	532	739
ENSSSCG00000004854	1699	1417	1558	1652	1568	1710	1915	1700	1797	1581	1380	1593	2156	2045	1753	1216	1690	2096	1513	1496	1387	1293	1795	2169	1491	1559	1575	1704	1941	1911	1891	1635	1650	1692	1540	1767
ENSSSCG00000050965	6	0	2	1	5	5	1	3	2	6	3	2	4	5	1	1	0	6	0	0	3	5	1	1	2	1	2	0	2	3	2	0	1	0	1	0
ENSSSCG00000033540	0	0	0	0	0	0	1	0	0	0	0	0	0	0	0	0	0	0	0	0	0	0	1	0	0	0	0	0	0	0	0	0	1	0	1	0
ENSSSCG00000050846	0	0	0	3	0	2	2	0	1	0	0	1	0	1	0	0	0	2	0	0	0	0	1	2	0	1	0	0	0	3	1	1	0	0	3	0
ENSSSCG00000005781	252	218	222	162	232	276	247	240	268	239	260	246	224	249	269	175	242	270	195	200	233	204	234	238	229	200	197	243	286	202	367	266	254	271	192	251
ENSSSCG00000005782	230	224	218	184	205	253	249	219	199	196	252	219	170	158	203	159	224	200	121	179	196	175	222	183	227	204	216	215	260	184	246	237	217	222	187	213
ENSSSCG00000040655	0	0	0	0	0	0	0	0	0	0	0	0	0	0	0	0	0	0	0	0	0	0	0	0	0	0	0	0	0	0	0	0	0	0	0	0
ENSSSCG00000005785	453	377	588	608	351	519	875	626	1139	723	503	498	1192	1710	731	1465	828	1130	1252	807	572	604	761	2147	509	505	315	419	517	863	1802	1098	774	571	434	689
ENSSSCG00000005786	193	213	179	176	185	283	236	225	235	311	192	209	209	170	207	223	226	238	131	167	178	144	193	228	200	182	196	197	227	213	239	246	206	180	179	167
ENSSSCG00000047496	0	0	0	7	1	1	0	0	0	0	1	1	3	5	1	14	1	0	1	1	1	2	0	3	2	2	0	0	2	4	6	0	1	1	1	1
ENSSSCG00000005787	332	316	349	323	375	387	418	406	346	434	308	372	382	354	339	431	363	428	248	278	306	299	357	350	377	340	373	353	390	308	395	355	338	322	319	370
ENSSSCG00000040252	294	299	278	211	327	314	335	322	272	297	315	272	266	225	272	168	288	285	148	220	237	198	257	217	229	210	292	297	324	231	194	320	303	245	238	332
ENSSSCG00000037335	0	0	0	0	0	0	0	0	2	0	0	0	0	0	0	0	0	1	0	0	0	0	0	1	0	0	0	0	0	0	0	0	1	0	0	0
ENSSSCG00000004856	41	62	52	98	45	81	60	64	70	59	39	58	71	96	57	72	45	53	77	52	45	44	66	73	62	64	53	58	76	65	84	54	56	83	57	51
ENSSSCG00000004857	487	488	526	538	552	602	563	590	567	549	491	583	567	537	590	592	528	703	388	483	494	470	605	678	550	484	529	640	648	514	611	568	572	503	471	532
ENSSSCG00000040521	1	0	1	0	2	1	3	0	1	2	0	1	1	1	2	0	0	0	0	1	0	0	1	0	1	1	0	0	0	0	0	1	1	0	0	0
ENSSSCG00000048385	20	39	51	23	31	25	44	80	33	60	30	54	45	45	28	5	37	55	42	32	19	29	43	75	20	26	40	36	49	46	23	28	39	41	35	9
ENSSSCG00000004858	163	187	159	228	176	191	212	258	154	52	148	200	266	281	159	143	216	273	159	200	167	152	256	328	191	209	174	229	194	192	211	161	143	133	223	113
ENSSSCG00000039717	2	1	3	1	1	2	4	0	3	0	2	1	0	2	6	2	1	2	1	1	0	0	1	0	1	0	0	1	3	0	2	1	1	2	1	0
ENSSSCG00000036442	0	0	0	0	1	0	0	1	0	0	0	0	0	0	0	0	0	0	0	0	0	1	0	0	0	0	1	0	0	0	0	0	0	0	1	0
ENSSSCG00000044951	0	0	0	0	0	0	0	0	0	0	0	0	0	0	0	0	0	0	0	0	0	0	0	0	0	0	0	0	0	0	0	0	0	0	0	0
ENSSSCG00000036984	19	6	22	49	20	55	5	33	25	2	80	16	53	11	25	10	7	40	44	27	49	31	62	39	39	58	10	39	41	41	77	28	16	49	39	20
ENSSSCG00000038767	69345	72517	79328	104070	60629	81218	134810	92771	157336	72450	53932	68626	185773	285837	97314	163111	131413	190583	175676	135360	74459	85893	106554	357642	97505	62557	51088	93935	83286	122555	278707	179411	89041	78405	95231	72248
ENSSSCG00000023533	218	251	268	270	255	285	273	299	231	452	268	331	321	275	235	138	295	339	192	206	187	220	274	341	272	243	262	330	297	242	241	232	259	271	205	241
ENSSSCG00000041275	26	21	35	38	25	31	58	35	40	65	24	27	31	25	23	14	30	35	29	36	18	21	32	54	19	28	23	35	39	51	50	52	30	42	36	21
ENSSSCG00000044556	0	0	0	0	0	0	0	0	0	0	0	0	0	0	0	0	0	0	0	0	0	0	0	0	0	0	0	0	0	1	0	0	0	0	0	0
ENSSSCG00000034069	5	0	3	6	5	4	1	1	5	3	2	7	6	2	4	2	1	6	4	2	1	3	4	4	3	5	4	2	5	2	3	2	4	5	2	2
ENSSSCG00000004859	115	113	108	124	117	148	127	121	139	130	91	116	155	144	88	54	111	110	79	89	80	92	157	130	84	92	123	111	103	113	89	82	98	121	85	108
ENSSSCG00000043269	0	0	0	0	0	0	0	0	0	0	0	0	0	0	0	0	0	0	0	0	0	0	0	0	0	0	0	0	0	0	0	0	0	0	0	0
ENSSSCG00000045964	0	0	0	0	0	0	0	0	0	0	0	0	0	0	0	0	0	0	0	0	0	0	0	0	0	0	0	0	0	0	0	0	0	0	0	0
ENSSSCG00000043898	5	1	0	0	0	2	1	0	0	1	0	1	0	0	1	0	0	1	0	0	0	0	2	0	2	0	2	1	0	1	0	2	2	0	1	2
ENSSSCG00000041819	1	2	3	1	3	7	5	6	1	0	1	4	7	3	2	0	2	2	0	0	1	1	0	0	1	5	2	3	3	4	1	1	2	2	0	1
ENSSSCG00000041065	0	0	0	0	0	0	0	1	0	0	0	0	0	0	0	0	0	0	0	0	0	0	0	0	0	0	0	0	0	0	1	0	0	0	0	0
ENSSSCG00000046032	4	3	1	1	1	3	1	3	0	3	1	1	0	2	0	0	1	1	1	1	0	0	1	2	0	2	0	1	1	1	1	1	0	4	0	0
ENSSSCG00000047797	0	0	0	0	0	0	0	0	0	0	0	0	0	0	0	0	0	0	0	0	0	0	0	0	0	0	0	0	0	0	0	0	0	0	0	0
ENSSSCG00000004861	233	269	243	289	292	323	288	248	327	696	170	293	392	296	234	256	279	300	203	180	145	192	317	273	205	224	276	253	221	241	356	210	253	253	180	251
ENSSSCG00000032488	363	436	452	332	443	459	430	438	456	725	276	404	375	390	415	461	436	417	282	321	253	272	352	349	338	313	399	375	418	385	547	393	363	439	268	442
ENSSSCG00000033971	441	386	388	366	430	443	428	433	333	452	402	501	386	352	396	243	351	400	233	298	372	334	450	300	339	386	378	451	514	354	304	400	418	347	281	374
ENSSSCG00000004869	16	28	15	13	21	15	22	33	105	47	18	20	18	14	32	8	27	22	42	9	11	15	8	24	10	13	22	20	27	19	35	29	42	24	13	33
ENSSSCG00000004870	1276	1246	1208	1306	1258	1806	1260	1173	1524	967	1315	1098	1354	1418	1401	1554	1365	1625	883	1037	1188	1161	1405	1365	1455	1203	1336	1862	1471	1175	1601	1331	1202	1377	1207	1471
ENSSSCG00000039486	60	78	58	105	84	96	78	55	66	39	79	57	79	65	50	65	54	99	38	79	67	87	99	85	81	63	51	122	80	66	52	42	45	62	100	65
ENSSSCG00000004874	2	0	1	1	0	1	0	1	0	3	3	1	3	1	0	0	0	0	2	1	0	1	3	2	1	0	0	0	1	1	0	3	1	1	3	1
ENSSSCG00000004875	941	886	754	798	852	1101	867	766	1035	1042	624	676	984	1096	836	1285	891	899	719	741	716	666	856	887	750	745	779	880	1011	860	1018	1036	812	907	806	951
ENSSSCG00000050215	0	0	0	0	0	0	0	0	0	0	0	0	0	0	0	0	0	0	0	0	0	0	0	0	0	0	0	0	0	0	0	0	0	0	0	0
ENSSSCG00000048151	0	0	0	0	0	0	0	0	1	0	0	0	0	0	0	0	0	0	0	0	0	0	0	0	0	0	0	0	0	1	0	0	0	0	0	0
ENSSSCG00000032494	196	204	198	172	169	250	220	200	239	216	160	171	222	213	211	241	225	204	170	147	156	146	172	207	159	138	183	187	194	166	224	230	200	192	168	182
ENSSSCG00000004873	33	30	27	73	20	43	33	30	30	22	32	27	101	162	18	236	21	29	63	48	29	27	59	28	21	28	17	34	31	105	28	31	25	57	18	30
ENSSSCG00000050052	0	0	0	0	0	0	0	0	1	0	0	0	0	0	1	0	0	0	0	0	1	1	0	0	1	0	0	0	1	0	0	0	0	0	2	0
ENSSSCG00000041473	0	0	0	0	0	0	0	0	0	0	0	0	0	0	0	0	0	0	0	0	0	0	1	0	0	0	0	0	0	0	0	0	0	0	0	0
ENSSSCG00000042817	0	0	0	0	0	0	0	0	0	0	0	0	0	0	0	0	0	0	0	0	0	0	0	0	0	0	0	0	0	0	0	0	0	0	0	0
ENSSSCG00000027654	691	545	670	650	669	915	541	700	447	76	888	717	820	840	692	300	715	755	231	558	598	671	893	411	850	671	634	855	807	685	414	744	736	500	593	890
ENSSSCG00000031071	0	0	0	1	0	1	1	0	0	0	0	0	2	2	0	0	0	0	0	0	1	0	0	0	1	0	0	0	0	0	0	0	1	0	0	0
ENSSSCG00000020859	517	299	308	312	284	302	377	537	455	21	798	352	166	227	590	239	406	786	151	444	561	608	529	341	669	644	298	798	545	443	413	606	375	664	549	544
ENSSSCG00000044321	1	0	0	2	1	5	0	0	0	1	2	0	2	0	2	3	2	0	0	1	0	0	1	0	1	1	0	0	0	0	2	0	1	3	0	1
ENSSSCG00000049605	1	3	0	0	0	0	3	1	1	0	1	0	1	2	0	2	1	1	0	1	0	1	0	3	0	1	0	0	0	1	0	1	0	1	0	0
ENSSSCG00000051592	19	13	10	7	17	11	11	12	12	7	16	11	11	10	12	7	18	9	4	8	8	11	6	5	5	11	25	12	20	8	13	16	11	7	10	8
ENSSSCG00000032214	250	213	263	233	238	282	273	246	255	310	241	237	335	328	242	201	260	296	250	224	245	199	269	366	246	253	229	243	278	271	315	270	248	274	228	262
ENSSSCG00000032574	97	96	152	198	98	145	221	173	164	167	112	156	239	318	158	82	134	251	227	188	102	111	182	396	137	122	116	158	143	201	224	228	171	115	145	97
ENSSSCG00000038398	10	5	5	16	8	10	9	13	7	6	12	6	7	7	5	1	11	16	0	5	7	7	8	16	11	5	10	13	10	10	10	9	10	12	7	6
ENSSSCG00000043468	0	0	0	0	0	0	0	0	0	0	0	0	0	0	0	0	0	0	0	0	0	0	0	0	0	0	0	0	0	0	0	0	0	0	0	0
ENSSSCG00000047328	9	4	6	10	8	20	4	6	4	1	11	4	2	4	7	6	7	15	2	5	7	10	8	6	10	16	10	9	17	8	8	8	6	7	10	12
ENSSSCG00000028977	416	313	376	316	423	677	429	417	337	55	704	420	430	292	380	61	340	506	131	328	440	487	803	340	625	633	391	764	509	485	210	418	445	344	430	532
ENSSSCG00000032084	1	1	0	0	0	1	0	1	0	0	1	0	1	0	1	0	1	3	0	1	0	4	4	2	2	2	0	0	0	1	2	0	0	1	0	2
ENSSSCG00000004884	868	801	840	644	805	985	795	726	671	740	939	814	746	643	792	460	919	759	399	538	826	697	778	602	797	754	747	896	906	685	646	832	842	734	567	953
ENSSSCG00000042860	0	0	0	0	0	0	0	0	0	0	0	0	0	0	0	0	0	0	0	0	0	0	0	0	0	0	0	0	0	0	0	0	0	0	0	0
ENSSSCG00000050442	0	1	0	0	0	1	0	0	0	0	0	0	1	0	0	0	0	2	1	0	0	0	0	0	0	0	0	0	0	0	0	1	0	1	0	0
ENSSSCG00000044877	0	0	0	0	0	0	0	0	0	0	0	0	0	0	0	0	0	0	0	0	0	0	0	0	0	0	0	0	0	0	0	0	0	0	0	0
ENSSSCG00000037349	0	1	0	0	0	0	0	0	0	0	0	0	0	0	0	0	0	2	0	1	0	1	0	1	0	0	0	0	2	0	0	0	0	0	0	0
ENSSSCG00000050338	1	1	1	1	0	2	1	2	2	0	0	1	2	1	0	1	0	1	0	1	0	0	0	1	2	0	1	0	0	1	0	0	0	2	3	1
ENSSSCG00000049584	0	0	0	0	0	1	0	0	0	0	0	0	0	0	0	0	0	0	0	0	0	0	0	0	0	0	0	0	0	0	0	0	1	1	0	0
ENSSSCG00000043518	1	5	3	4	2	3	5	0	5	0	6	2	10	6	6	0	3	6	1	2	3	2	4	2	3	2	3	8	2	9	0	1	5	3	2	0
ENSSSCG00000035941	171	127	214	528	184	604	244	155	175	67	485	203	518	488	169	243	183	250	168	172	399	283	468	245	309	358	208	431	240	320	216	161	194	252	255	199
ENSSSCG00000019193	0	0	0	0	0	0	0	0	0	0	0	0	0	0	0	0	0	0	0	0	0	0	0	0	0	0	0	0	0	0	0	0	0	0	0	0
ENSSSCG00000004885	50	32	49	65	52	78	66	51	64	26	33	43	80	149	58	81	57	93	79	65	45	25	72	199	64	54	52	37	65	77	147	60	79	47	48	53
ENSSSCG00000004886	451	567	706	214	658	309	537	433	304	474	178	671	240	232	414	148	459	340	139	232	192	218	334	131	316	334	632	485	454	239	160	355	632	310	226	501
ENSSSCG00000049207	0	0	0	0	0	0	0	0	0	0	0	0	0	0	0	0	0	0	0	0	0	0	0	0	0	0	0	0	0	0	0	0	1	0	0	0
ENSSSCG00000044770	0	0	0	0	0	0	0	0	0	0	0	0	0	0	0	0	0	0	0	0	0	0	0	0	0	0	0	0	0	0	0	0	0	0	0	0
ENSSSCG00000045840	17	15	19	12	16	16	14	27	12	14	11	23	3	13	21	3	12	36	4	21	11	21	18	10	21	29	17	26	39	16	11	15	21	9	19	9
ENSSSCG00000041887	0	0	0	0	0	0	0	0	0	0	0	0	0	0	0	0	0	0	0	0	0	0	0	0	0	0	0	0	0	0	0	0	0	0	0	0
ENSSSCG00000047724	0	1	1	2	0	0	1	0	0	0	2	0	1	0	0	0	0	2	0	2	0	0	0	1	2	0	0	0	0	0	0	0	1	0	1	0
ENSSSCG00000004888	136	86	93	55	90	126	91	111	71	28	115	104	63	64	103	25	114	111	30	52	117	95	116	61	123	99	85	115	113	60	59	111	101	81	77	122
ENSSSCG00000004889	1	2	0	2	1	5	2	2	1	1	3	0	2	1	2	0	1	2	0	0	0	1	3	1	1	0	2	2	2	1	1	2	0	2	3	2
ENSSSCG00000004890	5	0	1	8	1	44	1	2	11	0	15	3	7	0	4	0	1	5	0	1	23	6	9	5	3	11	1	6	5	5	0	3	4	7	1	0
ENSSSCG00000034000	0	1	4	0	1	2	0	0	0	1	0	3	0	0	2	0	0	1	0	3	0	0	1	0	1	0	1	1	1	0	0	0	2	0	0	2
ENSSSCG00000004891	401	334	372	40	388	143	247	432	94	13	107	332	15	39	406	5	383	263	2	96	119	149	61	41	249	140	375	309	404	50	0	284	380	182	148	369
ENSSSCG00000049954	0	0	0	0	0	0	0	0	0	0	0	0	0	0	0	0	0	0	0	0	0	0	0	0	0	0	0	0	0	0	0	0	0	0	0	0
ENSSSCG00000022337	22	14	24	14	12	16	31	20	13	3	74	14	7	13	10	2	29	28	1	6	44	61	19	12	27	23	14	22	18	9	1	16	21	14	12	24
ENSSSCG00000033560	0	0	1	1	0	0	1	0	0	0	0	0	2	0	0	0	1	1	0	0	3	2	0	0	1	0	0	1	0	0	0	1	1	0	0	0
ENSSSCG00000034519	0	0	0	0	0	0	0	0	0	0	0	0	0	0	0	0	0	0	0	0	0	0	0	0	0	0	0	0	0	0	0	0	0	0	0	0
ENSSSCG00000039151	0	0	0	0	0	0	0	0	0	0	0	0	0	0	0	0	0	0	0	0	0	0	0	0	0	0	0	0	0	0	0	0	0	0	0	0
ENSSSCG00000004894	1	0	1	1	1	3	0	1	12	0	2	1	0	0	1	1	1	2	0	1	3	2	1	0	0	5	0	0	4	2	0	2	1	0	1	1
ENSSSCG00000004893	516	455	479	522	486	605	533	489	546	610	494	442	568	676	550	433	532	555	473	432	455	409	564	610	464	402	438	491	612	563	605	583	533	469	413	541
ENSSSCG00000025744	806	775	844	726	926	1003	938	813	954	1107	780	879	955	906	766	730	950	823	635	686	732	658	853	973	735	769	740	881	886	788	1018	897	822	849	634	908
ENSSSCG00000046336	0	0	0	1	0	0	0	1	1	0	0	0	0	0	0	0	0	0	0	0	0	0	1	0	0	0	0	0	1	0	0	0	0	0	0	0
ENSSSCG00000020464	0	0	0	0	0	0	0	0	0	0	0	0	0	0	0	0	0	0	0	0	0	0	0	0	0	0	0	0	0	0	0	0	0	0	0	0
ENSSSCG00000048150	0	1	0	0	0	0	0	1	0	0	0	4	1	0	0	0	1	1	0	0	0	0	0	0	0	2	2	2	1	0	1	1	0	0	0	1
ENSSSCG00000004896	1308	1292	1394	1348	1316	1333	1461	1616	1441	1067	1025	1403	1638	1545	1397	1104	1444	1716	1121	1379	1125	1098	1353	2117	1206	1124	1125	1638	1532	1410	1659	1516	1287	1354	1304	1356
ENSSSCG00000004897	303	270	338	294	350	387	374	345	357	485	402	301	339	358	297	181	336	392	222	303	341	315	340	366	286	316	324	386	343	327	389	335	333	316	256	329
ENSSSCG00000039179	12	23	15	13	18	23	15	22	33	25	15	12	24	11	14	10	15	12	11	20	21	17	16	16	20	20	18	28	23	4	18	23	17	13	23	11
ENSSSCG00000041383	0	0	0	0	0	1	1	0	0	0	0	0	0	0	0	0	0	0	0	0	0	0	0	0	0	0	0	0	0	0	0	0	0	0	0	0
ENSSSCG00000004898	105	89	90	76	87	106	167	90	103	87	85	64	87	95	95	57	129	105	53	91	97	89	100	120	90	81	81	101	82	71	108	99	99	71	90	115
ENSSSCG00000004899	1155	1160	1208	788	1274	1227	1214	1272	968	1264	1251	1263	888	874	1166	535	1139	1096	557	854	1067	907	1130	874	1109	988	1148	1228	1301	952	943	1162	1317	1097	822	1307
ENSSSCG00000051721	0	1	2	0	1	0	1	2	3	3	0	1	0	2	2	0	0	0	0	4	1	0	1	1	3	1	0	1	0	0	0	1	1	0	0	1
ENSSSCG00000004901	165	207	250	169	256	209	283	203	203	460	149	253	198	192	230	95	252	189	178	126	156	145	194	179	188	171	238	195	245	189	217	251	275	198	146	174
ENSSSCG00000050416	0	0	0	0	0	0	1	1	1	0	1	0	0	0	0	0	0	1	0	1	0	1	0	2	1	0	0	0	0	0	0	0	1	0	1	1
ENSSSCG00000004902	17	13	29	9	26	34	28	36	57	204	24	23	26	17	17	6	18	17	80	22	18	13	21	19	22	22	26	27	22	11	56	23	19	78	15	23
ENSSSCG00000034988	1	0	1	0	2	2	0	1	0	1	1	0	1	1	2	0	1	0	2	0	0	0	1	0	1	0	1	0	1	1	0	0	0	3	0	0
ENSSSCG00000049892	0	0	0	0	0	0	0	0	0	0	0	0	0	0	0	0	0	0	0	0	0	0	0	0	0	0	0	0	0	0	0	0	0	0	0	0
ENSSSCG00000004903	610	596	573	416	561	785	700	597	604	373	436	741	533	600	570	405	772	612	321	482	455	403	577	724	529	554	575	765	631	581	685	716	729	458	456	693
ENSSSCG00000048538	0	0	0	0	0	0	0	0	0	0	0	0	0	0	0	0	0	0	0	0	0	0	0	0	0	0	0	0	0	0	0	0	0	1	0	0
ENSSSCG00000050691	0	0	0	0	0	0	0	1	0	0	0	0	0	1	1	0	0	0	0	0	0	1	0	0	0	0	0	0	1	0	1	0	0	0	0	0
ENSSSCG00000045579	0	0	0	0	0	0	0	0	0	0	0	0	0	0	0	0	0	0	0	0	0	0	0	0	0	0	0	0	0	0	0	0	0	0	0	0
ENSSSCG00000036234	0	1	0	1	0	1	0	0	0	2	1	1	0	0	0	0	0	0	1	2	0	1	1	0	0	0	1	2	0	2	0	1	0	1	0	0
ENSSSCG00000051798	4	18	20	33	20	24	22	5	59	74	23	25	22	5	5	3	10	16	2	5	19	6	19	0	11	15	14	38	7	9	11	5	22	3	7	2
ENSSSCG00000047145	0	0	0	1	0	0	0	0	1	0	0	0	0	0	0	0	0	0	0	0	1	0	0	0	0	0	1	0	0	0	1	0	0	0	0	0
ENSSSCG00000047436	0	0	0	0	0	0	0	0	0	0	0	0	0	0	0	0	0	0	0	0	0	0	0	0	0	0	0	0	0	0	0	0	0	0	0	0
ENSSSCG00000026454	35	14	21	30	23	31	27	24	32	57	21	20	19	32	36	35	36	28	18	32	28	19	25	48	27	24	32	33	28	24	30	31	20	30	24	19
ENSSSCG00000043998	0	0	0	0	0	0	0	0	0	0	0	0	0	0	0	0	0	0	0	1	0	1	0	0	0	0	0	0	0	0	0	0	0	0	0	0
ENSSSCG00000004907	50	151	103	27	102	55	116	16	43	55	15	57	19	16	68	16	65	21	33	10	16	18	54	12	29	55	174	57	66	21	36	38	95	46	26	67
ENSSSCG00000051004	2	1	1	1	1	1	1	3	4	3	3	2	3	2	2	2	2	2	3	3	2	1	1	3	5	5	3	0	2	3	1	1	4	0	3	0
ENSSSCG00000047424	0	0	2	2	2	4	1	3	0	1	1	3	1	2	0	0	0	1	0	1	0	2	1	1	2	1	0	1	0	1	0	2	1	2	0	0
ENSSSCG00000004908	650	643	596	418	685	636	706	558	500	702	514	648	560	501	531	380	582	514	372	421	444	461	502	556	561	457	634	605	699	497	486	678	643	524	483	717
ENSSSCG00000004909	0	0	0	0	0	0	124	0	0	0	0	1	0	0	0	0	0	0	0	1	0	0	0	0	0	0	0	0	0	0	0	0	0	0	0	0
ENSSSCG00000004910	0	0	0	0	0	0	0	0	0	0	0	0	0	0	0	0	0	0	0	0	0	0	0	0	0	0	0	0	0	0	0	0	0	0	0	0
ENSSSCG00000037300	13	8	11	45	14	47	33	6	37	2	79	15	19	12	10	2	17	38	19	23	56	64	49	34	47	30	12	71	20	18	100	23	22	38	29	8
ENSSSCG00000004912	824	800	742	732	819	1179	808	653	965	917	677	595	793	900	875	1247	915	871	606	578	710	658	758	774	662	690	752	745	874	912	1353	921	720	803	665	812
ENSSSCG00000004911	1	2	2	0	3	3	0	1	3	0	1	3	3	1	0	1	2	0	2	2	1	2	0	3	3	1	1	2	6	1	4	0	3	3	2	1
ENSSSCG00000034704	770	836	794	855	810	904	1123	896	790	1538	770	902	949	1015	878	595	792	1507	846	694	669	749	997	1222	779	865	778	871	857	1159	1048	1021	837	739	696	832
ENSSSCG00000004917	306	373	398	344	424	318	389	390	359	442	366	438	281	337	243	128	355	365	155	309	289	241	354	219	371	297	358	437	418	300	255	320	398	258	294	205
ENSSSCG00000004918	24	27	35	23	42	19	31	29	14	36	23	38	18	15	36	8	34	24	16	13	20	19	30	10	20	26	26	29	34	14	12	15	31	26	17	22
ENSSSCG00000019572	0	0	0	0	0	0	0	0	0	0	0	0	0	0	0	0	0	0	0	0	0	0	0	0	0	0	0	1	0	0	0	0	0	0	0	0
ENSSSCG00000004919	2241	1799	2037	1979	2121	2309	2118	2360	1577	1532	2562	2050	2281	2342	2189	1696	1871	2317	960	1780	2217	1934	2456	1701	2183	1973	1959	2397	2711	1964	1193	2163	2048	1769	1878	2236
ENSSSCG00000047175	0	1	0	0	0	0	0	0	1	0	0	0	1	0	0	1	0	0	0	0	1	0	1	0	1	0	0	0	0	0	0	0	0	0	0	0
ENSSSCG00000004921	86	61	66	99	92	115	107	81	170	472	90	83	104	120	78	40	100	133	74	92	90	84	117	125	94	77	69	104	111	107	117	103	90	73	107	62
ENSSSCG00000004923	16	10	12	14	13	12	17	18	16	64	18	11	14	24	13	9	19	27	20	20	11	10	24	33	12	17	16	21	17	23	22	13	19	13	17	5
ENSSSCG00000038071	177	135	143	170	142	215	181	145	229	273	127	143	169	223	146	209	197	203	122	153	157	152	189	268	150	151	114	163	177	123	193	169	131	141	189	146
ENSSSCG00000035667	0	0	0	0	0	2	2	0	1	3	1	3	0	0	1	1	0	2	0	2	0	0	0	0	1	0	0	1	0	1	1	0	1	0	2	0
ENSSSCG00000035506	8	6	3	9	8	4	27	10	88	661	19	15	8	5	15	10	9	24	11	8	4	12	22	6	13	19	6	4	8	13	21	18	4	6	3	6
ENSSSCG00000004926	240	207	225	173	204	224	259	253	232	316	183	279	221	198	200	218	259	206	138	172	173	165	219	244	196	179	197	214	250	188	266	241	235	211	175	198
ENSSSCG00000004927	938	917	788	686	874	947	947	761	929	1023	765	845	825	853	858	709	922	922	593	677	663	579	813	867	793	734	803	889	1012	727	992	946	944	823	718	954
ENSSSCG00000004928	19	23	12	16	19	15	15	34	15	11	4	28	8	9	17	20	21	17	18	12	12	9	9	9	17	9	13	12	14	6	14	16	27	6	18	11
ENSSSCG00000004929	102	115	113	108	119	158	132	158	137	134	105	136	106	115	131	95	131	129	72	97	113	88	118	122	110	117	109	132	144	115	128	122	124	112	98	115
ENSSSCG00000019094	0	0	0	0	1	0	0	0	0	0	0	0	0	0	0	0	0	0	0	0	0	0	0	0	0	0	0	0	0	0	0	0	0	0	0	0
ENSSSCG00000018672	0	0	0	0	0	0	0	0	0	0	0	0	0	0	0	0	0	0	0	0	0	0	0	0	0	0	0	0	1	0	0	0	0	0	0	1
ENSSSCG00000004931	345	343	360	532	425	600	543	490	627	993	388	478	575	445	327	268	385	533	421	403	348	325	542	526	345	440	417	466	433	458	688	357	349	425	410	295
ENSSSCG00000004934	1767	1618	1647	1197	1817	1539	1693	1761	1577	1785	1562	1743	1348	1430	1540	737	1650	1659	1030	1328	1294	1293	1430	1573	1504	1284	1597	1818	1976	1217	1395	1632	1947	1562	1295	2058
ENSSSCG00000004935	2173	2142	2021	2089	2276	3078	2384	2136	2238	2614	1912	1964	2546	2275	2127	2064	2169	2133	1361	1590	1887	1688	2377	2047	2062	2010	1976	2458	2429	2128	2572	2327	2097	2073	1865	2361
ENSSSCG00000019584	0	0	0	0	0	0	0	0	0	1	0	0	0	0	0	0	1	1	0	0	0	0	0	0	0	0	0	0	0	0	0	0	0	0	0	0
ENSSSCG00000004936	165	159	170	154	173	181	186	177	159	233	137	160	159	158	166	137	196	176	101	134	125	133	145	166	152	122	155	174	183	132	198	171	173	146	143	145
ENSSSCG00000004937	34	35	32	31	29	31	108	37	36	66	32	33	40	37	35	24	27	35	24	24	27	25	39	36	31	21	25	33	39	27	39	42	21	32	33	35
ENSSSCG00000004938	910	949	911	638	1114	818	1008	851	892	1203	922	949	765	738	844	385	880	872	466	603	703	727	801	768	822	745	993	1037	1043	685	585	949	1023	788	677	959
ENSSSCG00000044382	10	9	6	8	8	8	10	17	9	18	9	11	11	11	10	15	15	4	8	11	6	4	4	12	9	4	11	7	14	13	9	10	9	7	5	16
ENSSSCG00000032312	2301	1981	2034	1726	2103	2808	2162	2093	2081	1601	2436	1992	1974	2083	2030	1889	2194	2328	1340	1713	2205	2029	2261	1744	2168	2137	2004	2487	2525	2064	2241	2267	2167	1990	1823	2493
ENSSSCG00000004939	66	73	95	92	56	116	89	75	496	1351	136	74	92	78	76	74	84	163	33	59	98	114	130	88	118	117	77	150	96	120	85	92	56	80	115	103
ENSSSCG00000044548	0	0	1	1	0	0	0	0	0	0	0	0	0	0	0	0	0	0	0	0	0	0	0	0	0	0	0	0	0	0	0	0	0	0	0	0
ENSSSCG00000031095	0	0	0	0	0	0	0	0	0	0	0	0	0	0	0	0	0	0	0	0	0	0	0	0	0	0	0	0	0	0	0	0	0	0	0	0
ENSSSCG00000018330	0	0	0	0	0	0	0	0	0	0	0	0	0	0	0	0	0	0	0	0	0	0	0	0	0	0	0	0	0	0	0	0	0	0	0	0
ENSSSCG00000004941	315	308	287	252	284	311	306	302	268	341	324	356	254	239	307	158	279	313	124	211	282	246	336	194	303	325	300	316	342	293	199	323	318	245	235	341
ENSSSCG00000004942	157	220	175	125	137	191	189	133	175	217	169	160	127	173	211	144	189	187	104	108	155	136	177	136	171	188	177	180	195	198	178	227	160	163	134	211
ENSSSCG00000020093	0	0	1	0	0	0	0	0	0	0	0	1	0	0	0	0	2	0	0	0	0	1	0	0	0	0	0	0	2	0	0	0	0	0	0	0
ENSSSCG00000004943	4666	3712	3789	2847	3837	4458	3263	4859	2117	974	4432	3752	3028	2678	4198	2709	3825	3482	1284	2840	3577	3652	4439	2125	3874	3700	3770	4317	4643	3516	2056	3832	4191	3470	3036	4735
ENSSSCG00000020140	0	0	0	0	0	0	0	1	0	0	0	0	0	0	0	0	0	0	0	0	0	0	0	0	0	0	0	0	0	0	0	0	0	0	0	0
ENSSSCG00000038941	17	14	21	31	28	31	28	22	31	45	17	22	34	28	32	31	18	34	22	28	9	19	25	28	24	19	30	37	23	20	34	35	16	20	25	23
ENSSSCG00000004945	4930	4623	4095	4398	4647	6254	5085	3932	5169	5818	4208	3516	4722	4809	4913	5950	4663	5360	2941	3715	4003	3706	4336	4997	4239	3906	4045	5092	5197	4206	5858	5107	4275	4401	4630	4839
ENSSSCG00000018926	0	2	2	3	1	0	1	1	0	1	0	1	2	0	2	1	2	1	1	1	0	0	0	1	0	1	2	1	0	1	3	0	0	0	0	0
ENSSSCG00000019587	4	1	5	3	1	1	1	0	3	0	2	3	1	2	1	0	2	2	0	2	1	0	0	3	3	1	0	4	4	2	2	1	0	3	0	0
ENSSSCG00000019093	0	0	0	0	0	0	0	0	0	0	0	1	0	0	0	0	0	0	0	0	0	0	0	0	0	0	0	0	0	0	0	0	0	0	0	0
ENSSSCG00000019809	1	0	0	0	0	0	0	0	0	0	1	0	0	0	0	0	0	0	0	0	0	1	0	0	0	0	0	0	0	0	0	1	0	0	0	0
ENSSSCG00000019949	0	0	0	0	0	0	0	0	0	0	0	0	0	0	0	0	0	0	0	0	0	0	0	0	0	0	0	0	0	0	0	0	0	0	0	0
ENSSSCG00000004946	94	85	111	74	83	130	111	122	110	123	111	106	104	100	105	60	90	107	66	84	84	94	115	92	92	87	89	98	121	85	89	97	133	110	97	76
ENSSSCG00000051767	0	0	0	0	0	1	0	0	0	0	0	0	0	0	0	0	0	1	0	0	0	0	0	0	0	0	0	0	0	1	0	0	2	1	0	0
ENSSSCG00000004947	1	0	7	5	2	4	2	4	2	6	3	2	0	2	1	0	2	3	1	1	4	1	1	2	4	2	2	6	4	3	1	2	5	1	2	1
ENSSSCG00000044635	0	1	0	0	1	0	0	1	1	0	0	0	0	0	1	0	0	0	0	1	0	0	0	2	0	0	0	1	0	0	0	0	0	1	0	0
ENSSSCG00000004948	31	30	22	19	36	32	35	31	35	31	39	25	19	24	24	31	37	34	23	22	31	23	41	23	32	21	33	42	33	19	26	18	24	45	28	38
ENSSSCG00000050768	1	1	1	3	1	0	2	2	4	1	1	1	4	2	1	0	3	4	0	1	0	1	0	1	3	2	1	2	3	0	0	4	0	4	2	0
ENSSSCG00000004952	614	549	510	633	577	647	558	542	436	718	366	585	660	667	464	586	537	436	311	363	338	339	618	327	367	491	615	416	750	535	324	457	476	463	425	531
ENSSSCG00000004951	1628	1354	1547	1204	1517	1844	1522	1610	1309	932	1544	1448	1276	1227	1566	1390	1626	1445	826	1121	1298	1207	1478	1216	1474	1267	1460	1494	1858	1362	1412	1541	1624	1429	1250	1647
ENSSSCG00000034963	4	1	4	6	6	1	6	3	4	2	7	1	5	1	4	3	2	7	8	1	6	5	1	6	5	0	3	6	4	8	4	3	3	8	2	4
ENSSSCG00000004954	100	98	105	81	90	107	86	112	108	120	82	111	102	78	122	89	98	88	71	88	84	70	90	102	106	81	103	111	100	66	101	87	106	97	71	97
ENSSSCG00000004955	286	295	272	216	289	343	293	297	277	295	287	311	235	234	308	247	283	275	164	209	239	194	284	279	258	252	272	286	342	241	217	311	311	279	211	285
ENSSSCG00000004956	1	0	1	4	1	1	0	0	52	249	2	1	2	4	0	0	3	3	2	1	0	2	4	0	1	2	5	3	4	0	3	1	2	1	2	0
ENSSSCG00000038363	4	5	1	3	4	2	1	1	0	1	2	3	3	3	2	0	2	3	1	1	3	1	1	3	4	0	2	2	0	1	2	0	0	0	1	3
ENSSSCG00000004958	874	893	938	639	1017	886	926	877	727	993	910	929	754	707	846	388	813	860	418	561	720	631	840	713	862	691	945	888	1034	678	604	967	1053	762	674	1002
ENSSSCG00000041493	0	5	0	0	0	0	1	1	0	0	0	0	0	0	0	0	0	0	1	0	0	0	1	0	2	0	2	0	1	0	0	0	0	0	0	0
ENSSSCG00000026517	18	35	35	40	15	167	54	16	70	36	16	23	26	38	28	38	29	32	287	20	29	21	28	39	22	19	30	27	30	22	135	38	17	270	24	28
ENSSSCG00000004957	356	397	450	446	382	526	417	502	311	318	322	403	423	522	475	733	426	451	283	365	342	340	463	349	323	339	425	425	480	420	419	419	439	371	330	436
ENSSSCG00000022419	1342	1334	1338	962	1438	1379	1326	1093	1090	1450	1356	1341	1063	1000	1209	504	1349	1184	762	813	1192	1061	1345	944	1137	1228	1317	1372	1436	1016	944	1387	1251	1253	901	1541
ENSSSCG00000004961	39	30	36	86	73	21	41	75	25	31	20	45	126	162	41	179	47	14	72	73	11	9	75	13	16	20	59	20	38	116	15	36	34	37	23	45
ENSSSCG00000045277	0	0	0	0	0	0	0	0	0	0	0	0	0	0	0	0	0	0	0	0	0	0	0	0	0	0	0	0	0	0	0	0	0	0	0	0
ENSSSCG00000004962	3369	3022	3481	3139	3192	2888	3389	4139	3071	4438	2848	3360	3627	4682	3654	4531	3351	3962	2867	3028	2687	2799	3309	4675	2823	2469	3039	3120	3656	3467	3406	3839	3409	2818	2560	3694
ENSSSCG00000047355	0	0	0	0	0	0	0	0	0	0	0	0	0	0	0	0	0	0	0	0	0	0	0	0	0	1	0	0	1	0	0	0	0	0	0	0
ENSSSCG00000004963	1376	1411	1394	1219	1363	1505	1406	1416	1377	2057	1226	1218	1234	1394	1412	1610	1432	1337	813	1071	1072	966	1192	1091	1192	1068	1296	1224	1557	1110	1137	1523	1425	1144	1075	1413
ENSSSCG00000045770	0	0	0	0	1	0	0	0	0	0	0	0	0	0	0	0	0	0	0	0	0	0	0	1	0	0	0	0	0	1	0	0	1	0	0	0
ENSSSCG00000032244	3	2	0	1	1	5	1	0	0	1	1	1	1	0	1	2	2	0	9	3	5	0	1	2	2	3	4	0	2	2	7	0	1	6	1	0
ENSSSCG00000045674	0	1	0	1	1	0	1	1	0	0	1	1	3	1	0	0	0	1	2	0	0	0	1	0	0	1	0	1	0	1	0	1	0	1	1	0
ENSSSCG00000048694	0	0	2	2	0	2	1	1	1	0	3	1	1	0	0	0	1	1	2	1	0	1	0	0	1	0	0	3	2	2	0	0	0	1	1	0
ENSSSCG00000004966	4	9	11	13	5	6	7	11	10	2	5	11	6	8	9	3	5	14	27	6	6	5	10	7	7	15	7	5	17	10	10	7	6	11	10	2
ENSSSCG00000040442	0	0	0	0	0	0	0	0	0	0	0	0	0	0	0	0	0	0	0	0	0	0	1	0	0	0	0	0	0	0	0	0	0	1	0	0
ENSSSCG00000026078	393	301	315	606	372	573	401	330	474	918	497	386	722	524	339	447	347	400	298	281	323	325	564	297	357	432	374	460	469	442	355	384	343	349	331	367
ENSSSCG00000004968	39	41	26	75	53	54	60	61	64	84	38	33	100	104	46	51	32	68	129	87	38	48	65	95	36	51	32	56	41	63	135	57	38	72	47	31
ENSSSCG00000004969	26	34	39	52	30	52	47	39	38	101	32	30	61	45	27	20	28	38	55	25	30	28	41	63	29	27	22	44	35	37	26	31	40	43	38	27
ENSSSCG00000004970	2883	3494	2948	3743	3168	5500	3887	2674	4042	3848	2931	2519	4104	4330	3584	5625	3834	4313	2775	2840	2882	2831	3387	4687	3223	2941	3024	3971	3597	3124	4929	3959	2822	3299	3220	3349
ENSSSCG00000045133	0	0	0	0	0	1	0	0	1	0	0	0	0	0	0	0	0	0	1	0	0	0	0	0	0	0	0	0	0	0	0	0	0	0	0	0
ENSSSCG00000044280	0	1	1	0	0	1	2	2	1	0	2	0	0	0	0	0	0	1	1	0	0	0	0	1	1	2	0	0	0	0	1	1	0	0	0	1
ENSSSCG00000037389	1	0	0	0	0	0	0	0	0	0	0	1	0	0	1	0	0	0	0	0	0	0	0	0	0	0	0	0	0	0	0	0	0	0	0	0
ENSSSCG00000043467	1	1	0	0	0	0	0	0	0	0	0	0	0	0	0	0	0	0	0	0	0	0	0	0	0	0	0	0	0	0	0	0	0	0	0	0
ENSSSCG00000004971	325	235	217	389	278	430	355	335	447	1034	441	244	362	320	312	260	247	433	232	277	378	317	399	467	381	377	259	456	396	327	358	310	214	376	366	261
ENSSSCG00000049162	1	2	3	2	1	7	1	2	0	3	1	0	2	4	1	0	1	2	1	3	2	1	2	5	2	2	0	2	2	1	3	3	0	2	2	1
ENSSSCG00000050602	0	1	0	0	0	1	0	1	0	0	0	0	0	0	0	0	0	0	2	0	1	0	0	0	0	0	1	0	0	0	1	1	0	0	0	0
ENSSSCG00000051249	1	2	1	5	2	2	7	2	1	2	3	6	3	2	2	0	3	5	12	3	0	1	1	4	3	3	1	1	0	4	7	2	2	4	5	4
ENSSSCG00000004973	655	526	534	508	604	622	694	544	638	502	582	520	559	614	550	283	692	784	705	485	460	420	632	636	628	486	642	571	647	637	729	490	564	807	632	471
ENSSSCG00000043044	0	0	3	2	4	0	2	2	2	0	2	1	0	2	1	0	3	1	3	1	0	1	5	7	6	2	3	1	2	0	5	1	1	5	1	0
ENSSSCG00000038310	0	0	0	0	0	0	0	0	0	0	0	0	0	0	0	0	0	0	0	0	0	0	0	0	0	0	0	0	1	0	0	0	0	0	0	0
ENSSSCG00000004974	630	524	565	442	516	577	627	658	471	686	521	537	546	685	713	840	643	793	416	526	509	474	598	785	549	504	527	616	645	604	680	718	631	455	473	678
ENSSSCG00000004976	588	538	516	481	595	711	584	571	828	1111	571	473	454	466	565	443	556	489	390	363	461	417	514	376	496	457	492	541	591	487	692	523	584	666	441	638
ENSSSCG00000033989	0	0	0	0	0	0	0	0	0	0	0	0	0	0	0	0	0	0	0	0	0	0	0	0	0	0	0	0	0	0	0	0	0	0	0	0
ENSSSCG00000046541	5	9	3	13	6	10	30	17	13	31	6	12	3	8	12	4	11	25	8	12	12	7	5	10	10	9	17	14	7	13	10	18	6	9	11	5
ENSSSCG00000004980	212	198	105	43	287	96	255	259	51	132	163	240	68	41	163	9	152	190	40	74	88	92	131	55	114	128	367	149	174	68	82	143	244	172	137	233
ENSSSCG00000045715	0	0	2	0	0	0	1	1	0	0	0	0	0	0	0	0	1	0	0	0	1	0	1	0	0	0	1	1	0	1	0	2	0	0	0	0
ENSSSCG00000050191	2	0	0	0	2	0	0	0	0	0	0	0	0	0	1	0	1	0	0	0	3	0	0	0	1	2	0	1	1	0	1	0	0	1	1	0
ENSSSCG00000004978	0	1	2	0	0	0	4	1	0	1	0	0	0	0	0	0	1	1	0	0	0	0	0	0	2	0	0	0	0	0	1	0	0	0	1	0
ENSSSCG00000037781	103	77	89	76	100	75	77	99	90	114	92	107	62	81	100	46	91	92	50	68	85	105	91	69	83	92	110	103	141	79	65	93	113	96	89	109
ENSSSCG00000004979	1049	992	1114	773	1314	845	1060	1190	878	1392	1373	1304	842	771	1045	199	968	997	472	772	988	876	1166	603	1031	1051	1170	1154	1391	917	557	1005	1280	1055	728	1344
ENSSSCG00000025616	191	133	152	158	128	229	179	141	189	183	189	154	168	183	198	175	182	172	128	113	182	138	165	157	149	169	156	185	207	187	216	183	151	145	158	179
ENSSSCG00000026486	1	2	0	2	1	2	9	6	2	3	2	3	3	3	2	0	1	6	3	0	0	1	7	1	5	1	4	1	4	1	1	6	1	1	0	0
ENSSSCG00000024102	0	0	0	1	0	0	0	2	0	0	1	0	2	0	1	0	0	3	0	0	0	0	1	1	2	0	0	0	1	0	1	0	0	1	0	0
ENSSSCG00000049765	47	69	49	55	60	55	65	47	64	60	56	50	53	44	73	59	55	58	36	39	56	49	34	40	50	54	70	72	57	42	65	61	46	58	41	49
ENSSSCG00000026167	0	0	0	0	0	0	0	0	0	0	0	0	0	0	0	0	0	0	0	0	0	0	0	0	0	0	0	0	0	0	0	0	0	0	0	0
ENSSSCG00000049174	0	1	3	0	2	0	1	0	0	1	0	0	0	0	0	0	0	2	0	0	1	1	0	0	0	0	0	0	0	3	0	0	0	0	0	0
ENSSSCG00000004985	379	358	303	260	336	391	334	337	276	343	287	271	274	293	353	268	313	294	189	248	262	255	306	230	266	288	324	338	377	291	303	331	357	300	270	326
ENSSSCG00000004986	913	811	800	720	836	937	816	840	822	711	817	757	724	857	893	858	887	808	548	722	740	615	862	723	734	746	834	845	995	754	861	840	879	783	680	878
ENSSSCG00000022828	1092	1142	1277	1427	1270	1206	1590	1345	1359	1990	1128	1320	1521	1590	1323	501	1345	1801	1088	1183	964	997	1338	1682	1206	1063	1090	1402	1500	1446	1616	1493	1292	1180	1251	630
ENSSSCG00000004983	254	253	301	217	288	306	323	229	268	297	266	243	256	238	269	219	250	272	204	225	201	217	260	227	217	225	263	237	280	243	258	311	310	286	195	286
ENSSSCG00000004989	436	482	385	309	540	543	411	416	452	564	413	471	408	369	433	311	474	418	300	286	371	364	420	301	309	350	459	475	509	373	508	430	445	513	286	501
ENSSSCG00000049454	1	4	1	2	3	0	2	2	1	2	3	0	2	0	2	0	2	2	0	3	5	1	0	4	2	1	0	1	1	2	1	1	0	3	3	1
ENSSSCG00000042363	3	1	9	4	2	1	3	4	1	5	2	1	4	4	2	0	2	2	1	3	0	1	1	5	2	2	2	2	2	2	5	0	1	2	4	2
ENSSSCG00000043564	0	0	0	0	0	0	0	3	1	0	1	1	1	1	0	0	1	0	0	0	0	0	0	0	0	1	0	0	0	0	1	0	1	0	0	1
ENSSSCG00000041595	13	32	34	13	31	24	25	33	39	39	22	20	18	17	13	5	32	34	7	17	13	12	21	23	24	9	18	27	18	19	31	31	23	24	18	12
ENSSSCG00000048683	0	1	0	0	2	1	1	0	0	0	0	0	0	0	0	0	0	0	0	0	0	1	0	0	3	0	0	0	0	2	0	0	0	0	2	0
ENSSSCG00000044570	0	0	1	1	0	0	0	1	0	0	0	0	1	1	0	0	1	0	0	0	0	0	0	0	0	0	0	1	0	0	0	0	1	1	0	0
ENSSSCG00000041771	0	1	0	0	0	0	0	0	0	0	0	0	0	0	0	0	0	0	0	0	1	0	0	1	0	0	0	0	0	0	1	0	0	0	0	0
ENSSSCG00000041908	0	0	0	0	0	0	0	0	0	1	0	0	0	0	0	0	0	0	0	0	0	0	0	0	0	0	0	0	0	0	0	0	0	0	0	0
ENSSSCG00000044170	0	0	0	0	0	0	0	0	0	0	1	0	0	0	0	0	0	0	2	0	0	0	0	1	0	0	0	0	0	0	0	0	0	0	0	1
ENSSSCG00000049291	0	0	0	0	1	1	1	1	0	0	0	0	1	0	1	0	0	1	1	1	0	0	1	0	0	0	0	0	0	0	0	1	0	1	0	0
ENSSSCG00000049228	0	0	0	0	1	0	0	0	2	0	0	0	1	0	0	0	0	0	0	1	1	0	1	2	1	0	0	0	0	0	0	0	0	0	2	1
ENSSSCG00000044807	17	9	11	11	11	11	9	7	12	23	10	12	10	14	8	4	3	8	9	6	13	16	14	5	9	6	13	4	13	6	8	10	16	3	8	6
ENSSSCG00000048274	0	0	0	0	0	0	0	0	0	0	0	0	1	0	1	0	1	0	0	0	0	0	0	0	0	0	1	0	1	0	0	0	0	0	1	0
ENSSSCG00000050242	0	0	0	0	0	0	1	0	0	2	0	0	0	0	0	0	0	0	0	0	0	0	0	1	0	0	0	0	1	0	1	1	1	0	0	0
ENSSSCG00000049568	0	1	0	0	0	1	2	1	0	2	1	2	1	0	0	0	0	2	0	0	1	0	0	0	0	0	1	0	0	0	0	0	0	1	0	0
ENSSSCG00000044677	0	0	0	0	1	0	0	0	0	0	0	0	0	0	0	0	0	0	0	0	0	0	0	0	0	0	0	0	0	0	0	0	0	0	0	0
ENSSSCG00000040733	0	0	0	0	0	0	0	0	0	0	0	0	0	0	0	0	0	0	0	0	0	0	0	0	0	0	0	0	0	0	0	0	0	0	0	0
ENSSSCG00000048158	1	0	0	0	0	0	0	0	0	0	0	0	0	0	0	0	0	0	0	0	0	0	0	0	0	0	0	0	0	0	0	0	0	0	0	0
ENSSSCG00000046377	0	0	0	0	0	0	0	0	0	0	0	0	0	0	0	0	0	0	0	0	0	0	0	0	0	0	0	0	0	0	0	0	0	0	0	0
ENSSSCG00000004990	602	630	650	380	665	504	541	555	410	370	669	659	329	314	532	219	555	467	192	386	540	498	514	275	540	521	649	574	565	334	412	525	660	487	380	630
ENSSSCG00000048720	0	0	0	0	0	0	0	0	0	0	1	1	0	0	0	0	0	2	0	1	0	1	0	1	3	0	0	0	0	0	0	0	0	0	0	0
ENSSSCG00000041306	0	0	0	0	0	1	0	0	0	0	0	0	0	0	0	0	0	0	0	0	0	0	0	0	0	0	0	0	0	0	0	0	0	0	0	0
ENSSSCG00000037346	0	0	0	0	0	0	0	0	0	0	0	0	0	0	0	0	0	0	0	0	0	0	0	0	0	0	0	0	0	0	0	0	0	0	0	0
ENSSSCG00000048863	0	0	0	0	1	0	0	0	0	0	0	0	0	0	0	0	1	0	0	0	0	0	0	0	0	0	1	0	0	0	0	0	0	0	1	0
ENSSSCG00000039829	0	0	0	0	0	0	0	0	0	0	0	0	0	0	0	0	0	0	0	0	0	0	0	0	0	0	0	0	0	0	0	0	0	0	0	0
ENSSSCG00000047027	0	0	0	0	0	0	0	0	0	0	0	0	0	0	0	0	0	0	0	0	0	0	0	0	0	0	0	0	0	0	0	0	0	0	0	0
ENSSSCG00000043072	0	0	0	0	0	0	0	1	0	0	0	1	0	0	0	0	0	0	0	0	0	0	0	0	0	0	0	0	0	0	0	0	0	0	0	0
ENSSSCG00000030679	117	136	136	113	123	146	113	133	130	142	108	155	107	93	119	73	141	144	76	91	120	94	141	123	117	95	138	145	132	115	98	143	159	107	90	87
ENSSSCG00000004996	392	441	438	270	495	412	439	415	434	576	379	395	409	468	380	169	406	446	291	339	353	314	402	515	367	325	407	429	459	357	450	439	512	454	348	459
ENSSSCG00000049730	0	0	1	0	0	0	0	1	0	0	0	0	0	0	0	0	0	0	2	0	0	1	0	0	0	0	0	0	0	0	0	0	0	0	0	0
ENSSSCG00000027765	718	734	784	560	694	755	785	669	584	837	898	744	764	622	656	366	677	762	378	474	627	653	728	589	721	746	737	744	885	671	581	768	764	721	537	788
ENSSSCG00000004997	489	641	623	587	672	543	741	657	696	1298	521	643	599	642	588	197	611	791	442	539	469	457	619	724	502	546	582	703	672	566	661	639	613	585	561	233
ENSSSCG00000019885	0	2	0	0	0	0	0	0	0	1	1	0	1	1	0	1	0	0	0	0	1	1	0	0	0	0	0	1	1	0	0	0	3	0	0	0
ENSSSCG00000021217	1344	1203	1256	1008	1184	1506	1217	1210	1164	793	1245	1170	1047	1081	1259	1372	1403	1195	557	890	1188	1078	1175	930	1120	1020	1241	1347	1394	1096	1248	1345	1358	1100	988	1358
ENSSSCG00000005000	59	50	69	54	79	66	57	60	49	56	71	69	53	69	49	27	61	56	41	42	44	56	60	65	63	38	56	55	66	50	52	56	66	41	30	69
ENSSSCG00000018377	0	0	0	0	0	0	0	0	0	0	0	0	0	0	0	0	0	0	0	0	0	0	0	0	0	0	0	0	0	0	0	0	0	0	0	0
ENSSSCG00000004999	78	65	86	100	76	96	130	66	114	136	68	71	103	107	85	68	80	99	94	81	72	68	85	152	81	67	89	82	103	115	121	119	72	61	83	66
ENSSSCG00000049486	0	0	0	0	0	0	0	0	0	0	0	0	0	0	0	0	0	0	0	0	0	0	0	0	0	0	0	0	0	0	0	0	0	0	0	0
ENSSSCG00000043544	0	0	1	0	0	1	0	0	1	0	0	0	1	0	0	0	0	0	0	1	0	0	0	1	2	0	0	0	0	0	1	0	0	0	0	1
ENSSSCG00000005001	0	0	0	0	0	0	0	0	0	0	0	0	0	0	0	0	1	0	0	0	0	0	0	0	0	0	0	0	0	0	0	0	0	0	0	0
ENSSSCG00000005002	248	242	297	175	312	222	266	266	183	303	290	322	206	191	254	79	266	206	92	189	206	194	254	177	197	224	286	247	270	213	134	218	290	238	164	302
ENSSSCG00000034925	0	0	0	0	0	0	0	0	0	0	0	0	0	0	0	0	0	0	0	0	0	0	0	0	0	0	0	0	0	0	0	0	0	0	0	0
ENSSSCG00000049315	0	0	0	0	0	0	0	2	0	0	2	0	0	1	0	0	0	0	0	0	0	0	0	1	0	0	0	0	0	0	0	1	0	0	0	0
ENSSSCG00000045943	1	1	0	0	0	0	0	0	2	2	0	1	1	2	1	0	1	0	1	0	2	0	0	1	1	2	1	0	0	1	0	0	2	0	0	1
ENSSSCG00000044998	0	0	0	0	0	0	0	0	0	0	0	0	0	0	0	0	0	0	0	0	0	0	0	0	0	0	0	0	0	0	0	0	0	0	0	0
ENSSSCG00000041258	0	0	0	1	0	0	0	0	0	0	1	0	0	0	0	1	0	0	3	1	0	0	1	0	2	0	0	0	0	0	0	0	0	1	0	0
ENSSSCG00000047397	0	0	0	0	0	0	0	0	0	0	0	0	0	0	0	0	0	0	1	0	0	0	0	0	0	0	0	0	0	0	0	0	0	0	0	0
ENSSSCG00000041460	0	0	0	1	0	0	1	0	1	0	0	0	0	0	0	1	0	0	0	0	0	0	0	0	0	0	0	0	0	0	1	0	0	0	0	0
ENSSSCG00000047931	0	0	0	0	0	0	0	0	0	0	0	0	0	0	0	0	0	0	1	0	0	0	0	0	0	0	0	0	0	0	0	0	0	2	0	0
ENSSSCG00000045376	0	0	0	0	0	1	0	0	0	0	0	0	0	0	0	0	0	0	1	0	0	0	0	0	0	0	0	0	0	0	0	0	0	2	0	0
ENSSSCG00000033970	0	0	0	0	0	0	0	0	0	0	0	0	0	0	0	0	0	0	0	0	0	0	0	0	0	0	0	0	0	0	0	0	0	0	0	0
ENSSSCG00000046948	0	0	0	0	0	0	0	0	0	0	0	0	0	0	0	0	0	0	0	0	0	0	0	0	0	0	0	0	0	0	0	0	0	0	0	0
ENSSSCG00000038507	1649	1494	1321	1503	1496	2327	1818	1348	1718	1795	1127	1176	1720	1926	1648	2188	1532	1914	1097	1394	1136	1222	1492	2137	1460	1251	1461	1711	1866	1467	2214	1782	1385	1489	1495	1442
ENSSSCG00000034995	0	0	0	0	0	0	0	0	0	0	1	0	0	0	0	0	0	0	0	0	0	0	0	0	0	0	0	0	0	1	0	0	1	1	0	0
ENSSSCG00000038379	0	0	0	0	0	0	0	0	0	0	0	0	0	0	0	0	0	0	0	0	0	0	0	0	0	0	0	0	0	0	0	0	0	0	0	0
ENSSSCG00000005004	37	42	28	25	31	39	26	29	32	44	29	19	34	43	35	34	35	29	22	30	22	21	28	37	22	28	43	35	35	31	37	39	31	42	29	51
ENSSSCG00000005006	749	677	641	605	668	884	723	558	735	685	533	513	807	820	751	993	761	806	442	581	572	496	630	797	644	543	617	787	848	643	973	821	613	658	728	688
ENSSSCG00000035611	86	84	81	73	92	110	81	86	84	92	82	83	88	87	90	98	101	97	49	66	75	80	71	103	81	65	82	104	77	86	130	88	94	87	88	81
ENSSSCG00000005008	90	105	95	131	111	165	134	114	115	156	98	111	120	137	107	106	125	119	74	111	99	75	110	118	81	94	104	122	122	107	120	110	124	88	93	93
ENSSSCG00000032489	57	34	52	64	67	59	64	60	60	100	50	68	71	73	52	43	69	59	41	41	48	39	57	60	46	39	43	75	47	53	54	54	54	49	46	52
ENSSSCG00000005011	779	856	887	673	957	869	930	892	822	915	905	844	764	785	801	430	915	873	616	637	739	683	837	707	755	777	810	839	958	783	877	927	965	828	661	886
ENSSSCG00000005009	812	784	783	739	740	931	894	832	812	1097	815	848	786	801	826	643	866	887	478	622	748	647	868	767	768	761	786	918	938	780	836	837	808	783	619	689
ENSSSCG00000032708	0	0	1	1	2	2	4	1	2	4	0	2	7	7	3	0	3	3	1	6	3	3	6	8	1	9	0	1	7	3	7	3	0	5	1	2
ENSSSCG00000035200	0	0	0	0	0	0	0	0	0	0	0	0	0	0	0	0	0	0	0	0	0	0	0	0	0	0	0	0	0	0	0	0	0	0	0	0
ENSSSCG00000031740	0	0	0	0	0	0	0	0	0	0	0	0	0	0	0	0	0	1	0	0	0	0	0	0	0	0	0	0	1	0	0	0	0	0	0	0
ENSSSCG00000005012	604	460	571	502	634	716	632	489	564	855	531	433	465	487	568	498	528	602	424	407	443	479	523	450	440	562	559	609	568	491	572	580	548	451	414	597
ENSSSCG00000020086	0	0	0	0	0	0	0	0	0	0	0	0	0	0	0	0	0	0	0	0	0	0	0	0	0	0	0	0	0	0	0	1	0	0	0	0
ENSSSCG00000041230	0	0	0	0	0	1	0	1	1	2	3	0	0	1	0	1	0	1	2	0	1	0	0	0	2	1	0	1	0	0	1	2	0	0	0	0
ENSSSCG00000049234	0	0	0	1	0	0	0	2	1	0	2	0	0	0	2	0	0	0	1	1	0	0	1	1	0	0	1	1	1	1	0	0	0	1	2	3
ENSSSCG00000036735	198	196	202	150	195	232	189	229	156	118	183	198	196	171	194	134	193	236	84	121	160	138	203	117	184	197	183	197	244	184	174	256	268	188	172	230
ENSSSCG00000005015	12	15	17	15	17	13	17	13	15	30	9	20	18	22	17	13	18	17	14	17	9	9	20	15	7	14	17	11	14	10	12	14	15	14	11	11
ENSSSCG00000005016	363	346	312	320	460	425	375	377	395	604	321	397	343	349	402	282	382	381	265	291	290	276	344	331	342	303	330	377	413	306	394	463	364	354	323	333
ENSSSCG00000050792	0	0	0	0	0	0	0	0	0	0	0	2	0	0	1	0	0	0	0	0	0	0	0	0	0	1	0	1	1	0	0	0	0	0	0	0
ENSSSCG00000031354	66	74	57	66	81	106	87	53	73	77	68	81	106	88	70	73	89	98	62	74	58	53	82	93	69	56	50	84	74	68	94	95	69	89	77	72
ENSSSCG00000034516	197	175	136	147	260	216	163	230	152	59	136	270	147	112	169	56	186	209	46	117	139	108	212	78	196	189	188	194	268	182	64	205	176	154	172	197
ENSSSCG00000042814	7	13	7	7	6	6	7	8	6	4	7	8	3	4	7	1	8	16	4	2	4	9	3	3	9	15	10	12	4	4	4	12	10	5	3	4
ENSSSCG00000036634	643	587	663	620	638	675	770	703	833	810	562	647	827	1058	645	567	771	894	668	687	547	480	712	1255	623	547	534	688	723	713	1053	775	728	606	568	537
ENSSSCG00000048049	2	0	1	0	1	1	1	0	2	1	3	1	0	2	0	0	0	0	1	1	0	0	0	2	1	4	2	0	2	1	2	0	0	0	2	0
ENSSSCG00000005020	2136	1879	2107	1402	2051	2327	1798	2013	1448	678	2413	1952	1465	1442	2131	1075	2107	1900	624	1405	2012	1805	2091	1096	2144	1859	2035	2476	2394	1690	1238	1994	2130	1850	1564	2234
ENSSSCG00000005021	302	281	271	223	316	272	294	269	285	265	248	300	303	275	273	185	286	265	200	207	247	232	273	261	256	237	335	300	350	242	269	302	277	267	238	308
ENSSSCG00000045559	0	0	0	1	0	0	0	0	0	0	0	0	0	0	0	0	0	0	0	0	0	0	0	0	0	0	0	0	0	0	0	0	0	0	0	0
ENSSSCG00000043563	205	201	218	201	228	202	219	264	214	235	185	237	141	207	190	117	209	274	115	184	160	166	212	203	230	214	222	242	267	206	221	227	225	202	193	167
ENSSSCG00000005022	661	667	856	612	810	585	850	864	598	932	784	789	604	690	713	153	622	973	453	606	533	594	784	702	720	718	742	874	886	666	544	742	845	714	562	648
ENSSSCG00000005024	966	909	898	891	1040	1070	884	862	899	496	708	864	896	786	900	946	936	1086	651	782	734	785	911	936	842	768	825	1085	1031	844	1062	845	839	1010	942	845
ENSSSCG00000005023	34	31	27	43	27	36	41	23	27	4	32	24	38	27	27	16	23	37	13	29	28	22	36	31	45	37	31	50	43	27	43	27	25	29	28	19
ENSSSCG00000005025	2105	2204	2311	1419	2640	2264	2197	2608	1746	2369	2248	2602	1479	1268	2120	1018	2371	2294	751	1647	1816	1763	2162	1297	1884	1867	2333	2502	2567	1945	1466	1819	2194	1831	1661	1801
ENSSSCG00000048400	0	0	0	1	2	3	1	1	4	0	2	1	1	1	1	2	0	0	0	1	0	0	1	3	1	0	2	0	0	0	0	3	2	0	3	0
ENSSSCG00000046029	0	0	0	0	0	0	2	0	1	0	0	0	0	0	0	0	0	1	0	0	0	0	1	2	0	1	0	0	0	0	0	0	0	0	0	0
ENSSSCG00000050763	0	0	0	0	0	0	2	0	0	0	0	0	2	0	0	0	0	0	1	1	1	1	0	0	0	2	0	0	0	0	0	1	0	0	0	0
ENSSSCG00000038422	540	510	462	369	581	671	515	511	642	624	418	461	523	545	483	443	601	457	725	409	379	422	422	631	455	371	447	502	543	465	821	573	542	733	441	616
ENSSSCG00000044828	0	0	0	0	0	0	0	0	0	0	0	0	0	0	0	0	0	0	0	0	0	0	0	0	0	0	0	0	0	0	0	0	0	0	0	0
ENSSSCG00000005027	347	349	312	206	408	329	387	371	303	673	375	354	221	175	392	80	376	361	135	220	334	370	272	240	317	287	357	414	412	257	217	351	306	288	260	302
ENSSSCG00000028092	4004	2989	3026	2781	3206	6137	3175	3167	3794	3033	4473	3155	3154	2071	3743	2079	3019	3874	1163	2762	3548	3413	5580	2853	3767	5311	3194	4292	4941	4448	3528	3820	3145	3243	3456	3528
ENSSSCG00000005029	746	642	616	485	574	843	668	641	772	816	598	570	665	718	707	826	750	665	451	564	520	553	621	663	598	515	632	607	718	620	886	777	709	685	583	770
ENSSSCG00000005030	187	147	133	123	241	235	236	161	175	173	164	211	180	154	133	90	188	200	273	154	145	130	206	175	209	114	237	201	166	174	243	128	160	328	185	178
ENSSSCG00000021862	11	7	8	12	13	14	21	15	32	5	16	6	17	10	8	16	7	5	15	8	11	7	12	10	10	9	7	17	21	11	34	7	6	13	6	13
ENSSSCG00000035934	280	322	368	185	383	302	349	326	339	549	239	351	265	251	289	187	318	269	223	217	197	208	303	192	222	205	332	268	357	243	348	314	375	324	224	283
ENSSSCG00000005036	180	224	240	131	257	171	233	154	260	627	123	175	134	156	173	47	172	209	141	100	116	103	170	144	131	124	219	166	203	176	204	158	234	209	127	162
ENSSSCG00000005037	1123	1048	1090	1013	1250	1116	1066	1091	875	821	940	1135	1045	1039	958	713	1160	977	619	853	1003	856	1072	826	968	889	1107	1102	1163	1014	893	1074	1143	922	798	1132
ENSSSCG00000035799	0	1	0	1	0	0	0	0	0	0	0	0	0	0	0	0	1	0	0	0	0	0	0	0	0	0	0	0	0	0	0	0	0	0	0	0
ENSSSCG00000044458	0	0	0	0	0	0	0	0	0	0	0	0	0	0	0	0	0	0	0	0	0	0	0	0	0	0	0	0	0	0	0	0	0	0	0	0
ENSSSCG00000005038	1215	1080	1157	918	1144	1403	1268	1214	1055	1161	1080	1062	1050	1110	1213	985	1228	1207	689	916	914	868	1082	1092	1075	922	1037	1156	1297	1151	1332	1294	1232	1125	918	1189
ENSSSCG00000005039	120	99	114	136	125	165	124	109	143	155	99	99	166	181	140	83	149	172	105	102	98	104	140	217	121	122	108	142	138	115	167	128	134	108	104	131
ENSSSCG00000005040	243	226	234	227	271	334	243	234	271	214	181	206	291	310	216	250	268	281	236	204	219	168	222	289	211	208	202	247	265	248	280	318	284	265	203	225
ENSSSCG00000042839	0	0	0	0	0	0	0	1	1	0	0	0	1	0	0	0	1	0	0	0	0	1	0	0	0	0	1	0	0	0	0	1	0	0	0	0
ENSSSCG00000005041	1275	1134	1163	913	1352	1377	1379	1203	1305	1299	1067	1187	1126	1118	1225	931	1363	1362	773	992	1033	1046	1195	1368	1162	1115	1113	1330	1279	1152	1404	1270	1241	1116	1148	1283
ENSSSCG00000005043	729	753	724	408	828	796	825	705	766	831	689	801	615	726	685	487	878	801	500	509	595	564	624	890	621	554	706	636	696	641	784	831	774	551	466	868
ENSSSCG00000051102	0	0	0	0	0	0	0	0	0	0	0	0	0	0	0	0	0	0	0	0	0	0	0	0	0	0	0	0	0	0	0	0	0	0	0	0
ENSSSCG00000041305	0	0	0	0	0	5	1	0	3	0	0	0	0	0	0	0	0	0	10	0	0	0	0	0	0	2	0	0	0	0	5	0	0	6	0	1
ENSSSCG00000005045	132	175	112	90	168	105	159	179	108	186	111	184	94	100	136	52	121	171	77	114	71	85	98	84	105	85	197	124	146	113	134	103	150	128	116	76
ENSSSCG00000005047	34	46	31	31	22	55	42	29	41	41	40	31	37	31	39	27	45	36	23	33	34	21	31	35	30	25	31	41	41	35	39	38	39	26	28	27
ENSSSCG00000027256	1916	1728	1770	1258	1826	1895	1842	1771	1800	1709	1537	1629	1836	2002	1877	1334	1869	1854	1282	1292	1369	1401	1626	2099	1668	1344	1634	1735	1967	1586	2018	2128	1923	1621	1382	2057
ENSSSCG00000026294	3071	2551	2652	2560	2742	4151	2967	2450	2782	2467	3205	2424	3405	3484	2885	2333	2987	3395	1746	2522	3123	2822	3598	3727	3173	2966	2272	3418	3391	3122	3466	3246	2783	2572	2748	3065
ENSSSCG00000021451	163	132	167	117	157	172	135	137	162	206	144	118	139	165	151	123	147	174	107	108	112	106	147	171	147	146	134	167	159	131	199	183	145	143	118	152
ENSSSCG00000023408	823	664	782	779	738	859	1299	734	1141	797	793	620	1044	1353	810	407	831	1149	937	699	664	754	831	1412	769	662	724	914	857	781	1298	974	881	623	788	684
ENSSSCG00000042101	1	2	1	0	1	3	30	4	2	0	1	4	1	6	1	2	2	3	4	2	2	2	6	6	2	0	1	2	0	3	0	0	6	1	5	0
ENSSSCG00000049819	4	3	6	5	5	8	59	9	3	4	2	5	8	11	4	1	6	9	4	7	4	6	8	4	8	3	2	4	4	8	7	7	8	5	4	1
ENSSSCG00000035715	13	15	10	14	18	27	58	16	17	7	18	11	22	17	9	16	14	23	26	12	5	12	17	14	16	15	13	15	17	16	33	15	19	22	12	18
ENSSSCG00000005052	68	69	88	65	84	75	86	65	78	122	65	71	85	85	86	50	76	84	53	55	67	74	98	83	72	82	68	76	93	94	70	69	79	71	77	67
ENSSSCG00000032332	361	338	367	342	374	426	390	328	374	411	347	324	376	401	303	211	374	416	279	306	310	304	389	453	334	317	339	388	418	337	377	400	372	383	323	376
ENSSSCG00000005054	571	532	553	560	577	755	595	607	561	561	547	532	722	592	485	404	543	675	408	481	521	505	618	570	576	563	532	605	681	609	561	550	514	539	565	548
ENSSSCG00000005055	67	30	43	64	45	88	67	35	46	37	42	46	73	66	73	72	50	80	68	36	37	36	70	118	54	66	51	34	56	64	99	58	45	52	41	48
ENSSSCG00000005056	3	1	3	11	2	3	3	2	5	3	3	3	7	6	2	5	2	5	2	3	0	1	2	13	3	2	5	7	3	1	1	4	4	3	5	1
ENSSSCG00000005057	115	129	119	84	124	170	132	128	103	51	132	117	74	60	125	90	115	127	46	92	83	97	114	83	123	148	132	151	158	120	101	142	124	109	84	147
ENSSSCG00000047403	0	0	0	0	0	0	0	0	0	2	2	0	0	2	1	0	0	1	0	0	0	0	0	2	1	1	1	1	0	2	0	0	1	0	0	0
ENSSSCG00000005058	149	148	164	118	143	132	164	147	106	197	115	146	107	127	127	48	136	116	75	99	99	114	139	115	127	102	149	114	146	125	115	136	158	144	83	139
ENSSSCG00000005059	0	0	0	0	0	0	1	0	0	0	0	0	0	0	0	0	0	0	0	0	0	0	0	0	0	0	0	0	0	0	1	1	0	0	0	0
ENSSSCG00000019668	0	0	0	0	0	0	0	0	0	0	0	0	0	0	0	0	0	0	0	0	0	0	0	0	0	0	0	0	0	0	0	0	0	0	0	0
ENSSSCG00000005060	1654	1443	1476	1488	1469	1948	1904	1407	2128	2123	1417	1373	2038	2266	1762	1600	1849	1840	1668	1385	1501	1307	1660	2442	1502	1335	1335	1690	1766	1719	2383	1950	1656	1633	1363	1736
ENSSSCG00000033800	28	18	13	20	29	33	32	21	29	76	19	19	30	28	24	5	31	40	24	21	22	21	30	37	18	28	27	20	31	20	25	15	16	16	20	13
ENSSSCG00000050996	0	2	1	1	0	1	0	0	2	2	1	0	0	1	0	0	2	4	0	0	0	0	0	0	1	1	2	1	0	0	1	1	1	1	1	0
ENSSSCG00000045820	0	0	1	0	1	4	2	0	1	0	0	0	0	1	0	0	0	1	1	1	6	0	0	0	0	0	2	0	0	3	4	1	1	9	0	0
ENSSSCG00000049094	4	4	4	0	3	2	2	7	5	1	2	5	4	2	4	2	4	2	5	2	5	7	5	4	4	10	7	9	4	1	4	3	5	6	6	7
ENSSSCG00000005062	242	242	302	271	247	367	342	274	282	334	241	281	332	367	232	194	295	329	311	250	209	213	271	442	269	223	251	256	314	275	396	327	304	335	234	271
ENSSSCG00000005063	0	13	0	6	4	156	575	0	145	198	4	0	22	19	0	13	1	2	536	2	2	0	2	3	0	0	13	1	1	1	256	0	0	461	0	3
ENSSSCG00000051017	0	0	0	0	2	30	29	2	10	4	2	1	4	3	0	2	3	1	112	1	4	1	1	0	0	1	1	0	1	1	30	0	0	92	1	0
ENSSSCG00000043401	0	0	0	0	0	0	1	0	1	0	0	0	1	0	0	0	0	0	2	0	0	0	0	0	0	0	0	0	0	0	1	0	0	0	0	0
ENSSSCG00000041902	0	0	0	0	0	0	0	1	0	0	0	0	0	0	0	0	0	0	0	0	0	0	0	0	0	0	1	0	0	0	1	0	0	0	0	0
ENSSSCG00000041815	0	0	0	0	0	1	0	0	0	0	0	0	0	0	0	0	0	0	0	0	0	0	0	0	0	0	0	0	0	0	1	0	0	2	0	0
ENSSSCG00000043172	0	0	0	0	0	0	1	0	0	0	0	0	0	0	0	0	0	0	0	0	0	0	0	0	0	0	0	0	0	0	0	0	0	0	0	0
ENSSSCG00000044257	0	0	0	0	0	0	5	0	0	0	0	0	0	0	0	0	0	0	4	0	0	0	0	0	0	0	0	0	0	0	1	0	0	2	0	0
ENSSSCG00000045874	0	0	0	0	0	0	0	0	0	0	0	0	0	0	0	0	0	0	0	0	0	0	0	0	0	0	0	0	0	0	0	0	0	0	0	0
ENSSSCG00000044792	0	0	0	0	0	1	3	1	1	0	0	0	1	0	0	0	0	0	3	0	0	0	0	0	0	0	0	0	0	1	1	0	0	5	0	0
ENSSSCG00000043059	0	3	0	0	0	3	0	9	1	2	0	2	4	0	0	1	3	1	8	1	1	0	3	0	3	0	0	0	2	2	2	0	0	4	1	0
ENSSSCG00000042609	0	0	2	3	0	0	3	2	4	2	0	1	7	0	0	0	2	0	1	6	0	0	2	1	1	1	2	4	2	1	3	0	1	0	0	0
ENSSSCG00000042837	10	17	11	7	15	23	13	9	15	28	10	14	11	12	16	8	10	16	10	10	6	10	9	17	12	11	19	17	11	15	24	8	19	20	12	7
ENSSSCG00000005066	901	860	951	714	958	1153	1012	851	869	889	993	910	874	905	848	551	908	935	557	690	879	707	940	902	885	809	895	1017	1064	828	806	950	947	882	738	905
ENSSSCG00000005065	324	371	365	339	398	345	379	323	356	530	328	381	348	411	330	192	356	412	328	290	276	325	339	453	363	304	366	382	385	297	405	381	392	362	282	320
ENSSSCG00000031332	531	489	486	411	475	595	528	502	458	498	436	488	493	450	498	409	540	528	301	375	407	434	505	445	450	428	458	525	593	479	486	490	510	428	427	594
ENSSSCG00000048727	3	5	0	1	1	1	1	2	3	2	1	1	3	3	3	0	2	2	2	1	1	1	3	1	4	0	0	2	0	2	2	2	1	2	0	0
ENSSSCG00000005067	12	0	1	0	0	9	0	5	9	0	2	2	2	0	11	7	0	5	0	6	0	2	18	1	4	11	0	4	10	6	1	16	0	4	5	4
ENSSSCG00000005068	30	19	21	26	25	52	26	39	39	5	38	34	21	10	27	12	35	24	10	20	39	36	33	26	29	29	26	41	32	33	27	36	35	33	17	21
ENSSSCG00000005071	811	598	679	657	653	1006	1486	817	887	1308	1587	735	623	509	984	494	849	789	253	641	1147	1092	923	690	929	983	684	948	863	797	635	950	957	728	687	941
ENSSSCG00000049460	2	0	1	2	1	4	3	5	3	3	4	3	3	3	5	0	5	4	0	0	1	2	4	1	4	1	0	5	2	4	1	2	1	2	3	3
ENSSSCG00000022299	1214	1072	1181	1011	1172	1514	1220	1067	1270	1203	1212	1006	1122	1239	1212	1093	1254	1156	815	962	1094	988	1245	1189	1106	1131	1045	1207	1338	1216	1376	1385	1135	1126	953	1312
ENSSSCG00000005072	895	782	858	668	850	1171	946	782	963	821	761	697	930	835	983	1003	918	881	601	673	751	714	934	910	807	727	770	901	964	874	1177	1012	810	890	712	948
ENSSSCG00000051146	3	7	5	8	6	2	10	11	7	7	2	7	4	8	4	0	1	1	3	3	2	6	5	5	5	6	4	5	6	6	4	6	6	7	4	1
ENSSSCG00000005073	719	663	742	699	773	821	753	646	649	791	807	658	681	657	689	412	722	738	322	528	706	614	768	503	707	664	691	835	907	710	504	739	826	643	586	791
ENSSSCG00000033354	0	0	0	1	0	1	0	1	2	1	0	0	0	1	0	0	0	0	0	0	0	0	0	2	0	0	0	0	0	1	1	1	0	0	2	0
ENSSSCG00000005075	0	0	0	0	0	0	0	0	0	0	0	0	0	0	0	0	0	0	0	0	0	0	0	0	0	0	0	0	0	0	0	0	0	0	0	0
ENSSSCG00000005076	136	150	150	152	162	186	160	152	163	160	161	144	148	153	121	110	142	145	93	148	125	99	141	140	133	102	147	141	170	146	149	131	156	175	136	143
ENSSSCG00000027270	264	290	289	181	242	289	256	250	259	281	205	208	190	188	244	207	248	242	150	176	205	165	208	208	230	191	249	240	248	202	210	238	271	235	204	257
ENSSSCG00000044073	1	0	0	2	0	1	0	1	1	0	1	1	0	0	0	0	1	0	0	0	0	0	0	0	2	0	0	1	0	0	0	1	0	0	1	0
ENSSSCG00000047955	0	0	0	0	1	0	0	0	0	0	0	1	0	0	0	0	0	1	0	0	0	0	0	0	1	0	0	0	1	0	1	0	0	1	0	0
ENSSSCG00000031856	106	73	66	130	82	112	226	79	125	84	140	80	105	74	112	69	100	135	45	94	110	93	139	114	147	110	77	117	116	116	75	93	76	93	126	72
ENSSSCG00000033445	0	0	0	0	0	0	0	0	0	0	0	0	0	0	0	0	0	0	0	0	0	0	0	0	0	0	0	0	0	0	0	0	0	0	0	0
ENSSSCG00000048232	0	0	1	0	1	0	0	0	0	0	0	0	0	0	0	0	0	0	0	0	0	0	1	0	0	0	0	0	0	0	0	1	0	0	0	0
ENSSSCG00000005077	0	0	0	0	1	1	2	0	0	1	0	0	1	0	0	0	0	0	0	0	0	0	1	0	0	0	0	0	0	0	0	0	0	0	0	0
ENSSSCG00000050857	0	0	0	0	0	0	0	0	0	0	0	0	0	0	0	0	0	0	0	0	0	0	0	0	0	0	0	0	0	0	0	0	0	0	0	0
ENSSSCG00000005078	698	552	628	565	645	835	774	601	733	948	802	586	630	521	688	272	612	775	427	525	643	599	721	676	660	631	558	839	769	687	797	702	584	732	640	798
ENSSSCG00000044767	1	0	1	0	1	0	2	0	1	2	2	1	0	0	0	0	1	0	0	2	1	0	1	0	2	3	0	0	0	0	3	0	1	1	1	0
ENSSSCG00000032928	15	16	23	14	13	15	28	16	16	15	13	15	4	18	15	12	11	8	4	10	6	20	10	20	13	9	8	18	19	11	15	18	12	11	15	6
ENSSSCG00000037854	104	103	129	138	106	169	138	98	126	150	118	122	126	132	111	94	106	143	85	95	96	73	127	129	115	100	109	117	124	116	144	94	96	112	98	76
ENSSSCG00000034798	405	461	389	340	428	459	459	403	450	527	430	403	361	365	424	307	460	410	257	282	329	341	383	376	348	378	409	411	460	379	442	449	439	435	318	448
ENSSSCG00000027678	12	14	22	31	19	29	25	32	21	24	30	31	26	27	25	1	16	30	28	14	15	19	37	18	23	39	24	16	21	23	12	14	24	22	21	4
ENSSSCG00000049041	0	0	0	0	0	0	0	0	0	1	0	0	0	0	0	1	0	0	1	1	0	0	0	0	0	0	0	0	0	0	0	0	0	0	0	0
ENSSSCG00000025013	9737	8161	8236	6355	8196	11643	9084	10030	7877	8471	11511	8544	6157	5408	9998	4551	8984	9056	2520	7066	10065	9013	10705	5840	9994	9558	8557	10956	11404	8923	5981	9202	9529	7859	7486	9647
ENSSSCG00000039172	0	0	1	0	0	0	0	0	0	0	0	0	0	0	0	0	1	0	0	0	0	0	0	0	0	0	0	0	0	0	0	0	0	0	0	0
ENSSSCG00000005081	118	179	162	219	142	245	200	166	222	386	168	176	185	129	162	73	151	163	319	116	138	139	139	209	166	117	182	160	197	126	109	136	154	280	130	127
ENSSSCG00000005082	688	593	641	633	779	669	797	705	768	1744	677	648	695	629	607	408	701	727	553	529	540	572	670	713	619	593	691	672	773	625	613	714	691	695	524	768
ENSSSCG00000005083	471	366	409	399	378	588	553	408	645	853	384	390	589	629	525	480	542	641	513	411	427	436	486	798	441	405	307	481	497	490	789	653	439	465	421	526
ENSSSCG00000005084	1494	1447	1521	828	1507	1341	1511	1354	1342	1684	1396	1486	1079	1124	1461	659	1511	1364	833	998	1205	1125	1283	1187	1247	1161	1394	1389	1562	1080	1207	1488	1543	1435	980	1786
ENSSSCG00000046502	0	0	0	0	0	0	0	0	0	0	0	0	0	0	0	0	0	0	0	0	0	0	0	0	0	0	0	0	0	0	0	0	0	0	0	0
ENSSSCG00000048238	0	0	0	0	0	0	0	0	0	0	0	0	0	0	0	0	0	0	0	0	0	0	0	0	0	0	0	0	0	0	0	0	0	0	0	0
ENSSSCG00000005085	1	0	0	0	0	0	0	0	0	1	0	0	0	0	0	0	2	0	0	0	0	0	0	0	0	0	1	0	0	0	1	0	0	1	0	0
ENSSSCG00000005086	0	0	0	0	0	0	0	0	0	0	0	0	0	0	0	0	0	0	0	1	0	0	0	0	1	0	0	0	0	0	1	0	0	2	0	0
ENSSSCG00000049905	0	0	0	0	0	0	0	0	0	1	0	0	0	0	0	0	0	0	0	0	0	0	0	0	0	0	0	0	0	0	0	0	0	0	0	0
ENSSSCG00000041264	1	0	0	0	0	0	0	0	0	1	0	0	0	1	0	0	0	0	0	0	0	0	0	0	0	1	0	0	0	1	0	0	1	0	1	0
ENSSSCG00000005087	30	12	1	0	10	4	18	18	3	15	9	16	6	0	10	0	2	15	1	2	7	1	9	0	4	6	27	0	16	6	2	3	12	14	13	10
ENSSSCG00000005089	24	48	58	2	62	16	48	51	26	26	31	45	7	9	28	1	36	25	22	11	24	14	25	16	22	22	64	23	31	18	24	25	39	47	20	40
ENSSSCG00000005090	218	190	228	155	250	228	240	196	179	209	187	164	170	164	228	179	206	218	126	145	184	181	165	159	190	165	211	186	257	193	221	223	212	209	157	258
ENSSSCG00000024529	189	157	187	130	156	174	163	154	136	159	166	130	140	149	175	110	145	142	97	116	139	117	161	140	152	131	127	140	213	127	148	167	147	152	109	147
ENSSSCG00000005092	76	87	82	88	85	93	89	83	81	72	56	70	86	82	70	56	73	73	77	61	52	52	91	91	79	87	86	82	95	66	97	77	81	106	58	77
ENSSSCG00000051207	0	0	0	0	0	1	0	0	0	0	0	1	0	0	0	0	0	0	0	0	0	0	0	0	0	1	1	0	0	0	0	0	0	0	0	0
ENSSSCG00000005094	100	61	60	39	95	52	86	61	32	44	57	70	26	29	69	21	54	54	17	34	36	45	48	21	56	45	115	46	67	28	33	54	70	53	67	81
ENSSSCG00000005095	94	72	43	212	137	67	76	66	99	61	58	74	262	289	61	307	74	106	334	98	62	78	140	93	60	55	56	100	70	112	390	71	52	337	84	67
ENSSSCG00000005096	1112	1077	955	960	1177	1198	1370	985	1427	1687	1022	995	1297	1130	976	743	1136	1114	843	877	984	981	1088	1495	1090	860	892	1211	1171	1010	1328	1389	925	1157	1022	1250
ENSSSCG00000005097	178	209	219	195	252	213	251	237	236	255	182	192	217	215	180	162	227	219	112	199	175	172	212	215	196	186	206	206	209	207	204	229	226	197	191	159
ENSSSCG00000005098	237	190	277	140	277	168	211	269	84	31	247	343	235	146	184	47	145	166	58	117	141	158	279	91	190	153	247	237	247	126	45	160	248	158	120	360
ENSSSCG00000041512	5	1	2	2	1	4	3	3	3	1	2	1	3	2	1	4	6	4	0	2	3	2	5	1	1	3	2	1	6	2	1	3	2	3	2	1
ENSSSCG00000037043	2121	2446	2367	2095	2777	2314	1927	2059	1053	141	1660	2145	2143	1806	2152	1544	1988	1743	686	1438	1537	1525	1873	850	2142	1744	2698	2480	2754	1472	462	1997	2542	1574	1725	2471
ENSSSCG00000005101	0	0	0	0	0	0	0	0	0	0	0	0	0	0	0	0	0	0	0	0	0	0	0	0	0	0	0	0	0	0	0	0	0	0	0	0
ENSSSCG00000049674	2	1	3	1	0	2	3	5	1	3	1	7	2	0	1	1	0	0	1	0	1	2	3	0	2	2	2	7	3	3	1	2	3	7	1	1
ENSSSCG00000046397	0	0	0	0	1	0	0	1	0	1	0	0	0	0	0	0	0	0	0	0	0	0	0	0	0	0	0	0	1	0	0	0	0	0	0	0
ENSSSCG00000024867	0	2	2	2	2	1	1	1	2	6	1	0	0	3	2	0	0	3	1	0	0	2	4	4	0	1	1	2	1	1	2	0	4	2	0	0
ENSSSCG00000005102	121	129	118	114	153	179	138	134	127	128	123	96	118	133	130	129	144	134	99	131	118	127	178	129	146	136	148	162	161	115	144	127	139	168	115	156
ENSSSCG00000019811	0	0	0	0	0	0	0	0	0	0	0	0	0	0	0	0	0	0	0	0	0	0	0	0	0	0	0	0	0	0	0	0	0	0	1	0
ENSSSCG00000005103	117	119	131	123	126	172	123	133	138	199	131	125	129	105	128	121	107	141	90	95	85	81	134	140	109	100	116	145	143	131	99	132	110	98	127	95
ENSSSCG00000037343	445	430	458	333	457	574	409	443	438	378	339	398	295	350	483	462	468	459	204	350	404	357	403	352	435	388	442	503	523	364	475	478	444	398	356	469
ENSSSCG00000005105	203	188	200	161	188	250	183	186	244	221	208	156	200	188	223	179	218	207	122	155	184	168	188	130	185	166	193	212	249	190	255	230	181	209	159	210
ENSSSCG00000048650	0	1	0	0	1	0	0	0	0	0	0	0	0	0	0	0	0	0	0	0	0	0	2	0	0	0	0	0	0	0	0	0	1	0	0	0
ENSSSCG00000005106	782	711	714	820	839	831	847	1067	714	858	856	879	849	806	710	681	709	916	435	664	659	702	987	573	707	859	753	906	950	730	597	662	724	642	800	612
ENSSSCG00000044241	0	0	0	0	0	0	0	0	0	0	0	0	0	0	0	1	0	0	0	0	0	0	0	0	0	2	1	1	0	0	0	0	0	0	0	0
ENSSSCG00000050818	0	0	0	0	0	0	0	0	0	0	0	0	0	0	0	0	0	0	0	0	0	0	0	0	0	0	0	0	0	0	0	0	0	0	0	0
ENSSSCG00000041527	0	0	1	1	0	5	0	0	0	0	0	0	2	0	0	0	0	0	1	0	0	1	0	0	0	0	0	1	1	0	4	0	0	1	0	0
ENSSSCG00000043508	0	0	0	0	0	0	0	0	0	0	0	0	0	0	0	0	0	0	0	0	0	0	0	0	0	1	0	0	0	0	1	0	0	0	0	0
ENSSSCG00000045893	0	0	0	0	0	0	0	0	1	0	0	1	1	0	1	0	0	0	0	0	0	1	0	0	0	0	0	0	0	0	2	0	0	0	0	0
ENSSSCG00000036551	0	3	2	1	4	6	1	2	2	7	3	1	4	0	2	2	2	1	5	1	1	1	1	1	0	6	2	2	0	3	26	1	0	4	1	1
ENSSSCG00000051349	1	0	0	0	0	0	0	0	0	0	0	0	0	0	0	0	0	0	0	0	0	1	1	0	0	0	0	0	0	0	0	0	0	0	0	0
ENSSSCG00000048252	0	0	0	0	0	0	0	0	0	0	0	0	0	0	0	0	0	0	0	0	0	0	0	0	0	0	0	0	0	0	0	0	0	0	0	0
ENSSSCG00000045398	0	0	0	0	0	0	0	0	0	0	0	0	0	0	0	0	0	0	0	0	0	0	0	0	0	0	0	0	0	0	0	0	0	0	0	0
ENSSSCG00000042933	0	0	0	0	0	0	0	0	0	0	0	0	0	0	0	0	0	0	0	0	0	0	0	0	0	0	0	0	0	0	0	0	0	0	0	0
ENSSSCG00000044158	0	0	0	0	0	0	0	0	0	0	0	0	0	0	0	0	0	0	0	0	0	0	0	0	0	0	0	0	0	0	0	0	0	0	0	0
ENSSSCG00000005109	12	13	16	23	13	16	12	5	27	111	37	6	27	10	11	6	8	45	5	8	24	26	43	10	31	23	8	23	13	21	21	15	13	17	20	18
ENSSSCG00000005110	359	280	364	435	403	394	486	485	534	2156	336	367	548	320	334	209	403	539	421	319	284	334	447	498	455	301	335	412	456	325	386	356	347	497	324	322
ENSSSCG00000049933	0	0	1	0	1	1	0	1	0	1	0	1	1	0	0	0	0	0	0	0	0	1	1	1	0	0	0	0	0	0	2	0	0	0	0	0
ENSSSCG00000041457	3	0	2	1	1	3	3	0	1	1	2	1	0	1	2	0	0	3	0	0	0	3	2	0	1	0	2	2	2	0	3	2	0	0	2	2
ENSSSCG00000044378	0	0	0	0	1	1	0	1	0	0	0	0	0	0	0	0	0	0	0	0	0	0	0	1	0	0	0	0	0	0	0	0	0	0	0	0
ENSSSCG00000028558	517	424	442	373	469	541	504	464	468	550	442	458	446	422	472	389	482	465	281	357	403	420	508	478	428	420	464	500	573	382	522	527	480	459	344	563
ENSSSCG00000048991	0	2	0	1	0	0	0	0	0	0	1	0	0	0	0	0	0	0	0	0	1	0	1	0	0	0	0	1	1	0	0	0	0	1	0	0
ENSSSCG00000043340	5	2	2	2	0	3	2	2	3	3	2	2	1	3	3	0	2	2	2	0	0	1	4	1	2	2	1	0	1	2	4	3	1	1	3	0
ENSSSCG00000005112	63	55	34	29	58	55	55	53	66	66	60	47	51	73	64	46	53	45	50	47	46	43	45	69	47	46	39	57	64	48	65	65	46	55	53	47
ENSSSCG00000026382	1314	1199	1239	942	1281	1433	1229	1262	1111	1293	1399	1223	1065	1030	1197	606	1219	1146	683	899	1087	1012	1216	909	1177	1150	1244	1368	1483	1057	1049	1309	1223	1221	924	1455
ENSSSCG00000025904	0	0	0	0	0	0	0	0	0	0	0	0	0	0	0	0	0	0	0	0	0	0	0	0	0	0	0	0	0	0	0	0	0	0	0	0
ENSSSCG00000005116	0	0	0	1	0	0	1	0	2	3	1	1	1	1	1	0	0	0	0	0	0	0	0	0	0	0	0	0	0	1	0	0	0	0	1	0
ENSSSCG00000022804	126	78	69	61	116	96	132	96	125	151	125	93	127	88	95	75	113	137	53	77	96	85	103	133	97	88	90	96	107	76	116	101	87	112	136	119
ENSSSCG00000034726	215	152	219	65	230	91	162	204	132	54	157	233	89	79	181	18	156	149	147	93	100	129	190	54	224	197	191	186	202	122	106	223	294	205	137	396
ENSSSCG00000051292	0	0	1	0	0	0	0	0	0	0	0	0	0	0	0	0	0	0	0	0	0	0	1	0	0	1	0	0	1	1	0	0	0	0	0	0
ENSSSCG00000044869	7	10	9	3	14	5	3	6	4	0	9	5	1	4	9	2	11	10	3	4	8	8	7	5	5	8	5	8	5	14	0	6	8	3	5	5
ENSSSCG00000005121	0	0	0	0	0	0	0	0	0	0	0	0	0	0	0	0	0	0	0	0	0	0	0	0	0	0	0	0	0	0	0	0	0	0	0	0
ENSSSCG00000005122	319	213	192	251	254	263	251	232	381	803	213	240	224	216	234	162	341	304	185	194	229	207	288	259	255	194	195	289	263	229	316	214	237	269	222	337
ENSSSCG00000032634	0	0	0	0	0	0	0	0	0	0	0	0	0	0	1	0	0	0	0	0	0	0	0	0	0	0	0	0	1	0	0	0	0	0	0	0
ENSSSCG00000005124	219	232	218	138	189	225	254	213	155	139	213	209	160	146	206	111	228	193	116	150	185	157	195	131	163	176	208	213	243	162	155	224	251	183	138	231
ENSSSCG00000005125	2	0	3	2	1	0	2	0	0	2	3	2	1	3	0	2	1	1	0	3	0	1	2	0	1	2	1	5	3	0	3	3	0	1	0	3
ENSSSCG00000005126	721	599	627	541	598	842	668	653	663	755	655	588	633	676	694	547	671	664	440	518	594	556	682	590	629	570	622	725	773	661	718	744	693	582	537	707
ENSSSCG00000037763	0	0	0	0	0	0	0	0	0	0	0	0	0	0	0	0	0	0	0	0	0	0	0	0	0	0	0	0	0	0	0	0	0	0	0	0
ENSSSCG00000005128	49	44	49	51	48	38	47	55	40	69	47	34	53	47	34	64	32	36	17	42	34	28	50	36	42	32	49	49	48	35	49	50	35	34	28	42
ENSSSCG00000005129	0	0	0	0	0	1	0	0	0	0	0	0	0	0	0	0	0	0	0	0	0	0	0	0	0	0	0	0	0	0	0	0	0	0	0	0
ENSSSCG00000038736	0	0	0	0	0	0	0	0	0	0	0	0	0	0	0	0	0	0	0	0	0	0	0	0	0	0	0	0	0	0	0	0	0	0	0	0
ENSSSCG00000033275	0	0	0	0	0	0	0	0	0	0	0	0	0	0	0	0	0	0	0	0	0	0	0	0	0	0	1	0	0	0	0	0	0	0	0	0
ENSSSCG00000005130	934	967	916	485	1096	1012	888	838	879	681	946	909	499	386	916	274	1030	734	422	608	866	719	727	529	739	765	851	925	1013	651	944	841	1044	933	599	1084
ENSSSCG00000044731	1	2	1	0	2	0	0	4	0	0	2	0	1	0	0	0	0	0	0	1	0	1	0	0	0	0	0	0	1	0	0	0	0	2	1	2
ENSSSCG00000042911	0	0	0	1	0	0	0	0	0	0	0	0	0	0	1	0	1	0	0	0	1	1	1	1	0	0	3	0	0	0	0	1	1	1	0	2
ENSSSCG00000042598	1	0	7	0	2	1	1	0	0	0	1	2	0	0	0	0	1	1	0	0	1	1	0	1	1	2	1	2	1	0	0	1	0	0	0	3
ENSSSCG00000047728	0	0	0	0	0	0	0	0	0	0	0	0	0	0	0	0	0	0	0	0	0	0	0	0	0	0	0	0	0	0	0	0	0	0	0	0
ENSSSCG00000050021	0	0	0	0	1	0	0	2	0	0	0	1	0	0	1	0	0	2	0	0	0	0	0	0	0	0	0	0	1	0	0	0	0	0	0	0
ENSSSCG00000005131	1	2	4	6	1	7	2	5	11	3	4	1	9	3	3	5	2	3	5	1	7	4	5	3	1	2	6	3	2	0	8	1	0	7	3	3
ENSSSCG00000050165	0	0	1	0	0	0	1	0	0	0	0	0	0	0	1	0	0	0	1	0	0	0	0	0	0	0	0	0	1	0	0	0	0	0	0	1
ENSSSCG00000034120	12	18	18	34	18	18	26	17	18	24	13	18	20	27	18	8	15	23	13	24	13	17	21	30	29	20	9	28	14	21	28	16	16	11	23	15
ENSSSCG00000005134	2	3	2	4	3	0	0	3	3	4	0	4	1	2	3	4	1	3	4	0	2	2	3	1	2	3	2	0	1	2	8	2	3	0	0	1
ENSSSCG00000005135	144	155	140	126	155	185	113	129	148	89	104	113	120	151	122	154	154	135	120	111	95	87	128	123	106	119	123	104	170	151	187	160	144	162	104	161
ENSSSCG00000041931	1	0	0	0	0	0	0	1	0	0	0	0	0	0	0	0	0	1	0	0	0	0	0	0	0	0	1	0	0	0	0	0	0	0	1	0
ENSSSCG00000045977	0	0	0	0	0	0	0	0	0	0	0	0	0	0	0	0	0	0	0	0	0	0	0	0	0	0	0	0	0	0	0	0	0	0	0	0
ENSSSCG00000018175	0	0	0	0	0	0	0	0	0	0	0	0	0	0	0	0	0	0	0	0	0	0	0	0	0	0	0	0	0	0	0	0	0	0	0	0
ENSSSCG00000005136	1	0	2	1	1	1	2	3	0	0	0	0	4	3	0	0	0	3	3	1	3	3	2	1	3	1	0	1	2	5	1	0	1	4	0	0
ENSSSCG00000031529	0	0	5	1	3	1	1	1	0	1	1	1	0	0	2	0	1	4	4	1	0	1	4	2	0	0	1	1	1	2	1	0	2	1	0	1
ENSSSCG00000047263	4	5	1	0	1	0	0	1	0	0	0	0	3	2	2	0	2	0	1	1	0	3	1	1	0	2	1	1	0	2	1	0	0	0	2	1
ENSSSCG00000045757	0	2	0	0	0	0	0	0	0	0	0	2	0	0	0	0	0	1	0	0	0	0	0	0	2	0	1	0	1	0	1	1	0	0	0	0
ENSSSCG00000049268	0	0	0	0	0	0	0	0	0	0	0	0	2	0	0	0	0	0	0	0	0	0	0	0	0	0	0	0	0	0	0	0	0	0	0	0
ENSSSCG00000048212	5	2	3	4	5	6	5	4	6	4	3	3	2	1	2	2	5	1	6	4	2	3	2	7	2	6	2	6	5	5	9	3	5	3	3	2
ENSSSCG00000041672	1	0	0	0	0	1	2	0	0	0	1	1	0	1	0	0	0	1	0	0	0	0	0	1	1	1	0	1	0	1	0	0	0	2	0	0
ENSSSCG00000043817	24	31	29	42	45	42	49	25	44	45	18	27	50	29	25	21	30	40	57	21	18	27	37	58	24	24	27	33	30	37	55	24	28	49	40	25
ENSSSCG00000040054	6	3	7	6	2	5	9	4	4	7	0	1	5	4	3	2	0	6	5	4	2	1	2	4	1	3	2	2	4	6	3	5	1	3	7	2
ENSSSCG00000047844	0	0	1	1	3	2	2	2	0	2	1	1	2	3	2	0	1	1	2	0	0	0	0	0	1	1	3	2	0	1	1	1	1	1	2	0
ENSSSCG00000031850	1	1	0	2	2	2	5	0	2	2	0	0	1	0	0	0	0	0	5	0	0	0	1	0	0	0	0	0	1	0	0	1	0	1	2	1
ENSSSCG00000036510	0	0	0	0	0	0	0	2	1	0	0	0	0	1	0	0	0	1	1	1	2	0	0	1	0	0	0	0	0	0	0	0	0	0	0	1
ENSSSCG00000043301	2	2	2	7	1	1	4	3	2	5	1	6	2	1	3	0	2	4	3	2	2	4	2	0	2	2	4	0	1	2	2	3	3	3	2	4
ENSSSCG00000047814	2	0	1	1	0	1	1	0	1	1	0	3	0	0	0	0	2	1	1	1	1	0	2	2	2	2	0	4	1	0	2	0	1	1	1	3
ENSSSCG00000045163	0	0	0	0	0	0	1	0	0	0	0	0	0	0	0	0	1	2	0	0	0	0	0	0	1	1	0	0	0	1	0	0	0	0	0	0
ENSSSCG00000032099	0	0	1	0	0	0	0	0	0	0	0	0	0	0	0	0	0	0	0	0	0	0	0	1	0	0	2	0	0	0	0	0	0	0	0	0
ENSSSCG00000038797	0	0	0	1	1	0	3	0	2	0	0	2	0	2	0	0	0	0	2	0	0	0	1	0	2	1	0	2	0	1	0	1	0	0	1	0
ENSSSCG00000031075	3	3	3	1	1	2	4	6	2	6	2	4	4	1	1	0	2	8	8	1	3	2	4	4	2	2	7	7	3	0	2	4	2	5	2	0
ENSSSCG00000051482	29	35	23	32	33	60	54	28	35	27	17	35	36	37	24	6	24	35	62	18	16	17	33	19	34	28	32	22	24	33	47	19	28	61	29	11
ENSSSCG00000043775	2	9	7	9	2	6	8	10	10	1	8	8	13	5	4	1	7	6	15	4	2	6	8	12	8	8	9	5	5	4	14	3	5	13	9	3
ENSSSCG00000042822	2	4	1	6	2	2	2	6	6	5	4	3	1	2	4	0	6	2	1	1	0	2	3	0	3	7	2	5	5	2	2	3	1	1	2	1
ENSSSCG00000051765	0	3	1	1	0	0	0	0	0	3	0	0	1	3	0	0	2	1	2	0	4	1	0	0	1	1	2	1	1	0	2	1	0	1	1	0
ENSSSCG00000005150	1203	1178	1122	987	1184	1503	1185	1039	1035	1189	1396	1075	1140	1051	1134	858	1150	1118	729	865	1046	902	1170	1074	1165	1138	1095	1251	1489	1150	1182	1258	1143	1055	908	1334
ENSSSCG00000044440	0	0	0	0	0	0	1	0	0	0	0	0	0	0	1	0	0	0	0	0	1	1	0	0	0	0	0	0	0	0	1	0	0	1	1	0
ENSSSCG00000033910	0	0	1	3	3	1	4	1	1	1	2	1	4	1	0	0	1	1	2	1	5	1	0	1	1	3	2	0	1	1	2	1	0	4	4	0
ENSSSCG00000032089	0	0	0	0	0	0	0	0	0	0	0	0	0	0	0	0	0	0	0	0	0	0	0	0	0	0	0	0	0	0	0	0	0	1	0	0
ENSSSCG00000005152	2	1	1	3	1	2	2	2	2	4	1	1	2	2	1	0	1	2	2	0	2	0	0	3	2	0	1	0	1	2	1	0	0	2	0	0
ENSSSCG00000034940	0	0	1	2	0	0	0	0	0	0	0	0	0	0	1	0	0	0	0	1	0	0	0	0	1	0	0	0	0	0	0	0	0	0	0	0
ENSSSCG00000031149	0	3	5	3	5	3	2	2	3	6	1	5	6	5	2	2	4	2	7	3	5	2	1	5	2	4	3	0	9	6	1	3	4	2	4	2
ENSSSCG00000047475	0	0	1	0	0	0	0	1	0	0	0	0	0	0	0	0	0	0	0	0	0	0	0	0	0	0	0	0	1	0	0	0	0	0	1	0
ENSSSCG00000046738	6	6	4	2	8	8	6	13	9	6	3	10	7	10	6	6	4	6	4	9	2	4	7	6	10	4	6	5	7	6	13	10	6	7	4	9
ENSSSCG00000051680	35	29	27	20	49	40	40	32	51	44	23	30	46	42	29	23	25	43	22	23	22	29	45	38	36	20	41	40	54	25	16	24	32	36	27	33
ENSSSCG00000050619	0	0	0	0	0	0	0	0	0	0	0	0	0	0	0	0	0	0	0	0	0	0	0	0	0	0	0	0	3	0	0	0	0	0	0	0
ENSSSCG00000038075	0	0	0	0	0	0	0	0	0	0	1	0	0	0	0	0	0	0	0	0	1	0	0	0	0	0	0	0	0	0	0	0	0	0	0	0
ENSSSCG00000044165	0	0	0	0	0	0	0	0	0	0	0	0	0	0	0	0	0	0	0	0	0	0	0	0	0	0	0	0	0	0	0	0	0	0	0	0
ENSSSCG00000024140	1	0	1	0	1	0	1	1	0	0	1	0	1	0	1	0	0	0	0	0	0	0	1	0	0	2	1	1	2	1	0	0	1	0	0	0
ENSSSCG00000021504	1	0	0	1	1	0	1	0	0	0	0	0	0	0	0	0	0	0	0	0	1	1	0	0	0	0	0	0	1	1	0	0	2	0	1	0
ENSSSCG00000019900	0	1	0	0	0	0	0	1	0	0	0	0	0	0	0	0	0	0	0	0	0	0	0	0	0	0	0	0	0	0	0	0	0	0	0	1
ENSSSCG00000005163	1	0	0	0	2	0	0	0	1	0	0	0	0	0	0	0	0	0	0	0	0	1	0	0	0	0	0	0	0	0	0	0	0	0	0	1
ENSSSCG00000049390	0	1	0	0	1	0	0	2	1	0	0	0	0	1	0	0	0	0	0	1	2	0	0	0	0	0	0	0	0	1	0	0	0	0	0	0
ENSSSCG00000028406	1171	1127	1228	996	1196	1332	1282	1365	1049	1400	1128	1400	1183	1205	1199	672	1310	1301	1313	970	983	1001	1227	1103	1103	1029	1177	1271	1322	1182	1274	1192	1305	1740	902	1126
ENSSSCG00000005164	40	41	31	33	42	63	45	29	40	29	34	28	43	59	38	27	53	37	72	34	23	37	38	66	35	31	28	48	45	33	43	48	38	62	30	33
ENSSSCG00000050047	4	0	5	1	6	1	2	3	0	1	3	9	2	4	3	1	3	6	4	3	3	6	2	2	0	2	2	3	3	5	3	2	2	0	2	0
ENSSSCG00000019549	3	4	0	0	4	1	2	2	2	2	3	3	1	2	1	0	3	5	0	2	2	2	6	1	1	3	4	1	3	4	0	0	2	1	1	1
ENSSSCG00000005166	473	446	478	442	497	576	511	468	405	421	473	479	476	491	445	386	461	489	261	354	369	389	473	375	478	394	391	496	501	468	405	475	480	422	402	507
ENSSSCG00000048205	0	1	0	0	0	0	1	2	0	1	1	2	0	2	1	0	0	0	0	0	0	0	1	0	0	0	0	0	0	0	0	0	0	0	1	0
ENSSSCG00000045852	1	6	4	1	5	0	0	1	1	1	1	3	0	1	3	0	0	5	0	2	1	1	0	1	6	2	3	4	3	0	0	2	0	5	2	5
ENSSSCG00000042986	1	1	0	0	2	0	0	2	0	0	1	0	0	0	0	0	4	1	0	0	0	0	0	0	0	0	0	1	0	0	0	0	0	1	0	0
ENSSSCG00000049786	0	0	0	0	0	0	0	0	0	0	0	0	0	0	0	0	0	0	0	0	0	0	0	0	0	0	0	0	0	0	0	0	0	0	0	0
ENSSSCG00000005167	4221	4542	5540	1019	5293	1297	4114	5164	1624	2234	2726	5662	1611	2178	4230	433	4041	2299	2250	2333	1832	2140	2453	1940	2226	2254	5175	2537	4079	2033	2114	3740	5775	3914	1526	6559
ENSSSCG00000034213	43	36	33	33	48	40	38	45	30	25	43	52	55	32	32	14	45	44	19	42	22	47	51	58	62	46	39	47	41	39	27	58	40	29	36	46
ENSSSCG00000005169	2039	1837	1733	1953	1893	2779	2243	1570	2480	2233	1667	1481	2317	2438	2178	3275	2165	2360	1614	1637	1657	1455	1810	2537	1876	1635	1721	2030	2275	1950	3041	2474	1627	2114	1984	2086
ENSSSCG00000005170	231	174	213	129	232	224	238	204	214	456	198	222	215	193	180	87	258	241	172	158	146	125	246	227	190	186	201	232	223	195	213	204	209	234	146	227
ENSSSCG00000035863	82	50	98	87	81	121	119	57	120	119	74	66	108	123	90	125	74	95	78	58	50	67	113	102	90	74	57	91	88	101	180	107	67	62	94	80
ENSSSCG00000045652	18	17	14	22	27	29	18	25	20	7	20	15	16	16	19	14	17	14	8	5	18	15	21	14	16	10	19	24	20	21	20	19	19	9	17	18
ENSSSCG00000005173	305	308	312	266	337	295	375	298	304	452	266	353	330	338	309	153	306	337	212	234	265	258	303	319	311	267	261	322	372	313	267	331	302	272	267	262
ENSSSCG00000044125	0	0	0	0	0	0	1	0	0	0	0	0	0	0	1	0	0	0	0	0	0	0	0	0	0	0	0	0	1	0	1	0	0	0	0	0
ENSSSCG00000020562	0	0	0	0	0	0	0	0	1	0	1	0	0	0	0	0	2	1	0	0	0	1	0	0	0	0	1	0	0	0	0	0	0	1	0	0
ENSSSCG00000005174	1983	1845	1845	1597	1831	2158	1747	2116	1555	1610	1845	1829	1638	1635	1940	2072	1861	1818	1010	1414	1711	1535	1822	1344	1725	1662	1799	1962	2104	1634	1734	1911	1899	1703	1423	2111
ENSSSCG00000040408	0	0	0	0	0	0	0	0	0	0	1	0	0	0	2	0	0	0	0	0	0	0	0	0	1	0	0	0	0	0	0	0	0	0	0	0
ENSSSCG00000040366	145	132	130	81	159	158	155	226	140	124	192	173	62	42	132	24	145	134	48	136	164	157	112	92	163	168	162	152	171	114	67	112	155	190	135	145
ENSSSCG00000047729	0	0	0	0	0	1	0	0	0	0	0	0	0	0	0	0	0	0	0	0	0	0	0	0	0	0	0	0	0	0	0	0	0	0	1	0
ENSSSCG00000046590	0	0	0	0	0	1	0	2	0	0	1	0	0	0	0	0	0	0	1	0	0	0	0	0	0	0	0	0	0	0	0	0	0	0	0	0
ENSSSCG00000046458	0	0	0	0	0	0	0	0	0	0	0	0	0	0	0	0	0	0	0	0	0	0	0	0	0	1	0	0	0	0	0	0	0	0	0	0
ENSSSCG00000044462	0	0	0	0	0	0	0	0	0	0	0	0	0	0	0	0	0	0	0	0	0	0	0	0	0	0	0	1	0	0	0	0	0	0	1	0
ENSSSCG00000048022	0	0	0	0	0	2	0	0	0	0	0	0	0	0	0	0	0	1	0	0	0	0	0	0	0	0	1	0	0	0	0	1	0	0	0	0
ENSSSCG00000047033	2	0	1	1	0	0	0	1	0	0	0	1	0	0	0	0	1	1	0	1	3	2	0	1	1	1	0	1	2	0	0	1	2	0	0	1
ENSSSCG00000045682	0	0	0	0	0	0	0	0	0	0	0	0	0	0	0	0	0	0	0	0	0	0	0	0	0	0	0	0	0	0	0	0	0	0	0	0
ENSSSCG00000005177	3707	3863	4282	2091	3979	4055	4393	3712	3214	7174	4827	4084	1843	1373	4518	1068	4033	3551	910	2397	3936	3715	3642	2037	3495	3580	3814	4347	4447	2754	2029	4261	4290	3108	2599	4178
ENSSSCG00000051638	0	1	3	0	0	2	0	1	0	1	1	0	1	0	1	0	0	0	0	0	1	0	1	1	1	1	1	2	0	1	0	1	0	0	0	1
ENSSSCG00000005178	66	79	69	77	85	83	91	65	94	153	55	69	85	107	69	54	76	93	89	48	49	59	84	105	62	56	73	77	87	64	127	90	99	76	63	74
ENSSSCG00000044896	0	0	2	0	0	0	2	0	1	0	0	0	0	1	0	0	0	0	1	0	3	1	1	0	0	0	1	1	1	0	1	1	1	0	1	0
ENSSSCG00000042200	0	1	0	0	0	0	0	1	0	0	0	0	0	0	0	0	0	0	0	0	0	0	0	0	0	0	0	0	0	0	1	0	0	0	0	0
ENSSSCG00000050114	0	0	0	0	1	1	1	0	0	2	0	0	0	0	2	0	0	0	0	0	0	0	0	0	1	1	0	0	2	1	1	1	0	0	0	2
ENSSSCG00000005180	12	12	6	3	24	4	21	14	13	22	18	12	13	2	15	2	10	15	6	4	11	12	17	5	14	8	26	9	10	12	2	3	13	13	15	7
ENSSSCG00000044282	0	0	0	0	0	0	0	1	0	0	0	0	0	0	0	0	0	0	0	0	0	0	0	0	0	0	0	0	0	0	0	0	0	0	0	0
ENSSSCG00000048914	0	0	0	0	0	0	0	0	0	0	0	1	0	0	0	0	0	0	1	0	0	0	0	0	0	0	1	0	0	0	0	0	0	0	0	0
ENSSSCG00000046365	1	0	0	0	0	1	0	0	1	1	0	0	0	0	1	0	0	1	0	0	1	0	0	0	1	0	1	0	2	1	1	0	0	2	2	1
ENSSSCG00000043090	0	0	0	0	1	0	0	0	0	0	0	1	0	0	0	0	0	0	0	0	0	0	0	0	0	0	0	0	0	0	0	0	0	0	0	0
ENSSSCG00000046665	0	0	0	0	0	0	0	0	0	0	0	0	0	0	0	0	0	0	0	0	0	0	0	0	0	0	0	0	0	0	0	0	0	0	0	0
ENSSSCG00000044359	0	0	1	0	0	0	0	0	0	0	0	1	0	0	0	0	0	0	1	0	0	0	0	1	0	0	1	0	1	0	0	0	0	0	1	0
ENSSSCG00000042090	0	0	0	1	0	0	0	0	0	1	0	0	0	0	0	0	0	0	0	0	0	0	0	0	0	0	0	0	0	0	0	0	0	0	0	0
ENSSSCG00000005182	36	52	37	46	51	49	35	27	35	34	25	33	30	34	41	9	33	40	18	26	24	27	41	29	34	26	39	45	43	29	39	35	49	34	24	37
ENSSSCG00000005183	2189	2141	2235	1860	2371	2484	2320	2065	2142	2953	1990	2122	2051	1922	2113	1657	2277	2049	1120	1496	1866	1553	2116	1665	1798	1755	2072	2046	2546	1960	1791	2226	2281	1914	1685	2166
ENSSSCG00000045183	2	1	1	1	1	0	1	1	2	5	1	7	2	3	0	0	1	3	3	0	1	0	5	1	0	2	2	2	1	2	2	1	1	1	0	0
ENSSSCG00000005184	710	692	679	712	762	1041	793	667	860	1082	713	691	736	730	759	780	774	806	469	569	703	604	783	779	704	666	711	797	799	728	767	762	693	717	644	743
[truncated: 29,913 more rows]
