# Supplementary material for: Brain fatty acid and transcriptome profiles of pig fed diets with different levels of soybean oil
Source: BMC Genomics. 2023 Feb 28;24:91. doi: 10.1186/s12864-023-09188-6 (PMC9976441; doi:10.1186/s12864-023-09188-6)
Supplement: Supplementary file 2 — Additional file 2. Table S2. Differentially expressed genes in brain tissue of pigs fed diets containing different levels of soybean oil. [file 12864_2023_9188_MOESM2_ESM.xlsx]

## Sheet: Expr-results.SOY1.5-SOY3.0
Expressed genes of brain samples of pigs fed diets containing different levels of soybean oil
Gene_stable_id	baseMean	log2FoldChange	lfcSE	stat	pvalue	padj	B4	B7	B13	B14	B16	B28	B32	B33	B34	B35	B37	B41	B43	B47	B49	B56	B62	B66	B3	B10	B11	B12	B18	B19	B26	B46	B53	B54	B55	B59	B61	B63	B68	B69	B70	B72
ENSSSCG00000014899	408.252	0.599936	0.0881882	6.80291	1.02529e-11	1.96968e-07	304.088	462.332	368.808	289.651	353.637	442.447	585.879	504.731	463.002	421.842	273.53	384.043	433.597	441.073	393.626	342.581	365.5	467.269	511.477	318.427	331.137	419.752	252.789	290.687	323.785	458.27	532.047	533.674	321.764	485.603	408.504	467.42	479.116	384.42	366.933	513.642
ENSSSCG00000017915	7.88366	2.92688	0.487459	6.00436	1.92087e-09	1.84509e-05	4.00115	23.7601	13.2031	7.17402	8.696	9.72412	21.8834	16.2201	5.8906	7.5329	0	4.39743	2.31252	2.33991	9.26178	2.93641	2.03621	15.3517	1.96344	3.19492	14.1512	5.7613	1.87947	1.00933	3.87767	0	12.9041	17.4135	2.11687	5.27829	0	15.0175	23.3241	6.20033	1.12212	11.8761
ENSSSCG00000048787	201.59	0.713397	0.120666	5.91214	3.37692e-09	2.16246e-05	150.043	261.361	220.932	164.106	221.265	197.4	262.601	271.925	196.746	207.155	146.227	126.06	153.782	245.69	204.685	172.269	163.915	206.289	308.26	159.746	256.608	219.752	128.744	153.418	165.77	148.264	214.407	203.841	152.415	295.584	154.802	127.649	308.073	126.073	219.935	341.439
ENSSSCG00000051166	4.79403	-4.77015	0.81987	-5.81819	5.949e-09	2.85716e-05	11.0032	0.990005	2.64063	0.896752	0.966222	0.972412	0	0.954122	0	0	14.6227	0	1.15626	0	0	0	33.5975	0.959484	0	7.45482	0	0	26.3126	9.08396	0.969417	0	0	0	35.9868	1.75943	0	0.938594	0	0	21.3202	0
ENSSSCG00000046723	9.28846	1.87619	0.35966	5.21657	1.82265e-07	0.000700298	0	6.93004	11.4427	13.4513	17.392	6.80688	18.8993	10.4953	9.42497	9.41613	2.58047	20.5214	6.93755	9.35963	20.3759	0.978803	5.09053	15.3517	6.87205	3.19492	5.66046	11.5226	6.57815	6.05597	7.75533	11.2321	20.8451	8.19461	1.05843	12.316	2.58003	8.44734	5.83103	19.6344	2.24424	8.90709
ENSSSCG00000008731	18.5288	2.08872	0.408454	5.11371	3.159e-07	0.000852215	3.00086	18.8101	38.7292	2.69026	4.83111	30.1448	40.7828	14.3118	4.71248	13.1826	6.88126	26.3846	10.4063	42.1184	20.3759	3.91521	21.3802	20.1492	11.7807	6.38985	8.49069	26.3374	1.87947	6.05597	12.6024	5.61606	64.5206	37.9001	11.6428	35.1886	6.02006	39.4209	28.1833	25.8347	4.48847	11.8761
ENSSSCG00000000063	200.369	-0.490439	0.0963214	-5.09169	3.54886e-07	0.000852215	236.068	161.371	184.844	199.976	219.332	166.282	176.062	168.88	195.568	206.213	252.886	211.077	185.001	168.473	172.269	221.209	228.056	160.234	189.472	252.399	143.398	200.822	345.823	170.577	190.975	199.932	144.923	152.625	280.485	207.613	212.422	246.85	148.691	228.379	201.981	182.101
ENSSSCG00000050056	31.4626	0.946013	0.184561	5.12573	2.96379e-07	0.000852215	30.0086	45.5402	40.4896	26.9026	20.2907	29.1724	27.8516	32.4402	34.1655	28.2484	33.5462	29.3162	35.844	67.8573	25.933	20.5549	22.3983	35.5009	34.3602	14.9096	30.1891	29.6295	5.63841	25.2332	40.7155	47.1749	47.646	41.9974	24.344	40.4669	16.3402	20.6491	47.6201	28.9349	19.076	31.6697
ENSSSCG00000009667	11.4681	-1.65965	0.331156	-5.01169	5.39544e-07	0.00115169	17.0049	3.96002	4.40104	8.96752	11.5947	2.91724	5.96821	3.81649	11.7812	10.3577	10.3219	21.9872	18.5001	5.84977	17.5974	31.3217	33.5975	4.79742	2.94516	23.4294	8.49069	11.5226	7.51789	18.1679	10.6636	12.3553	5.95575	10.2433	7.40904	13.1957	27.5203	5.63156	6.80287	2.06678	11.2212	2.96903
ENSSSCG00000014168	385.436	0.659337	0.135968	4.84922	1.23947e-06	0.00238114	347.1	478.172	430.422	448.376	394.219	230.462	444.632	452.254	235.624	471.748	381.05	344.466	357.284	402.464	368.619	349.433	298.305	573.771	434.902	222.58	467.931	275.719	147.539	276.556	486.647	421.204	571.752	402.56	318.589	418.744	350.023	320.999	513.131	382.354	301.85	554.219
ENSSSCG00000015742	67.5581	-0.512662	0.108378	-4.73032	2.24161e-06	0.00391487	93.0268	42.5702	58.974	92.3655	70.5342	55.4275	45.7563	50.5685	63.6185	67.7961	81.715	68.8931	54.3441	65.5174	72.2419	90.0499	60.0682	59.488	69.7022	75.6132	66.9821	51.8517	81.757	82.765	70.7674	74.1319	44.6681	49.1677	88.9085	64.2192	82.5608	61.9472	52.4793	63.0367	77.4261	81.1535
ENSSSCG00000017963	55.5085	-2.31757	0.503174	-4.60591	4.10671e-06	0.0065745	27.0078	10.8901	23.7656	17.0383	98.5547	48.6206	25.8622	12.4036	20.0281	21.6571	43.0079	77.688	20.8126	30.4188	38.8995	14.682	44.7966	13.4328	21.5979	92.6528	18.8682	46.0904	860.798	25.2332	22.2966	29.2035	39.705	18.4379	39.1621	36.0683	19.7802	45.0525	12.6339	34.1018	38.152	8.90709
ENSSSCG00000014170	629.959	0.421185	0.0940376	4.4789	7.5028e-06	0.0110874	512.147	630.633	660.157	720.092	740.126	526.075	609.752	726.087	525.442	670.428	463.625	810.594	557.316	563.918	651.103	523.66	482.582	707.14	721.565	440.9	611.33	660.08	327.968	686.344	754.206	821.067	655.133	622.79	516.516	656.268	541.805	697.375	640.441	894.914	528.518	820.442
ENSSSCG00000029805	593.636	0.621034	0.139409	4.45475	8.39896e-06	0.0115252	438.126	525.693	624.068	558.677	651.234	761.399	1046.43	490.419	723.366	569.676	559.963	690.397	632.473	596.677	595.532	407.182	527.379	800.21	544.855	419.6	536.8	558.023	345.823	413.825	516.699	497.583	1344.01	567.477	406.439	578.853	485.905	781.849	517.99	529.095	469.045	658.135
ENSSSCG00000045438	12.3126	-1.29897	0.295748	-4.39217	1.12227e-05	0.013475	15.0043	5.94003	10.5625	12.5545	23.1893	18.4758	7.95761	2.86237	9.42497	11.2994	19.7836	20.5214	18.5001	12.8695	13.8927	10.7668	12.2173	6.71639	2.94516	13.8447	13.2077	5.7613	35.71	20.1866	23.266	15.725	6.94838	10.2433	10.5843	4.39858	11.1801	9.38594	6.80287	3.10016	13.4654	3.95871
ENSSSCG00000017278	2457.21	0.257683	0.0585436	4.40156	1.07476e-05	0.013475	1989.57	2315.62	2341.36	2426.61	2534.4	2457.29	2750.35	2577.08	2618.96	2381.34	2131.47	2502.14	2494.05	2835.97	2627.57	2322.7	1750.12	2811.29	2651.63	1937.19	2277.39	2527.56	2623.74	2551.58	2261.65	2647.41	2765.45	2769.78	1980.33	2493.99	2674.63	2524.82	2566.62	2454.3	2151.1	2732.5
ENSSSCG00000008700	17.1243	-1.58	0.373405	-4.23132	2.32322e-05	0.0247953	10.0029	9.90005	6.16146	18.8318	28.9867	22.3655	9.94702	9.54122	8.24685	10.3577	22.3641	10.2607	23.1252	12.8695	19.4497	20.5549	19.344	8.63536	2.94516	18.1046	19.8116	17.2839	105.25	21.1959	27.1437	20.2178	16.8746	16.3892	17.9934	8.79715	18.0602	5.63156	1.94368	13.434	13.4654	0.989677
ENSSSCG00000023436	50.8366	0.815826	0.192545	4.23708	2.26448e-05	0.0247953	33.0095	76.2304	52.8125	29.5928	53.1422	85.5723	117.375	60.1097	27.0968	42.3726	30.9657	51.3034	45.094	58.4977	45.3827	35.2369	35.6337	55.6501	45.1592	48.9888	25.4721	60.0821	30.0715	54.5038	48.4708	31.4499	77.4248	40.9731	45.5127	65.9786	28.3803	47.8683	90.381	65.1035	34.7857	54.4322
ENSSSCG00000049532	107.385	0.523683	0.124741	4.19816	2.69093e-05	0.0258477	118.034	120.781	110.906	104.023	133.339	72.9309	97.4808	132.623	103.675	102.636	94.6174	57.1666	132.97	128.695	109.289	107.668	90.6114	140.085	129.587	73.4833	106.605	95.4729	65.7815	85.7929	136.688	101.089	101.248	99.3596	81.4995	132.837	75.6807	91.0436	148.691	130.207	83.0367	170.224
ENSSSCG00000018044	13.5156	-1.52738	0.363026	-4.20736	2.58377e-05	0.0258477	19.0055	4.95003	4.40104	6.27727	12.5609	10.6965	9.94702	18.1283	8.24685	2.82484	26.6649	21.9872	5.78129	18.7193	12.9665	15.6608	30.5432	5.7569	12.7624	38.3391	15.0946	4.93825	6.57815	16.1493	0.969417	16.8482	8.93363	3.07298	28.5777	7.91744	17.2002	19.7105	3.88735	10.3339	38.152	1.97935
ENSSSCG00000031105	117.687	0.465323	0.111451	4.17513	2.97818e-05	0.0262957	95.0273	138.601	115.307	97.746	116.913	161.42	154.179	143.118	110.743	126.176	79.1345	143.65	106.376	129.865	90.7654	91.0287	96.72	148.72	129.587	125.667	108.492	130.864	94.9133	79.737	84.3392	96.5962	184.628	119.846	100.551	91.4904	101.481	120.14	133.142	126.073	121.189	142.514
ENSSSCG00000008725	43.7967	-1.26493	0.303151	-4.17261	3.01133e-05	0.0262957	53.0153	9.90005	36.0886	36.7668	66.6693	53.4827	64.6556	23.8531	131.95	17.8906	62.7915	49.8376	53.1879	16.3794	48.1613	47.9614	71.2674	18.2302	16.6893	72.4183	41.51	71.6047	27.2523	50.4664	8.72475	42.682	33.7493	17.4135	56.097	14.9552	49.8805	67.5788	24.296	17.5676	81.9146	19.7935
ENSSSCG00000041251	5.42114	-1.42409	0.343834	-4.14178	3.44615e-05	0.0265529	7.00201	5.94003	4.40104	8.07077	8.696	1.94482	4.97351	0.954122	9.42497	6.59129	9.46174	4.39743	2.31252	1.16995	1.85236	7.83042	9.16295	2.87845	2.94516	7.45482	1.88682	4.11521	14.096	11.1026	8.72475	2.24642	4.96313	3.07298	11.6428	3.51886	5.16005	4.69297	0.971838	5.16694	3.36635	2.96903
ENSSSCG00000019064	3.06781	-3.31853	0.801352	-4.14117	3.45543e-05	0.0265529	13.0037	0.990005	0.880209	0.896752	0.966222	0.972412	0.994702	0	0	1.88323	1.72032	0	1.15626	1.16995	0	1.95761	5.09053	0	0	8.5198	3.77364	1.64608	5.63841	1.00933	0.969417	2.24642	0	2.04865	0	0	12.0401	0	0	17.5676	21.3202	1.97935
ENSSSCG00000017446	151.896	0.738491	0.177634	4.15737	3.21937e-05	0.0265529	103.03	246.511	152.276	119.268	91.7911	118.634	187.999	267.154	183.787	85.6867	83.4353	67.4273	148.001	148.584	125.034	187.93	81.4484	152.558	254.266	61.7685	153.776	147.325	122.166	161.493	148.321	146.017	204.481	218.181	152.415	204.974	163.402	55.377	226.438	112.639	148.12	236.533
ENSSSCG00000006125	313.19	-3.43109	0.830535	-4.13118	3.609e-05	0.0266663	98.0282	56.4303	60.7344	11.6578	1363.34	494.958	516.25	46.752	705.694	48.0222	30.9657	293.162	68.2192	37.4385	126.886	167.375	128.281	118.017	25.5247	354.637	28.3023	14.8148	5775.62	33.3078	35.8684	16.8482	34.7419	69.6542	28.5777	28.1509	43.0004	102.307	155.494	88.8714	30.2972	36.6181
ENSSSCG00000007816	9.67843	1.43177	0.348238	4.11145	3.93177e-05	0.0279753	3.00086	9.90005	13.2031	8.96752	10.6284	15.5586	18.8993	20.0366	14.1375	4.70806	8.60158	13.1923	2.31252	9.35963	4.63089	14.682	5.09053	14.3923	17.671	4.2599	13.2077	0.823042	2.81921	4.03731	5.8165	4.49285	19.8525	11.2676	2.11687	7.03772	1.72002	8.44734	14.5776	4.13355	10.0991	24.7419
ENSSSCG00000017978	13.9871	-1.48863	0.368689	-4.03764	5.39919e-05	0.0370442	16.0046	5.94003	9.6823	3.58701	14.4933	17.5034	7.95761	7.63298	1.17812	5.64968	43.0079	2.93162	3.46877	10.5296	17.5974	9.78803	37.6699	6.71639	6.87205	17.0396	14.1512	12.3456	6.57815	18.1679	17.4495	22.4642	1.98525	17.4135	43.3958	8.79715	30.9603	15.0175	7.77471	23.7679	10.0991	7.91742
ENSSSCG00000002645	318.196	-0.462478	0.115448	-4.00593	6.17743e-05	0.0402583	288.083	295.022	299.271	399.055	323.684	285.889	299.405	290.053	273.324	234.462	447.282	321.013	366.534	336.947	313.048	358.242	418.441	236.033	219.906	405.755	273.589	274.896	516.855	372.442	348.99	238.121	355.36	307.298	395.855	338.69	306.163	259.052	273.087	253.18	373.665	156.369
ENSSSCG00000051421	4.45461	-2.96131	0.74081	-3.99739	6.40439e-05	0.0402583	4.00115	0	0.880209	0.896752	6.76356	0	1.9894	5.72473	18.8499	1.88323	9.46174	2.93162	1.15626	4.67982	5.55707	1.95761	10.1811	0	0	13.8447	0	0	3.75894	20.1866	0	10.1089	0	0	12.7012	1.75943	6.02006	0	0.971838	4.13355	8.97694	0.989677
ENSSSCG00000035991	106.821	-0.581454	0.145581	-3.99402	6.49631e-05	0.0402583	135.039	83.1604	90.6615	96.8492	125.609	81.6826	94.4967	87.7792	121.346	88.5116	124.723	74.7564	83.2505	97.1062	85.2084	106.69	123.191	86.3536	78.5377	133.122	85.8503	96.296	301.655	88.8209	86.2781	116.814	101.248	90.1407	134.421	111.724	105.781	137.035	86.4936	89.9048	127.921	87.0916
ENSSSCG00000011692	227.579	-2.50586	0.637799	-3.92892	8.53277e-05	0.0495852	84.0242	47.5202	115.307	77.1207	805.829	80.7102	43.7669	90.6416	55.3717	65.9129	91.1767	413.359	41.6253	91.2564	85.2084	165.418	48.8691	41.2578	107.989	112.887	112.266	63.3743	3879.23	80.7463	80.4616	75.2552	32.7566	79.8974	63.5061	54.5423	81.7008	345.403	69.0005	346.185	92.0137	71.2568
ENSSSCG00000022842	22.872	-1.80545	0.460319	-3.92216	8.77569e-05	0.0495852	10.0029	6.93004	13.2031	8.96752	11.5947	16.531	18.8993	15.266	16.4937	6.59129	8.60158	11.7265	8.0938	8.18968	9.26178	10.7668	6.10863	9.59484	14.7258	8.5198	10.3775	18.93	166.333	13.1213	6.78592	8.98569	10.9189	16.3892	14.8181	15.8349	122.981	5.63156	3.88735	8.26711	167.196	12.8658
ENSSSCG00000030358	308.167	-0.364528	0.09261	-3.93616	8.27951e-05	0.0495852	315.091	296.012	293.99	382.913	301.461	255.744	303.384	268.108	335.764	242.936	372.448	313.684	351.502	281.959	353.8	310.281	311.54	253.304	202.235	414.275	264.155	293.826	464.229	323.995	327.663	250.476	290.839	308.322	373.627	326.374	292.403	307.859	258.509	277.981	354.589	218.719
ENSSSCG00000011389	227.37	-0.27988	0.0717739	-3.89947	9.64031e-05	0.0529143	211.061	208.891	241.177	278.89	217.4	194.482	205.903	188.916	199.102	224.104	222.781	268.243	234.72	200.062	239.88	230.998	264.707	215.884	190.454	269.439	197.173	251.028	273.463	244.258	266.59	224.642	220.363	194.622	255.083	220.809	227.902	234.648	179.79	252.147	270.43	165.276
ENSSSCG00000027178	20.1656	1.11194	0.286704	3.87837	0.000105159	0.0531636	9.00259	19.8001	41.3698	15.2448	7.72978	43.7585	33.8199	18.1283	11.7812	31.0732	19.7836	8.79487	12.7188	36.2686	28.7115	14.682	7.12674	24.9466	27.4882	14.9096	20.755	23.8682	11.2768	15.1399	17.4495	37.066	16.8746	28.6811	13.7596	43.106	12.0401	7.50875	17.4931	8.26711	6.73271	18.8039
ENSSSCG00000017926	63.9249	-0.530232	0.136692	-3.87901	0.000104881	0.0531636	76.0219	60.3903	64.2553	78.9142	56.0409	52.5102	32.8252	49.6144	48.303	51.7887	68.8126	57.1666	67.0629	72.5372	59.2754	86.1347	84.5028	47.9742	52.0312	37.2741	50.9442	58.436	122.166	80.7463	72.7062	69.6391	53.6018	64.5326	80.441	65.0989	69.6607	59.1314	55.3948	66.1368	88.6473	40.5768
ENSSSCG00000038322	5.45751	-2.01887	0.519875	-3.88337	0.000103017	0.0531636	4.00115	2.97002	0.880209	3.58701	2.89867	9.72412	7.95761	0.954122	9.42497	0	11.1821	4.39743	3.46877	1.16995	3.70471	0.978803	26.4707	0.959484	1.96344	7.45482	0	4.93825	6.57815	3.02799	3.87767	14.6017	3.9705	3.07298	13.7596	2.63915	15.4802	0.938594	2.91551	2.06678	13.4654	0.989677
ENSSSCG00000042492	10.372	-0.967802	0.251622	-3.84626	0.000119937	0.0590796	17.0049	5.94003	9.6823	15.2448	10.6284	12.6414	5.96821	4.77061	1.17812	6.59129	13.7625	10.2607	15.0313	4.67982	11.1141	7.83042	14.2535	5.7569	5.89033	14.9096	8.49069	10.6996	11.2768	21.1959	16.4801	10.1089	16.8746	4.09731	15.8765	7.03772	15.4802	7.50875	10.6902	8.26711	11.2212	4.94839
ENSSSCG00000022504	156.236	-0.584917	0.153034	-3.82214	0.000132299	0.0619902	171.049	130.681	158.438	132.719	118.845	197.4	135.279	138.348	65.9748	123.351	201.277	156.842	124.876	124.015	187.088	167.375	178.168	133.368	133.514	301.388	123.587	174.485	327.028	188.744	146.382	167.358	190.584	130.089	198.986	156.589	172.862	87.2892	106.902	127.107	151.486	95.009
ENSSSCG00000041734	1.23865	3.15073	0.823992	3.82374	0.000131441	0.0619902	1.00029	0.990005	0	3.58701	0	0	1.9894	0.954122	0	1.88323	0	1.46581	1.15626	4.67982	0	0	0	1.91897	3.92688	0	1.88682	1.64608	0	0	0.969417	0	0.992625	2.04865	0	1.75943	0.860008	0	2.91551	1.03339	0	6.92774
ENSSSCG00000006609	1.08875	3.30179	0.867727	3.8051	0.000141748	0.064836	0	1.98001	2.64063	0	2.89867	1.94482	2.9841	4.77061	0	0.941613	0	0	0	0	0	0	1.01811	0.959484	2.94516	0	0.94341	0	0	0	0	3.36963	2.97788	2.04865	0	0	0	1.87719	2.91551	0	0	1.97935
ENSSSCG00000048582	6.30795	1.73956	0.459647	3.78455	0.000153987	0.0672327	1.00029	8.91005	15.8438	7.17402	13.5271	7.7793	19.894	4.77061	1.17812	5.64968	4.30079	11.7265	17.3439	8.18968	5.55707	0.978803	2.03621	11.5138	6.87205	6.38985	4.71705	4.11521	5.63841	3.02799	1.93883	1.12321	17.8673	4.09731	0	8.79715	0	0.938594	5.83103	1.03339	3.36635	3.95871
ENSSSCG00000027256	1692.55	0.218264	0.0576219	3.78786	0.000151951	0.0672327	1728.5	1752.31	1621.34	1588.15	1739.2	1785.35	1991.39	1790.89	1571.61	1759.87	1594.73	1879.17	1493.88	1639.11	1505.97	1599.36	1614.72	2041.78	1880.98	1339.74	1722.67	1559.67	1606.01	1551.34	1579.18	1537.68	2083.52	1708.58	1422.54	1526.31	1691.64	1894.08	1868.84	1675.12	1550.77	2035.77
ENSSSCG00000037430	9.20966	-1.40506	0.377704	-3.72001	0.000199216	0.070873	11.0032	12.8701	7.04167	11.6578	4.83111	3.88965	0.994702	6.67886	3.53436	8.47451	12.9024	4.39743	8.0938	2.33991	7.40942	5.87282	11.1992	5.7569	3.92688	9.58477	10.3775	12.3456	30.0715	19.1772	11.633	29.2035	7.941	8.19461	25.4024	1.75943	6.88007	5.63156	2.91551	3.10016	13.4654	0.989677
ENSSSCG00000034493	359.947	0.370326	0.099433	3.72437	0.000195802	0.070873	366.105	391.052	389.933	390.984	362.333	294.641	350.135	461.795	215.596	455.74	339.762	464.662	357.284	362.686	312.122	349.433	295.251	416.416	389.743	233.23	339.628	294.649	263.126	337.116	387.767	370.66	488.372	356.466	297.42	351.886	357.764	341.648	465.511	376.153	290.629	440.406
ENSSSCG00000022256	35.6745	0.97869	0.260755	3.75329	0.000174527	0.070873	21.006	61.3803	55.4532	24.2123	23.1893	59.3171	57.6927	36.2566	10.6031	23.5403	43.0079	43.9743	32.3752	44.4583	25.933	22.5125	35.6337	62.3665	37.3054	24.4944	15.0946	25.5143	18.7947	23.2146	13.5718	28.0803	133.012	36.8757	16.935	32.5495	20.6402	35.6666	42.7609	40.3021	34.7857	21.7729
ENSSSCG00000015965	683.673	0.360533	0.0968416	3.72291	0.000196941	0.070873	731.21	795.964	604.704	641.178	537.22	669.019	855.443	752.802	604.376	740.107	513.514	539.419	649.817	829.498	587.197	655.798	716.746	791.574	856.061	472.849	710.388	625.512	439.796	838.752	658.234	679.543	647.192	661.715	574.73	738.081	630.386	663.586	871.739	666.535	585.746	1075.78
ENSSSCG00000009169	42.0318	0.490184	0.131393	3.73068	0.000190963	0.070873	32.0092	47.5202	41.3698	21.5221	51.2098	45.7034	64.6556	41.0273	42.4124	44.2558	42.1477	33.7137	45.094	42.1184	48.1613	36.2157	33.5975	51.8121	43.1957	35.1442	47.1705	32.9217	22.5537	38.3545	41.6849	33.6963	50.6239	48.1433	28.5777	56.3018	30.9603	42.2367	44.7046	50.636	48.2511	53.4426
ENSSSCG00000026453	81.6268	-1.12089	0.301252	-3.72077	0.000198619	0.070873	114.033	37.6202	28.1667	173.073	188.413	124.469	37.7987	39.119	94.2497	149.716	42.1477	73.2906	141.063	33.9287	128.739	41.1097	31.5613	36.4604	26.5065	125.667	99.0581	120.987	75.1789	19.1772	31.0213	140.401	37.7198	28.6811	40.2205	25.5117	118.681	309.736	26.2396	143.641	48.2511	6.92774
ENSSSCG00000012448	648.791	0.385993	0.103178	3.74104	0.000183257	0.070873	488.14	494.013	714.73	464.518	819.356	695.275	757.963	551.483	756.354	755.173	624.475	526.226	720.348	698.463	626.096	575.536	663.805	774.304	636.155	566.567	562.272	645.265	450.133	456.217	617.518	643.6	913.215	848.142	586.373	880.595	494.505	794.989	677.371	598.332	598.089	680.898
ENSSSCG00000033945	17.7117	0.912808	0.242543	3.76349	0.000167561	0.070873	7.00201	9.90005	27.2865	14.348	19.3244	33.062	40.7828	18.1283	23.5624	15.0658	12.9024	16.1239	15.0313	21.0592	9.26178	17.6185	12.2173	28.7845	18.6527	5.32487	16.038	17.2839	7.51789	16.1493	12.6024	8.98569	33.7493	17.4135	11.6428	21.1132	12.9001	26.2806	23.3241	9.30049	19.076	18.8039
ENSSSCG00000011157	1107.33	-0.343698	0.091759	-3.74566	0.000179922	0.070873	1126.32	957.335	1184.76	1432.11	1145.94	1171.76	1199.61	941.719	1052.06	1128.05	1433.88	1222.49	1122.73	993.291	1142.9	1151.07	1130.1	900.955	878.64	1337.61	1120.77	802.466	1626.68	1071.91	1292.23	988.426	1103.8	726.247	1241.54	1180.58	987.29	1144.15	862.021	1043.72	1205.15	813.515
ENSSSCG00000017914	9.41431	1.12033	0.297994	3.75955	0.000170219	0.070873	5.00144	18.8101	19.3646	8.96752	9.66222	8.75171	9.94702	13.3577	3.53436	9.41613	2.58047	7.32906	4.62503	7.01973	7.40942	8.80923	4.07242	17.2707	15.7075	7.45482	22.6418	4.11521	11.2768	8.07463	5.8165	3.36963	17.8673	17.4135	4.23374	9.67687	7.74008	10.3245	10.6902	5.16694	4.48847	6.92774
ENSSSCG00000051557	47.6671	0.660089	0.178101	3.70626	0.000210345	0.0721597	53.0153	54.4503	65.1355	58.2889	32.8516	56.3999	63.6609	65.8344	32.9874	40.4893	52.4696	14.6581	32.3752	67.8573	26.8592	46.0037	38.688	47.0147	54.9764	30.8843	57.548	23.0452	30.0715	45.4198	50.4097	47.1749	60.5501	62.4839	33.8699	59.8206	39.5604	16.8947	77.7471	42.3689	38.152	95.9987
ENSSSCG00000034716	120.916	-0.393576	0.106117	-3.70889	0.000208168	0.0721597	114.033	114.841	132.912	137.203	143.967	97.2412	119.364	88.7334	141.375	108.285	151.388	114.333	99.4382	114.656	125.034	129.202	152.716	102.665	98.1721	161.876	105.662	110.288	197.345	125.157	137.657	108.951	133.012	90.1407	122.778	102.047	114.381	144.543	103.015	87.838	134.654	88.0813
ENSSSCG00000014141	74.1966	0.420659	0.114697	3.66757	0.000244868	0.0792214	74.0213	79.2004	98.5834	86.0882	67.6356	56.3999	64.6556	91.5957	78.9341	71.5626	65.372	39.5769	77.4693	76.047	65.7586	60.6858	76.3579	119.935	82.4646	56.4437	89.624	85.5964	43.2278	72.6717	63.9815	73.0087	83.3805	76.8245	62.4476	99.4078	69.6607	68.5173	77.7471	81.6377	58.3501	76.2051
ENSSSCG00000043610	3.74085	-2.01193	0.548191	-3.67013	0.000242428	0.0792214	4.00115	0	2.64063	8.07077	2.89867	0	1.9894	0.954122	1.17812	2.82484	6.0211	5.86325	1.15626	3.50986	3.70471	8.80923	4.07242	1.91897	0	7.45482	3.77364	2.46913	25.3729	2.01866	1.93883	2.24642	0.992625	1.02433	2.11687	1.75943	4.30004	9.38594	4.85919	3.10016	2.24424	0
ENSSSCG00000047413	102.385	-0.738253	0.201211	-3.66905	0.000243455	0.0792214	75.0216	86.1304	98.5834	117.475	100.487	125.441	78.5814	61.0638	115.456	94.1613	138.485	162.705	171.126	85.4067	128.739	99.8379	151.698	71.9613	31.4151	143.772	77.3596	133.333	31.951	127.175	80.4616	104.459	112.167	93.2137	169.35	71.2569	125.561	105.123	51.5074	83.7044	139.143	42.5561
ENSSSCG00000048799	6.51507	1.9508	0.532434	3.66394	0.000248368	0.0792214	3.00086	6.93004	5.28125	3.58701	1.93244	20.4207	3.97881	4.77061	4.71248	4.70806	4.30079	1.46581	3.46877	4.67982	2.77853	0.978803	0	3.83794	15.7075	2.12995	1.88682	13.9917	5.63841	7.0653	1.93883	2.24642	26.8009	19.4622	1.05843	19.3537	4.30004	2.81578	25.2678	2.06678	0	1.97935
ENSSSCG00000033823	496.869	0.223501	0.0610544	3.66068	0.000251549	0.0792214	437.126	551.433	546.61	529.084	496.638	523.158	478.451	505.685	480.673	511.296	432.659	549.679	454.409	510.1	448.27	573.579	416.405	522.919	566.453	403.625	567.933	542.385	485.843	445.114	478.892	527.909	446.681	491.677	439.25	529.589	438.604	414.858	570.469	519.794	444.359	605.682
ENSSSCG00000040678	11.0066	-1.30336	0.35803	-3.64038	0.000272241	0.0799288	11.0032	4.95003	4.40104	9.86428	18.3582	9.72412	4.97351	5.72473	11.7812	10.3577	10.3219	26.3846	4.62503	2.33991	11.1141	6.85162	12.2173	7.67587	3.92688	13.8447	8.49069	18.1069	61.0828	6.05597	6.78592	8.98569	9.92625	9.21894	11.6428	4.39858	7.74008	14.0789	6.80287	17.5676	8.97694	5.93806
ENSSSCG00000013093	7.88931	-1.57063	0.431934	-3.63627	0.000276618	0.0799288	4.00115	4.95003	2.64063	7.17402	16.4258	18.4758	1.9894	3.81649	14.1375	2.82484	7.74142	11.7265	4.62503	2.33991	9.26178	6.85162	6.10863	2.87845	1.96344	22.3645	1.88682	12.3456	37.5894	5.04664	5.8165	5.61606	4.96313	3.07298	10.5843	6.15801	1.72002	15.0175	3.88735	6.20033	7.85483	3.95871
ENSSSCG00000028995	178.52	-1.00522	0.275466	-3.64918	0.000263083	0.0799288	138.04	128.701	191.886	225.085	224.164	148.779	95.4914	124.99	82.4685	109.227	228.802	118.731	176.907	127.525	181.531	156.608	184.277	104.584	159.039	168.266	150.002	163.785	1172.79	130.203	173.526	106.705	148.894	115.749	170.408	142.514	184.042	137.973	115.649	137.441	185.149	116.782
ENSSSCG00000014048	86.3731	-0.845814	0.232732	-3.63428	0.000278758	0.0799288	102.029	87.1205	92.4219	116.578	43.48	76.8205	57.6927	62.0179	24.7405	95.1029	131.604	108.47	143.376	59.6677	111.141	139.969	102.829	57.569	58.9033	158.681	83.9635	36.2139	215.199	65.6064	114.391	62.8998	54.5944	61.4596	88.9085	65.9786	72.2407	79.7805	97.1838	68.2036	81.9146	30.68
ENSSSCG00000039488	56.0257	-1.00816	0.276611	-3.64467	0.000267732	0.0799288	32.0092	33.6602	10.5625	23.3156	83.0951	62.2344	42.7722	43.8896	73.0435	32.0148	70.5329	112.867	93.6569	31.5888	44.4565	72.4314	49.8872	25.9061	25.5247	107.562	78.303	101.234	32.8908	39.3638	44.5932	92.1033	52.6091	59.4109	57.1555	27.2712	76.5408	45.9911	24.296	43.4023	146.997	23.7523
ENSSSCG00000029790	566.093	0.239872	0.0657316	3.64927	0.00026299	0.0799288	574.165	575.193	532.526	502.181	568.139	601.923	719.169	598.235	581.992	564.968	490.29	696.26	545.754	614.226	554.781	504.084	564.03	673.558	586.087	486.694	555.669	574.484	446.374	565.224	467.259	535.772	659.103	519.333	514.399	506.716	537.505	641.06	683.202	567.33	443.237	628.445
ENSSSCG00000017925	47.7006	-0.755952	0.209087	-3.61549	0.000299786	0.0846939	44.0127	36.6302	50.1719	52.9084	42.5138	35.0068	32.8252	35.3025	29.453	29.19	73.9736	24.9188	58.9691	50.308	54.6445	62.6434	48.8691	18.2302	34.3602	46.8589	34.9062	84.7734	84.5762	76.709	48.4708	64.023	24.8156	51.2163	85.7332	68.6178	58.4806	28.1578	26.2396	34.1018	62.8386	21.7729
ENSSSCG00000031154	31.5342	-0.989286	0.275905	-3.58561	0.000336297	0.0908551	59.017	58.4103	20.2448	17.0383	48.3111	48.6206	8.95231	10.4953	16.4937	24.4819	27.525	8.79487	31.219	19.8892	33.3424	43.0673	30.5432	15.3517	21.5979	56.4437	24.5287	46.9134	61.0828	24.2239	32.9602	25.8339	6.94838	22.5352	51.8633	26.3915	51.6005	28.1578	38.8735	35.1352	41.5184	16.8245
ENSSSCG00000049992	77.042	-0.545336	0.152053	-3.58648	0.000335177	0.0908551	99.0285	80.1904	80.099	112.991	48.3111	50.5654	68.6344	59.1556	42.4124	101.694	88.5962	79.1538	115.626	56.1578	82.4298	109.626	78.3941	63.3259	82.4646	75.6132	94.341	94.6499	84.5762	96.8956	94.0334	53.9141	62.5354	41.9974	95.2591	49.2641	81.7008	91.9822	48.5919	71.3038	87.5252	50.4735
ENSSSCG00000011014	163.594	-0.293757	0.082001	-3.58235	0.000340512	0.0908551	151.043	120.781	130.271	147.964	176.819	146.834	131.301	141.21	149.621	188.323	193.535	219.872	159.564	161.454	163.933	167.375	152.716	125.692	161.984	201.28	147.172	185.185	177.61	154.427	145.412	171.851	130.034	164.917	172.525	147.792	172.862	214.938	146.748	209.778	212.08	144.493
ENSSSCG00000039824	260.625	-0.41012	0.11434	-3.58686	0.000334681	0.0908551	323.093	205.921	266.703	298.619	262.812	238.241	203.914	222.31	216.774	218.454	264.929	194.953	298.314	325.247	268.592	306.365	357.355	277.291	221.869	336.532	235.853	313.579	284.74	351.246	150.26	306.637	270.987	204.865	368.335	256.877	225.322	213.999	181.734	248.013	281.652	180.121
ENSSSCG00000016753	156.402	-0.341787	0.0955798	-3.57593	0.000348984	0.0918402	149.043	159.391	150.516	186.524	143.001	160.448	129.311	140.256	236.802	143.125	141.066	104.073	169.97	153.264	160.229	178.142	170.024	127.611	139.404	219.385	141.512	175.308	218.019	172.595	155.107	159.496	121.1	136.235	171.466	136.356	147.921	155.807	120.508	139.507	178.417	139.544
ENSSSCG00000031365	91.3874	-0.93064	0.261745	-3.55552	0.000377227	0.0979312	117.034	91.0805	40.4896	114.784	60.872	92.3791	101.46	44.8437	131.95	72.5042	116.121	104.073	69.3755	30.4188	113.92	84.1771	206.675	35.5009	38.2871	155.486	84.9069	178.6	28.1921	96.8956	112.452	48.2981	46.6534	94.238	142.889	36.948	92.0209	163.315	106.902	84.7378	100.991	50.4735
ENSSSCG00000004160	82.1291	0.354125	0.100199	3.53423	0.000408972	0.103378	68.0196	86.1304	107.385	80.7077	65.7031	76.8205	89.5231	103.045	116.634	81.9203	73.9736	102.607	84.4068	69.0273	67.611	92.9863	85.5209	80.5967	96.2087	61.7685	77.3596	92.1808	56.3841	67.625	88.2169	77.5016	101.248	82.9704	60.3308	73.0164	69.6607	83.5348	90.381	83.7044	63.9607	97.978
ENSSSCG00000034866	57.1284	-1.32421	0.374489	-3.53605	0.000406156	0.103378	115.033	16.8301	22.8854	112.094	65.7031	12.6414	19.894	8.5871	20.0281	83.8035	121.282	58.6325	106.376	54.9878	76.8728	111.584	63.1225	28.7845	7.85377	20.2345	101.888	106.996	16.9152	19.1772	99.8499	89.8569	19.8525	19.4622	69.8567	72.1367	98.901	30.9736	33.0425	59.9365	62.8386	27.711
ENSSSCG00000028600	875.898	0.176096	0.0499814	3.52323	0.00042632	0.105	797.229	868.234	902.214	873.437	761.383	956.853	996.691	865.389	878.878	847.451	754.358	968.901	745.786	865.766	878.943	811.428	923.422	923.024	898.275	830.68	894.353	898.762	779.981	843.799	866.658	849.148	1061.12	865.556	834.046	804.939	820.448	979.892	998.078	932.116	766.407	988.687
ENSSSCG00000034431	2.58573	-2.79544	0.793089	-3.52475	0.000423889	0.105	1.00029	0	0.880209	0	5.79733	3.88965	0.994702	0	2.35624	0.941613	3.44063	17.5897	4.62503	0	0.926178	1.95761	5.09053	0	0	0	2.83023	2.46913	5.63841	2.01866	3.87767	2.24642	0	1.02433	2.11687	0.879715	1.72002	9.38594	0	8.26711	1.12212	0
ENSSSCG00000024311	7.34883	1.11245	0.31672	3.51242	0.000444049	0.107795	6.00173	9.90005	7.04167	7.17402	16.4258	3.88965	16.9099	3.81649	4.71248	9.41613	6.88126	8.79487	6.93755	8.18968	3.70471	3.91521	1.01811	8.63536	9.81721	6.38985	6.60387	7.40738	3.75894	6.05597	4.84708	5.61606	14.8894	8.19461	1.05843	8.79715	3.44003	5.63156	10.6902	14.4674	5.61059	7.91742
ENSSSCG00000000582	237.79	1.29733	0.36966	3.50954	0.000448887	0.107795	184.053	223.741	286.948	139.893	168.123	322.841	618.704	348.255	506.592	173.257	246.865	444.141	128.345	119.335	103.732	146.82	166.969	393.388	307.279	153.356	64.1519	121.81	11.2768	141.306	210.363	103.335	677.963	187.452	19.0518	171.544	152.221	463.665	392.623	153.975	170.562	336.49
ENSSSCG00000028878	691.263	-0.590447	0.169007	-3.49363	0.000476508	0.108191	702.202	537.573	609.105	619.656	943.999	666.102	515.255	571.519	954.278	586.625	655.44	596.585	647.504	651.665	683.519	626.434	666.859	608.313	532.093	749.742	578.31	638.681	2398.21	685.334	599.099	621.136	546.937	661.715	829.813	624.598	657.046	527.49	531.596	569.397	764.162	527.498
ENSSSCG00000047025	13.6463	1.36672	0.390401	3.50081	0.00046384	0.108191	5.00144	13.8601	5.28125	7.17402	4.83111	20.4207	11.9364	15.266	12.9593	8.47451	6.0211	2.93162	12.7188	28.0789	10.188	5.87282	3.05432	14.3923	27.4882	20.2345	9.4341	14.8148	0	2.01866	2.90825	5.61606	18.8599	28.6811	7.40904	47.5046	7.74008	15.9561	15.5494	15.5008	31.4193	31.6697
ENSSSCG00000045891	9.74521	-2.41671	0.68996	-3.50268	0.0004606	0.108191	22.0063	4.95003	1.76042	0.896752	0	1.94482	0.994702	0	1.17812	0.941613	10.3219	7.32906	1.15626	1.16995	24.0806	0	4.07242	0.959484	3.92688	10.6497	2.83023	1.64608	2.81921	21.1959	42.6543	1.12321	1.98525	3.07298	31.753	0.879715	24.0802	34.728	14.5776	13.434	52.7395	2.96903
ENSSSCG00000000066	465.323	-0.192655	0.0551398	-3.49394	0.000475956	0.108191	472.136	449.462	418.979	520.116	415.476	482.316	503.319	408.364	519.551	403.952	473.947	461.731	462.503	462.132	467.72	464.931	536.542	414.497	494.787	575.086	425.478	423.867	551.625	504.664	439.146	438.052	459.586	461.971	511.224	410.827	493.645	383.885	403.313	443.324	518.418	475.045
ENSSSCG00000042701	18.0112	1.40404	0.402028	3.4924	0.000478696	0.108191	4.00115	31.6802	21.125	22.4188	7.72978	1.94482	12.9311	19.0824	4.71248	22.5987	18.0633	0	17.3439	28.0789	25.933	12.7244	14.2535	42.2173	19.6344	2.12995	20.755	27.9834	0.939736	28.2612	25.2048	30.3267	24.8156	29.7055	9.52591	29.9103	5.16005	11.2631	22.3523	14.4674	4.48847	34.6387
ENSSSCG00000035648	418.781	0.305358	0.0877232	3.48092	0.000499693	0.111623	407.117	484.113	372.328	390.984	396.151	364.655	432.695	437.942	290.996	476.456	365.567	447.072	426.659	469.152	376.954	391.521	338.011	454.795	455.519	288.608	492.46	361.316	345.823	422.909	449.809	469.502	439.733	451.728	417.023	438.978	438.604	337.894	474.257	431.956	365.81	671.001
ENSSSCG00000010508	2049.56	0.143391	0.0414071	3.46295	0.000534288	0.117979	1909.55	2045.35	2122.18	1928.91	2010.71	1999.28	2115.73	2075.22	2165.39	2209.02	1936.22	2263.21	1889.32	1950.31	1964.42	2015.36	1951.71	2238.48	2336.5	1731.65	2029.28	1924.27	1762.94	2064.08	2064.86	2067.83	2260.21	2023.04	2040.66	1933.61	2015	2226.34	2159.42	2235.22	1852.62	2266.36
ENSSSCG00000006288	52.5797	0.582787	0.168661	3.45538	0.00054952	0.119964	34.0098	31.6802	60.7344	59.1857	57.9733	53.4827	48.7404	44.8437	58.906	96.9861	43.868	71.8248	31.219	50.308	56.4969	33.2793	27.4888	91.151	86.3915	36.2091	50.9442	55.1438	39.4689	41.3825	31.9907	62.8998	55.587	50.192	37.0452	56.3018	43.8604	62.8858	49.5637	78.5375	44.8847	57.4013
ENSSSCG00000047882	19.4615	0.736409	0.213399	3.45085	0.000558824	0.120624	13.0037	29.7002	31.6875	15.2448	11.5947	13.6138	17.9046	29.5778	9.42497	25.4235	12.0422	19.0555	26.5939	18.7193	19.4497	10.7668	13.2354	25.9061	27.4882	13.8447	17.9248	25.5143	28.1921	16.1493	18.4189	24.7106	7.941	30.7298	17.9934	20.2335	11.1801	9.38594	28.1833	15.5008	14.5875	29.6903
ENSSSCG00000047587	5.88089	-1.55139	0.45126	-3.43791	0.000586219	0.12316	23.0066	2.97002	3.52084	7.17402	1.93244	0.972412	0.994702	2.86237	2.35624	1.88323	13.7625	1.46581	4.62503	7.01973	2.77853	2.93641	11.1992	1.91897	3.92688	1.06497	6.60387	0.823042	3.75894	5.04664	6.78592	5.61606	4.96313	4.09731	24.344	3.51886	4.30004	10.3245	6.80287	2.06678	21.3202	2.96903
ENSSSCG00000033412	87.2567	1.29918	0.377699	3.43973	0.00058229	0.12316	48.0138	71.2804	132.031	91.4687	75.3653	52.5102	215.85	62.0179	193.212	145.008	119.562	175.897	115.626	50.308	52.7921	27.4065	39.7061	124.733	50.0678	59.6386	66.9821	76.5429	9.39736	47.4385	61.0732	76.3784	386.131	25.6082	19.0518	17.5943	37.8404	110.754	66.085	85.7712	39.2741	112.823
ENSSSCG00000017577	4.44039	-1.6222	0.472082	-3.43626	0.000589803	0.12316	4.00115	3.96002	0.880209	2.69026	4.83111	2.91724	4.97351	0.954122	4.71248	8.47451	2.58047	1.46581	6.93755	1.16995	0.926178	10.7668	7.12674	4.79742	0	1.06497	5.66046	5.7613	7.51789	1.00933	1.93883	4.49285	0.992625	5.12163	10.5843	3.51886	13.7601	5.63156	0	2.06678	14.5875	1.97935
ENSSSCG00000015040	58.1133	0.683183	0.199578	3.42314	0.000619023	0.127871	37.0106	49.5003	63.375	92.3655	38.6489	76.8205	64.6556	55.3391	42.4124	34.8397	54.1899	46.906	43.9378	99.4461	52.7921	53.8342	36.6518	44.1363	79.5194	56.4437	41.51	51.8517	48.8663	43.4011	46.532	55.0374	77.4248	104.481	50.8049	157.469	45.5804	38.4823	85.5218	42.3689	48.2511	31.6697
ENSSSCG00000047453	2.03393	-2.07022	0.606417	-3.41385	0.000640519	0.130904	1.00029	0.990005	0.880209	1.7935	2.89867	3.88965	0.994702	0.954122	2.35624	0.941613	3.44063	2.93162	4.62503	0	2.77853	2.93641	5.09053	0	0.981721	2.12995	2.83023	3.29217	8.45762	3.02799	2.90825	1.12321	0.992625	0	1.05843	0.879715	0.860008	0.938594	0.971838	1.03339	2.24424	0.989677
ENSSSCG00000015299	9.87065	0.999977	0.293632	3.40554	0.000660327	0.133532	13.0037	12.8701	11.4427	10.761	23.1893	15.5586	10.9417	6.67886	3.53436	10.3577	4.30079	8.79487	6.93755	10.5296	5.55707	6.85162	3.05432	9.59484	12.7624	4.2599	16.038	10.6996	6.57815	3.02799	8.72475	13.4785	5.95575	13.3162	6.35061	8.79715	6.88007	10.3245	16.5212	18.601	2.24424	16.8245
ENSSSCG00000011360	418.393	-0.661978	0.195338	-3.38888	0.000701777	0.135768	361.104	413.822	382.891	509.355	432.868	477.454	346.156	326.31	240.337	346.513	452.443	301.957	430.128	352.156	452.901	387.606	421.496	298.4	272.918	562.307	450.007	339.093	1674.61	426.946	462.412	353.812	341.463	349.295	478.412	402.91	399.044	296.596	325.566	351.352	345.612	295.913
ENSSSCG00000003760	2152.84	0.391278	0.115654	3.38316	0.000716558	0.135768	2056.59	2393.83	2206.68	2066.12	1710.21	2115.97	3011.96	2242.19	1531.56	2263.64	2257.91	3069.41	2173.76	2012.32	1886.62	1974.25	2011.78	2851.59	2113.65	1609.18	2097.2	1441.15	1439.68	1970.21	2203.48	1783.66	3721.35	2055.82	1844.85	1804.3	2102.72	2346.48	2641.46	2077.11	1631.56	2781.98
ENSSSCG00000048791	22.3569	0.633629	0.186784	3.39231	0.00069307	0.135768	16.0046	19.8001	21.125	17.935	22.2231	17.5034	43.7669	35.3025	10.6031	11.2994	24.9446	14.6581	26.5939	26.9089	29.6377	17.6185	25.4526	20.1492	38.2871	20.2345	18.8682	12.3456	18.7947	15.1399	17.4495	17.9714	43.6755	33.8028	13.7596	22.8726	18.9202	21.5877	33.0425	14.4674	21.3202	20.7832
ENSSSCG00000006697	319.906	0.428427	0.126588	3.38441	0.000713323	0.135768	272.078	312.842	317.755	347.043	262.812	326.73	431.701	242.347	427.658	396.419	246.005	395.769	356.127	307.698	323.236	291.683	313.576	356.928	310.224	309.908	272.646	338.27	257.488	225.08	424.604	215.657	586.642	344.174	219.096	285.028	212.422	368.867	339.172	241.813	258.087	379.046
ENSSSCG00000006702	314.981	0.320511	0.0945393	3.39024	0.000698323	0.135768	238.069	280.171	369.688	295.928	331.414	387.02	293.437	362.566	334.586	339.922	253.747	197.885	306.408	338.117	256.551	235.892	374.663	379.956	407.414	255.594	330.194	339.093	255.608	363.358	307.305	333.594	373.227	289.884	269.901	386.195	276.923	350.095	307.101	326.551	246.866	344.408
ENSSSCG00000001156	446.323	0.15944	0.0471503	3.38152	0.000720855	0.135768	422.121	475.202	499.078	419.68	407.746	461.896	457.563	489.465	468.892	482.106	469.646	398.701	410.471	444.583	428.82	376.839	428.622	388.591	488.897	444.095	435.856	455.142	411.604	455.207	432.36	447.038	434.77	513.187	400.088	478.565	414.524	443.016	482.032	453.657	423.038	524.529
ENSSSCG00000017330	129.059	-0.478998	0.14131	-3.38968	0.000699733	0.135768	130.037	119.791	112.667	156.932	145.9	118.634	123.343	106.862	137.84	110.169	154.828	158.308	150.313	114.656	131.517	121.372	119.118	88.2725	106.026	145.902	110.379	102.88	329.847	114.054	126.994	123.553	140.953	109.603	125.954	100.288	116.961	115.447	101.071	130.207	159.341	86.1019
ENSSSCG00000043317	31.9759	-0.858366	0.254126	-3.37772	0.000730899	0.136323	26.0075	38.6102	40.4896	28.6961	36.7164	18.4758	11.9364	22.8989	3.53436	19.7739	26.6649	27.8504	25.4377	18.7193	34.2686	41.1097	59.0501	12.4733	13.7441	57.5086	32.0759	43.6213	26.3126	63.5877	21.3272	46.0517	22.8304	25.6082	61.3892	30.79	28.3803	57.2542	23.3241	29.9683	53.8617	20.7832
ENSSSCG00000042862	7.24516	-1.30838	0.388825	-3.36495	0.000765575	0.140494	15.0043	0	4.40104	7.17402	12.5609	6.80688	6.96291	6.67886	5.8906	8.47451	7.74142	1.46581	17.3439	7.01973	16.6712	16.6397	16.2897	1.91897	1.96344	5.32487	3.77364	5.7613	0.939736	4.03731	3.87767	5.61606	1.98525	1.02433	10.5843	6.15801	8.60008	14.0789	3.88735	14.4674	6.73271	2.96903
ENSSSCG00000047749	29.2729	-0.5076	0.150994	-3.36172	0.000774596	0.140494	21.006	24.7501	28.1667	32.2831	37.6827	30.1448	27.8516	24.8072	17.6718	24.4819	40.4274	46.906	31.219	22.2291	28.7115	27.4065	36.6518	30.7035	18.6527	27.6893	32.0759	32.9217	40.4086	32.2985	37.8072	24.7106	18.8599	24.5838	32.8115	22.8726	45.5804	20.6491	29.1551	24.8013	37.0299	17.8142
ENSSSCG00000031808	1837.55	0.185517	0.0551887	3.3615	0.000775198	0.140494	1656.48	1781.02	1875.73	1533.45	1670.6	1840.78	2051.07	1944.5	2126.51	1778.71	1626.56	2021.35	1649.98	1860.23	1773.63	1590.56	2012.79	2035.07	2073.39	1676.27	1804.74	1901.23	1550.56	1905.61	1613.11	2046.49	1954.48	1831.5	1693.5	1855.32	1779.36	2050.83	1916.46	2012.01	1584.43	2073.37
ENSSSCG00000007099	3.67991	-1.80511	0.537598	-3.35773	0.000785859	0.141095	11.0032	0	0.880209	6.27727	7.72978	1.94482	1.9894	5.72473	2.35624	0.941613	1.72032	2.93162	13.8751	0	7.40942	1.95761	6.10863	2.87845	0	2.12995	1.88682	1.64608	3.75894	3.02799	4.84708	3.36963	0.992625	0	8.46748	1.75943	7.74008	4.69297	0.971838	7.23372	2.24424	1.97935
ENSSSCG00000007622	163.162	-0.264266	0.0788675	-3.35076	0.000805892	0.143352	183.053	157.411	153.156	158.725	159.427	157.531	137.269	146.935	192.034	145.008	161.71	164.171	150.313	153.264	189.866	169.333	153.734	171.748	126.642	168.266	177.361	161.316	245.271	165.53	174.495	205.548	140.953	156.722	189.46	155.71	167.702	163.315	138.973	156.042	157.097	118.761
ENSSSCG00000040416	489.317	-0.262924	0.0786044	-3.34491	0.000823099	0.145069	571.164	453.422	477.073	552.399	470.55	506.627	463.531	478.015	494.811	465.157	540.179	483.718	514.535	394.275	401.035	536.384	526.361	409.7	411.341	576.151	546.234	494.649	644.659	439.058	537.057	497.583	594.583	397.439	464.653	432.82	442.044	428.937	501.469	476.392	635.119	356.284
ENSSSCG00000011712	64.5604	0.436408	0.130877	3.33449	0.000854545	0.147898	54.0155	54.4503	59.8542	56.4954	71.5004	77.793	91.5126	65.8344	60.0842	74.3874	61.0712	60.0983	65.9067	64.3475	59.2754	44.0461	46.8329	94.9889	67.7388	57.5086	71.6992	59.2591	35.71	52.4851	51.3791	56.1606	91.3215	80.9218	49.7464	82.6932	64.5006	62.8858	48.5919	50.636	86.4031	92.04
ENSSSCG00000051190	13.133	-1.54877	0.464172	-3.33663	0.00084802	0.147898	13.0037	14.8501	12.3229	18.8318	10.6284	6.80688	3.97881	9.54122	3.53436	13.1826	12.0422	4.39743	6.93755	11.6995	11.1141	27.4065	16.2897	6.71639	4.90861	11.7147	18.8682	4.11521	127.804	18.1679	14.5412	11.2321	5.95575	12.2919	2.11687	7.91744	8.60008	2.81578	5.83103	5.16694	4.48847	2.96903
ENSSSCG00000027530	114.883	0.245693	0.0737378	3.33198	0.0008623	0.147907	104.03	101.971	115.307	105.817	120.778	130.303	122.348	110.678	142.553	115.818	98.9181	140.718	112.157	116.995	115.772	91.0287	117.082	118.976	129.587	102.238	118.87	120.987	102.431	90.8396	106.636	116.814	140.953	108.579	89.9669	122.28	96.3209	140.789	110.79	134.34	104.357	117.772
ENSSSCG00000018042	9.07961	-0.85981	0.258368	-3.32785	0.000875191	0.14879	12.0035	6.93004	6.16146	9.86428	8.696	6.80688	10.9417	3.81649	10.6031	6.59129	12.9024	10.2607	5.78129	9.35963	20.3759	13.7032	18.3259	6.71639	6.87205	19.1695	8.49069	9.87651	7.51789	6.05597	8.72475	5.61606	4.96313	6.14596	4.23374	5.27829	13.7601	11.2631	5.83103	6.20033	10.0991	6.92774
ENSSSCG00000015196	447.841	0.29243	0.0879481	3.32503	0.0008841	0.148986	490.141	420.752	420.74	441.202	438.665	503.709	518.24	445.575	552.539	485.872	399.113	474.923	437.065	450.432	344.538	436.546	434.731	463.431	569.398	377.001	502.838	406.583	266.885	358.312	479.861	374.029	477.453	478.36	374.686	439.858	391.304	435.508	482.032	480.525	424.161	645.269
ENSSSCG00000048983	4.73849	-1.24973	0.376278	-3.32129	0.000896033	0.149489	7.00201	5.94003	4.40104	8.07077	0.966222	7.7793	2.9841	1.90824	1.17812	2.82484	5.16095	2.93162	1.15626	2.33991	2.77853	7.83042	6.10863	3.83794	1.96344	11.7147	2.83023	2.46913	13.1563	2.01866	9.69417	3.36963	6.94838	3.07298	6.35061	1.75943	10.3201	3.75438	3.88735	3.10016	8.97694	0
ENSSSCG00000037771	34.0633	-0.621867	0.187352	-3.31923	0.000902646	0.149489	42.0121	38.6102	36.9688	23.3156	30.9191	35.0068	20.8887	28.6237	38.878	29.19	52.4696	36.6453	17.3439	18.7193	20.3759	41.1097	35.6337	37.4199	16.6893	53.2487	30.1891	38.683	29.1318	46.4291	21.3272	46.0517	14.8894	37.9001	31.753	26.3915	67.0807	41.2981	35.958	45.4691	35.9078	23.7523
ENSSSCG00000013303	224.449	0.688712	0.207756	3.31501	0.000916399	0.149581	166.048	162.361	213.011	225.982	352.671	212.958	381.965	220.402	303.955	240.111	201.277	529.158	241.658	168.473	191.719	113.541	171.042	333.9	186.527	151.226	151.889	162.139	189.827	112.035	183.22	186.453	569.767	153.649	149.239	214.651	133.301	322.876	194.368	239.746	148.12	200.904
ENSSSCG00000008677	114.926	0.521749	0.157424	3.31429	0.000918771	0.149581	75.0216	101.971	114.427	151.551	83.0951	140.027	165.12	138.348	137.84	103.577	103.219	148.047	135.282	146.244	124.108	80.2619	121.155	113.219	104.062	100.108	79.2465	66.6664	85.516	60.5597	83.3698	89.8569	206.466	107.554	100.551	115.243	89.4409	162.377	180.762	81.6377	116.7	124.699
ENSSSCG00000037427	471.418	-0.226055	0.0683831	-3.30572	0.000947337	0.152935	549.158	456.392	469.151	553.296	432.868	443.42	466.515	453.208	554.895	460.449	574.585	433.88	576.973	438.733	439.935	489.402	491.745	416.416	477.116	518.643	449.063	379.423	636.201	488.515	499.25	404.356	501.276	412.803	480.529	457.452	442.044	439.262	404.285	413.355	490.366	376.077
ENSSSCG00000002997	5.12564	-1.05929	0.321509	-3.29476	0.00098505	0.155113	5.00144	3.96002	2.64063	5.38051	6.76356	2.91724	2.9841	4.77061	4.71248	3.76645	7.74142	10.2607	9.25006	3.50986	6.48325	4.89402	6.10863	1.91897	1.96344	6.38985	5.66046	4.93825	8.45762	7.0653	1.93883	4.49285	4.96313	4.09731	13.7596	3.51886	6.02006	4.69297	3.88735	1.03339	5.61059	2.96903
ENSSSCG00000038829	264.695	0.424853	0.128945	3.29483	0.000984816	0.155113	168.048	296.012	400.495	210.737	224.164	359.792	330.241	286.237	278.037	268.36	264.068	202.282	228.939	291.319	229.692	176.185	240.273	277.291	283.717	274.764	278.306	312.756	311.053	176.633	201.639	350.442	337.493	288.86	197.927	359.804	201.242	333.201	253.65	179.81	245.744	209.812
ENSSSCG00000017461	8.6692	-1.265	0.383413	-3.29932	0.000969186	0.155113	29.0083	10.8901	8.80209	14.348	5.79733	6.80688	1.9894	4.77061	4.71248	3.76645	27.525	7.32906	12.7188	9.35963	1.85236	11.7456	7.12674	12.4733	5.89033	9.58477	14.1512	0.823042	9.39736	12.1119	11.633	4.49285	2.97788	0	13.7596	6.15801	10.3201	2.81578	7.77471	10.3339	7.85483	0.989677
ENSSSCG00000011553	921.955	-0.420277	0.127977	-3.284	0.00102346	0.156166	923.266	869.225	895.172	1184.61	929.506	1002.56	811.677	749.94	500.701	830.502	1230.03	1127.21	1171.29	893.845	885.426	1051.23	1021.16	720.572	654.808	1568.71	836.805	869.956	1189.71	1066.86	1042.12	868.242	1062.11	797.95	913.429	848.925	822.168	827.84	908.669	737.839	927.992	448.324
ENSSSCG00000044927	7.99127	-0.88098	0.268325	-3.28326	0.00102614	0.156166	7.00201	5.94003	5.28125	8.96752	9.66222	4.86206	4.97351	4.77061	4.71248	8.47451	7.74142	4.39743	9.25006	5.84977	9.26178	12.7244	19.344	3.83794	4.90861	14.9096	7.54728	13.1687	8.45762	9.08396	2.90825	6.73927	8.93363	8.19461	10.5843	8.79715	7.74008	2.81578	7.77471	5.16694	17.9539	4.94839
ENSSSCG00000015383	3664.85	0.408523	0.124491	3.28155	0.00103238	0.156166	3850.11	3848.15	4025.2	4077.53	3352.79	3745.73	4050.43	3998.73	2799.22	4094.13	3216.99	4341.73	3268.74	3375.32	3429.64	3592.21	3791.42	4858.83	4127.16	2352.53	3829.3	2692.99	1449.07	3231.87	4342.02	3395.47	5842.59	3376.18	3216.58	3187.21	3851.12	3694.31	4588.05	3546.59	2790.71	4703.94
ENSSSCG00000003663	63.2432	-0.891545	0.271311	-3.28606	0.00101599	0.156166	39.0112	41.5802	47.5313	52.9084	92.7573	95.2964	36.804	37.2108	36.5217	31.0732	77.4142	19.0555	50.8753	60.8376	97.2487	54.813	68.2131	33.5819	57.9215	77.7432	34.9062	109.465	253.729	79.737	56.2262	69.6391	31.764	76.8245	100.551	65.0989	70.5207	44.1139	34.0143	33.0684	74.0598	34.6387
ENSSSCG00000012832	62.7173	-0.669963	0.203981	-3.28444	0.00102186	0.156166	68.0196	42.5702	38.7292	93.2622	42.5138	51.5378	57.6927	63.9262	40.0561	30.1316	109.24	112.867	80.938	50.308	87.0607	47.9614	106.901	44.1363	39.2688	70.2883	34.9062	63.3743	65.7815	70.653	54.2873	108.951	57.5723	30.7298	99.4928	36.948	56.7606	85.412	57.3385	50.636	56.1059	51.4632
ENSSSCG00000044449	55.7329	-0.438656	0.134176	-3.26925	0.00107832	0.160587	63.0181	40.5902	46.6511	46.6311	52.176	40.8413	34.8146	69.6509	51.8373	36.7229	70.5329	48.3718	39.3128	56.1578	37.0471	70.4738	50.9053	41.2578	40.2506	53.2487	78.303	41.1521	89.2749	64.597	59.1344	43.8052	48.6386	53.265	63.5061	57.1815	89.4409	62.8858	43.7327	74.4039	76.304	70.2671
ENSSSCG00000022009	128.226	0.37598	0.115004	3.26926	0.00107828	0.160587	110.032	110.881	176.922	124.649	159.427	145.862	138.264	121.174	167.293	133.709	142.786	107.004	129.501	142.734	99.101	85.1559	93.6657	109.381	120.752	120.342	117.926	106.996	76.1186	124.147	126.994	113.444	169.739	148.527	123.837	189.139	94.6009	139.85	131.198	129.174	132.41	153.4
ENSSSCG00000017801	35.7306	1.49856	0.458841	3.26598	0.00109087	0.161206	41.0118	44.5502	16.724	46.6311	5.79733	7.7793	7.95761	90.6416	7.06873	7.5329	63.6517	8.79487	17.3439	49.1381	7.40942	30.3429	9.16295	96.9079	63.8119	28.7543	10.3775	3.29217	5.63841	21.1959	4.84708	13.4785	15.882	192.573	10.5843	123.16	23.2202	41.2981	40.8172	15.5008	13.4654	99.9574
ENSSSCG00000003814	197.963	-0.329656	0.101048	-3.26238	0.00110481	0.162019	201.058	186.121	186.604	208.943	208.704	231.434	201.924	190.824	117.812	201.505	233.103	260.914	160.72	161.454	195.424	204.57	205.657	189.978	177.692	249.204	222.645	181.069	276.282	228.108	197.761	176.344	180.658	193.598	211.687	185.62	236.502	167.07	196.311	195.31	203.103	100.947
ENSSSCG00000006587	34.0133	-1.13067	0.346846	-3.25987	0.00111464	0.162222	67.0193	34.6502	5.28125	43.0441	45.4124	1.94482	30.8358	8.5871	40.0561	61.2048	47.3087	33.7137	23.1252	25.739	29.6377	34.2581	42.7604	29.744	7.85377	45.7939	39.6232	38.683	12.2166	31.2892	75.6145	49.4213	8.93363	32.7784	32.8115	19.3537	36.1204	45.0525	6.80287	78.5375	49.3732	9.89677
ENSSSCG00000015612	42.1653	-1.21167	0.372672	-3.2513	0.00114878	0.164702	31.0089	11.8801	49.2917	33.1798	63.7707	48.6206	32.8252	21.9448	22.3843	44.2558	36.9868	121.662	31.219	26.9089	35.1948	28.3853	31.5613	37.4199	40.2506	46.8589	39.6232	24.6913	175.731	40.3731	27.1437	43.8052	9.92625	6.14596	48.688	10.5566	33.5403	95.7366	13.6057	106.439	40.3962	5.93806
ENSSSCG00000006455	22.1171	1.68505	0.518271	3.25129	0.00114883	0.164702	2.00058	24.7501	51.0521	2.69026	50.2436	39.8689	19.894	33.3943	34.1655	3.76645	9.46174	0	32.3752	22.2291	20.3759	14.682	0	28.7845	23.5613	15.9746	18.8682	37.0369	15.0358	21.1959	1.93883	44.9285	20.8451	29.7055	0	21.1132	19.7802	21.5877	46.6482	19.6344	1.12212	47.5045
ENSSSCG00000003816	248.474	0.405737	0.12496	3.24694	0.00116653	0.166001	215.062	279.181	279.026	168.589	270.542	298.53	346.156	231.852	290.996	200.563	218.48	370.85	234.72	215.272	223.209	196.739	300.341	314.711	239.54	217.255	200.946	176.131	203.923	182.689	217.149	240.367	422.858	257.106	194.752	241.922	196.942	327.569	281.833	255.247	180.661	253.357
ENSSSCG00000011950	438.054	0.228742	0.0705253	3.2434	0.00118113	0.166285	506.146	449.462	459.469	384.707	403.881	379.241	438.663	450.346	470.07	497.171	393.952	392.837	428.972	469.152	372.324	382.712	453.057	540.189	499.696	332.272	437.742	382.715	340.184	462.273	395.522	408.849	491.35	478.36	378.92	467.129	448.924	461.788	452.877	423.689	428.649	606.672
ENSSSCG00000043766	73.5157	-0.400511	0.123665	-3.23869	0.00120082	0.166285	89.0256	84.1504	63.375	97.746	80.1964	51.5378	42.7722	71.5592	50.6592	65.9129	94.6174	68.8931	62.4379	71.3672	81.5037	80.2619	79.4122	70.0423	70.6839	84.133	78.303	52.6747	123.105	55.5131	72.7062	55.0374	53.6018	72.7272	82.5579	61.5801	92.0209	74.1489	63.1695	84.7378	93.1358	71.2568
ENSSSCG00000014670	199.203	0.387149	0.119826	3.23093	0.00123388	0.166285	115.033	198.001	273.745	171.28	218.366	246.02	260.612	167.925	260.365	175.14	147.947	190.555	175.751	191.872	227.84	135.075	156.788	185.18	243.467	199.15	193.399	237.859	232.115	161.493	153.168	175.221	300.765	159.795	189.46	204.094	176.302	268.438	219.635	176.709	173.928	208.822
ENSSSCG00000049421	2.63358	-2.33183	0.721558	-3.23165	0.00123077	0.166285	6.00173	0.990005	1.76042	12.5545	0	3.88965	1.9894	0	5.8906	0	2.58047	4.39743	2.31252	1.16995	0	4.89402	3.05432	0	2.94516	4.2599	8.49069	1.64608	1.87947	3.02799	3.87767	1.12321	0	0	4.23374	0	1.72002	5.63156	0	0	4.48847	0
ENSSSCG00000008576	649.224	-0.457514	0.141354	-3.23665	0.0012094	0.166285	671.193	645.483	629.349	602.618	817.424	582.475	528.187	567.703	547.826	579.092	672.643	476.389	667.161	596.677	610.351	672.438	648.533	532.514	533.075	703.948	635.858	583.537	1916.12	691.39	703.796	612.15	567.782	610.498	683.749	621.079	632.966	657.954	588.934	518.761	632.875	429.52
ENSSSCG00000040439	441.836	0.206812	0.0638614	3.23845	0.00120181	0.166285	433.125	468.272	425.141	390.984	450.26	467.73	443.637	405.502	437.083	504.704	393.952	548.213	397.753	450.432	443.639	371.945	340.047	455.755	470.244	410.015	532.083	464.196	404.086	350.237	419.757	426.82	512.195	444.558	432.9	425.782	453.224	423.306	434.412	488.793	407.329	577.971
ENSSSCG00000012155	57.4761	-0.737788	0.228148	-3.23381	0.0012215	0.166285	47.0135	38.6102	51.0521	47.5279	87.9262	75.8481	46.751	40.0731	36.5217	47.0806	81.715	60.0983	62.4379	42.1184	52.7921	57.7494	75.3398	47.0147	38.2871	89.4579	48.1139	36.2139	214.26	57.5317	38.7767	40.4356	60.5501	51.2163	59.2723	59.8206	44.7204	46.9297	61.2258	60.9699	44.8847	18.8039
ENSSSCG00000036387	84.8417	-0.312572	0.0967707	-3.23003	0.00123777	0.166285	73.021	80.1904	80.099	95.9525	74.3991	85.5723	75.5973	73.4674	104.853	90.3948	85.1556	102.607	87.8756	76.047	75.0204	98.8591	117.082	76.7587	72.6474	84.133	72.6426	103.703	112.768	88.8209	82.4004	73.0087	77.4248	91.165	102.668	60.7004	71.3807	86.3506	59.2821	100.239	89.7694	72.2464
ENSSSCG00000017668	841.312	0.303662	0.0941302	3.22598	0.00125543	0.167487	942.271	983.075	808.912	825.012	751.721	693.33	905.178	961.755	950.744	909.598	675.224	864.829	783.943	744.091	686.298	886.796	736.09	1040.08	957.178	629.4	953.788	772.837	553.504	749.931	851.148	827.807	848.695	776.439	740.904	723.126	878.929	942.348	1082.63	885.614	700.202	1263.82
ENSSSCG00000037562	85.5229	-0.428932	0.133106	-3.22248	0.00127085	0.168374	84.0242	76.2304	93.3021	88.7785	99.5209	94.324	69.6291	83.0086	124.881	72.5042	80.8548	83.5512	90.1881	74.8771	94.4702	111.584	75.3398	58.5285	79.5194	118.212	74.5294	115.226	155.056	73.681	77.5533	77.5016	80.4027	67.6055	103.727	72.1367	65.3606	80.7191	62.1976	65.1035	103.235	51.4632
ENSSSCG00000023320	6.51342	-2.07372	0.645285	-3.21365	0.00131061	0.172454	2.00058	0	1.76042	6.27727	18.3582	0.972412	0.994702	4.77061	2.35624	14.1242	0.860158	0	0	4.67982	10.188	21.5337	10.1811	2.87845	0.981721	1.06497	0.94341	1.64608	7.51789	22.2052	8.72475	12.3553	0.992625	3.07298	7.40904	3.51886	17.2002	1.87719	4.85919	25.8347	12.3433	0
ENSSSCG00000002700	6.33755	1.14091	0.355526	3.20909	0.00133158	0.17402	2.00058	12.8701	7.04167	5.38051	2.89867	9.72412	11.9364	10.4953	3.53436	3.76645	7.74142	2.93162	6.93755	3.50986	12.0403	1.95761	5.09053	6.71639	4.90861	1.06497	4.71705	7.40738	4.69868	3.02799	7.75533	5.61606	10.9189	4.09731	3.1753	3.51886	2.58003	6.57016	15.5494	13.434	5.61059	6.92774
ENSSSCG00000032024	310.795	-0.279365	0.0876746	-3.18639	0.00144061	0.176278	361.104	331.652	348.563	362.288	253.15	372.434	280.506	312.952	241.515	241.994	461.045	281.436	326.065	277.279	312.122	318.111	426.586	315.67	288.626	357.832	316.986	256.789	309.173	387.582	352.868	239.244	289.847	311.395	373.627	264.794	286.383	253.42	286.692	235.612	293.995	259.295
ENSSSCG00000014411	1295.92	0.199205	0.0625175	3.18639	0.00144062	0.176278	1261.36	1524.61	1307.99	1263.52	1230.97	1243.71	1476.14	1452.17	1132.17	1421.83	1169.81	1105.22	1203.66	1258.87	1162.35	1218.61	1257.36	1616.73	1504	973.387	1237.75	1301.23	1095.73	1398.93	1297.08	1399.52	1201.08	1283.48	1185.45	1244.8	1437.93	1223.93	1584.1	1350.64	1235.45	1391.49
ENSSSCG00000009578	188.672	0.345702	0.108084	3.19845	0.00138167	0.176278	185.053	200.971	200.688	166.796	152.663	189.62	212.866	249.98	131.95	131.826	163.43	136.32	156.095	229.311	156.524	235.892	160.861	181.342	268.01	219.385	190.569	182.715	111.829	254.351	167.709	156.126	227.311	277.592	176.759	274.471	147.921	121.079	200.199	161.209	168.318	244.45
ENSSSCG00000050433	8.01844	-1.18626	0.372002	-3.18886	0.00142835	0.176278	9.00259	9.90005	7.04167	4.48376	13.5271	6.80688	7.95761	6.67886	1.17812	7.5329	18.0633	1.46581	13.8751	8.18968	8.3356	3.91521	9.16295	2.87845	5.89033	10.6497	3.77364	8.23042	41.3484	4.03731	7.75533	7.86248	5.95575	3.07298	11.6428	2.63915	10.3201	4.69297	2.91551	6.20033	6.73271	4.94839
ENSSSCG00000015535	268.92	0.405238	0.126676	3.19901	0.00137903	0.176278	283.081	257.401	280.787	300.412	345.908	246.02	309.352	326.31	366.396	306.024	204.718	350.329	252.064	252.71	214.873	252.531	200.567	294.562	314.151	169.331	221.701	194.238	204.862	171.586	263.681	196.562	389.109	258.13	222.271	197.936	249.402	412.043	278.918	347.218	223.301	322.635
ENSSSCG00000010798	603.292	-0.161538	0.0505825	-3.19356	0.0014053	0.176278	659.19	651.423	683.922	617.862	478.28	575.668	587.869	565.794	637.363	544.252	600.39	603.914	537.66	544.029	582.566	622.519	669.913	566.096	558.599	719.923	560.386	602.467	647.478	653.036	639.815	533.525	612.45	592.061	662.58	589.409	611.466	594.13	566.582	555.963	749.575	540.364
ENSSSCG00000006369	271.909	0.369833	0.116049	3.18687	0.00143823	0.176278	228.066	253.441	264.063	242.123	403.881	300.475	290.453	249.026	298.065	312.615	239.124	444.141	308.721	259.73	262.108	194.782	250.454	315.67	254.266	207.67	224.532	193.415	204.862	219.024	278.223	216.78	424.844	273.495	203.219	251.599	205.542	381.069	281.833	288.315	251.354	311.748
ENSSSCG00000051316	1.32647	-3.06381	0.957398	-3.20014	0.0013736	0.176278	1.00029	0	0	2.69026	1.93244	0	0	0	1.17812	1.88323	1.72032	2.93162	0	0	0	6.85162	0	1.91897	0	0	2.83023	0	2.81921	1.00933	4.84708	0	0	0	3.1753	0	4.30004	5.63156	0	1.03339	0	0
ENSSSCG00000023771	12.2195	-0.980438	0.306888	-3.19478	0.00139938	0.176278	13.0037	9.90005	12.3229	19.7286	29.9529	8.75171	3.97881	11.4495	1.17812	7.5329	18.0633	5.86325	10.4063	8.18968	14.8188	40.1309	15.2716	8.63536	7.85377	9.58477	16.9814	4.93825	13.1563	9.08396	17.4495	13.4785	4.96313	10.2433	10.5843	9.67687	18.9202	6.57016	8.74654	11.3673	20.1981	6.92774
ENSSSCG00000023014	125.222	0.646481	0.202755	3.18848	0.00143024	0.176278	150.043	177.211	191.005	120.165	104.352	140.027	124.338	154.568	111.921	110.169	81.715	51.3034	121.407	135.715	104.658	141.926	94.6838	137.206	202.235	139.512	132.077	80.6582	29.1318	96.8956	183.22	133.662	132.019	144.43	91.0254	212.011	98.041	36.6052	160.353	132.274	100.991	150.431
ENSSSCG00000000721	8.34769	-1.06856	0.335925	-3.18095	0.00146794	0.178484	13.0037	5.94003	6.16146	16.1415	12.5609	2.91724	5.96821	2.86237	1.17812	11.2994	8.60158	2.93162	12.7188	5.84977	15.745	4.89402	17.3078	3.83794	4.90861	10.6497	13.2077	2.46913	14.096	8.07463	12.6024	8.98569	1.98525	7.17028	10.5843	7.91744	6.88007	16.8947	4.85919	7.23372	10.0991	1.97935
ENSSSCG00000012049	6.38327	1.08466	0.342126	3.17035	0.00152255	0.180888	6.00173	4.95003	9.6823	5.38051	5.79733	0.972412	8.95231	7.63298	1.17812	5.64968	6.88126	8.79487	4.62503	8.18968	6.48325	3.91521	4.07242	9.59484	7.85377	2.12995	7.54728	6.58434	0.939736	5.04664	6.78592	5.61606	0	10.2433	5.29217	9.67687	3.44003	6.57016	8.74654	12.4007	3.36635	18.8039
ENSSSCG00000002786	62.2742	-0.565893	0.178358	-3.17279	0.00150983	0.180888	53.0153	60.3903	51.9323	68.1532	47.3449	105.993	75.5973	38.1649	90.7153	45.1974	59.3509	77.688	71.688	70.1973	59.2754	70.4738	68.2131	37.4199	51.0495	134.187	61.3217	60.9051	77.9981	72.6717	51.3791	58.407	48.6386	61.4596	69.8567	54.5423	68.8007	42.2367	44.7046	37.202	72.9377	22.7626
ENSSSCG00000047898	13.1992	-0.968926	0.305554	-3.17105	0.00151888	0.180888	11.0032	10.8901	1.76042	11.6578	10.6284	20.4207	9.94702	6.67886	17.6718	6.59129	15.4828	10.2607	18.5001	7.01973	13.8927	10.7668	13.2354	7.67587	13.7441	15.9746	10.3775	9.87651	62.9623	12.1119	6.78592	14.6017	10.9189	12.2919	16.935	7.03772	20.6402	5.63156	9.71838	13.434	11.2212	16.8245
ENSSSCG00000051006	12.3883	-1.22808	0.387429	-3.16981	0.00152537	0.180888	17.0049	8.91005	8.80209	11.6578	12.5609	2.91724	1.9894	15.266	0	5.64968	18.9235	10.2607	9.25006	7.01973	17.5974	20.5549	28.507	23.0276	13.7441	3.19492	12.2643	5.7613	32.8908	7.0653	22.2966	3.36963	6.94838	6.14596	27.5193	4.39858	30.9603	9.38594	8.74654	10.3339	19.076	1.97935
ENSSSCG00000045739	17.3972	1.35047	0.426631	3.16543	0.00154856	0.181197	14.004	18.8101	16.724	30.4896	15.4596	3.88965	5.96821	62.0179	2.35624	17.8906	31.8258	8.79487	3.46877	31.5888	7.40942	5.87282	4.07242	39.3388	39.2688	10.6497	14.1512	1.64608	0.939736	19.1772	6.78592	14.6017	16.8746	31.7541	7.40904	24.632	12.0401	1.87719	31.0988	19.6344	11.2212	42.5561
ENSSSCG00000040778	1938.55	0.311086	0.0982498	3.16627	0.00154406	0.181197	1680.48	2009.71	1750.74	1837.45	1850.32	2028.45	2433.04	2161.09	1860.25	1975.5	1912.99	2708.82	1811.86	1946.8	1877.36	1673.75	2148.2	2335.38	1959.52	1584.68	1732.1	1572.83	1154.94	1886.44	1880.67	1714.02	2790.27	1736.23	1797.22	1608.12	1728.62	2430.96	2333.38	1919	1509.25	2447.47
ENSSSCG00000007157	32.7506	-0.566752	0.179126	-3.16398	0.00155627	0.181197	43.0124	26.7301	25.5261	35.8701	28.0204	30.1448	29.841	21.9448	28.2749	35.7813	52.4696	57.1666	31.219	25.739	33.3424	34.2581	36.6518	21.1086	21.5979	29.8193	59.4348	36.2139	22.5537	29.2705	41.6849	30.3267	22.8304	26.6325	24.344	17.5943	24.9402	56.3156	28.1833	28.9349	59.4723	21.7729
ENSSSCG00000003762	233.286	0.281137	0.0889269	3.16144	0.00156992	0.181685	209.06	209.881	193.646	210.737	257.981	235.324	240.718	215.632	219.13	306.966	238.264	189.09	234.72	280.789	230.618	214.358	210.748	260.98	300.407	210.865	213.211	177.777	189.827	187.735	230.721	224.642	287.861	265.301	209.57	316.697	202.102	219.631	213.804	237.679	247.988	303.831
ENSSSCG00000030513	122.368	-0.585774	0.186401	-3.14254	0.00167487	0.183713	107.031	99.0005	154.917	179.35	138.17	143.917	105.438	98.2746	90.7153	91.3364	163.43	186.158	145.688	97.1062	126.886	128.223	126.245	79.6372	84.428	182.111	89.624	102.057	324.209	100.933	120.208	81.9944	133.012	108.579	134.421	121.401	101.481	103.245	77.7471	98.1719	125.677	54.4322
ENSSSCG00000042438	150.115	-0.345066	0.109834	-3.14169	0.00167974	0.183713	125.036	131.671	147.875	169.486	157.494	170.172	129.311	137.394	153.156	133.709	147.947	162.705	157.251	162.624	163.933	162.481	142.535	104.584	119.77	175.721	146.229	149.794	261.247	168.558	136.688	180.837	133.012	176.184	198.986	134.596	127.281	129.526	103.015	143.641	162.707	96.9884
ENSSSCG00000028295	112.445	-0.381631	0.121704	-3.13572	0.00171431	0.183713	127.037	106.921	117.948	125.545	117.879	176.007	119.364	91.5957	68.331	126.176	125.583	90.8803	121.407	113.486	113.92	143.884	120.136	88.2725	108.971	155.486	138.681	98.7651	148.478	98.9142	109.544	99.9658	79.41	85.0191	130.187	109.085	117.821	101.368	109.818	103.339	104.357	54.4322
ENSSSCG00000009770	360.096	0.230482	0.0734172	3.13935	0.00169324	0.183713	290.083	378.182	331.839	304.896	342.043	352.013	380.971	417.906	516.017	393.594	297.615	408.961	359.596	342.797	350.095	283.853	364.482	406.821	378.944	359.962	308.495	432.92	327.968	316.929	329.602	368.413	384.146	370.806	357.751	341.33	304.443	411.104	384.848	361.686	307.46	394.881
ENSSSCG00000023296	41.1875	1.9338	0.61706	3.13389	0.00172506	0.183713	14.004	209.881	12.3229	13.4513	9.66222	25.2827	29.841	18.1283	11.7812	11.2994	12.9024	27.8504	15.0313	189.533	18.5236	14.682	17.3078	16.3112	12.7624	15.9746	11.3209	27.1604	14.096	14.1306	178.373	176.344	25.8083	21.5109	9.52591	21.9929	8.60008	223.385	9.71838	19.6344	15.7097	8.90709
ENSSSCG00000047929	2.11148	-3.39502	1.08045	-3.14223	0.00167666	0.183713	7.00201	5.94003	0	0	0.966222	0	0.994702	0	0	0.941613	12.0422	1.46581	1.15626	0	0	7.83042	0	0	0.981721	0	0	0	0	3.02799	0	0	0	0	2.11687	0	9.46009	0	0	4.13355	17.9539	0
ENSSSCG00000033730	1.21833	-2.29722	0.72942	-3.14937	0.00163622	0.183713	2.00058	1.98001	1.76042	3.58701	0.966222	0	0.994702	0.954122	0	0	2.58047	1.46581	0	0	2.77853	1.95761	4.07242	0	0	3.19492	0.94341	1.64608	1.87947	1.00933	0	0	0	0	1.05843	0	1.72002	1.87719	0	2.06678	3.36635	0
ENSSSCG00000033381	3.18622	1.4702	0.46598	3.15506	0.00160464	0.183713	1.00029	0.990005	3.52084	2.69026	5.79733	1.94482	2.9841	3.81649	3.53436	1.88323	2.58047	8.79487	2.31252	2.33991	0.926178	0.978803	2.03621	2.87845	5.89033	1.06497	1.88682	3.29217	0	3.02799	2.90825	3.36963	10.9189	7.17028	1.05843	4.39858	1.72002	3.75438	3.88735	4.13355	2.24424	2.96903
ENSSSCG00000044013	43.8521	0.591599	0.188834	3.1329	0.00173088	0.183713	26.0075	48.5103	32.5677	56.4954	43.48	46.6758	65.6503	53.4308	48.303	66.8545	46.4485	49.8376	58.9691	63.1775	47.2351	17.6185	36.6518	61.407	53.0129	38.3391	57.548	37.0369	18.7947	29.2705	45.5626	41.5588	29.7788	37.9001	26.4609	29.9103	50.7405	18.7719	43.7327	44.4357	30.2972	76.2051
ENSSSCG00000000510	1922.53	0.160673	0.0510938	3.14467	0.00166273	0.183713	2057.59	2001.79	1925.9	1874.21	1925.68	1799.93	2139.6	1928.28	2012.23	2056.48	1703.11	1901.16	1823.42	1908.2	1837.54	1845.04	1873.31	2066.73	2177.46	1708.22	1979.27	1967.89	1503.58	1893.5	1752.71	2094.79	2055.73	1845.84	1908.36	1668.82	1819.78	2144.69	2141.93	2024.41	1634.93	2208.96
ENSSSCG00000017086	13.3349	-1.2867	0.4097	-3.14058	0.00168615	0.183713	13.0037	10.8901	9.6823	9.86428	11.5947	8.75171	6.96291	3.81649	8.24685	7.5329	9.46174	1.46581	17.3439	9.35963	9.26178	16.6397	14.2535	5.7569	14.7258	12.7797	22.6418	12.3456	122.166	13.1213	13.5718	15.725	2.97788	10.2433	8.46748	10.5566	5.16005	5.63156	11.6621	7.23372	11.2212	5.93806
ENSSSCG00000010879	386.513	-0.568497	0.180839	-3.14367	0.00166845	0.183713	294.085	236.611	311.594	329.108	407.746	458.006	297.416	280.512	182.609	248.586	429.219	367.919	338.783	402.464	472.351	282.874	416.405	248.506	293.535	538.877	296.231	450.204	1210.38	541	328.632	459.393	357.345	366.709	440.309	531.348	349.163	394.209	275.03	332.751	472.412	272.161
ENSSSCG00000038007	234.915	0.259722	0.0823292	3.15467	0.00160678	0.183713	199.057	229.681	211.25	194.595	256.049	236.296	281.501	249.98	235.624	213.746	215.9	265.312	250.908	211.762	185.236	196.739	228.056	331.022	257.211	201.28	246.23	215.637	278.162	213.978	193.883	250.476	295.802	230.473	201.103	242.801	199.522	267.499	250.734	215.978	215.447	287.996
ENSSSCG00000046327	6.99654	-1.56828	0.497502	-3.15231	0.00161984	0.183713	13.0037	0	3.52084	8.96752	8.696	2.91724	0	4.77061	1.17812	2.82484	12.9024	11.7265	8.0938	2.33991	4.63089	7.83042	10.1811	0	8.83549	14.9096	3.77364	4.93825	22.5537	2.01866	16.4801	1.12321	3.9705	1.02433	23.2856	7.03772	6.02006	9.38594	14.5776	4.13355	2.24424	1.97935
ENSSSCG00000038164	871.856	-0.290738	0.0927968	-3.13306	0.00172993	0.183713	796.229	892.985	847.641	1093.14	804.863	901.426	754.979	841.536	675.063	832.386	1059.71	724.111	922.694	920.754	971.561	1004.25	876.589	609.272	864.896	1042.61	877.371	711.109	1156.81	999.235	938.395	945.744	796.086	935.21	970.584	944.814	898.709	623.226	656.963	736.806	1101.92	657.146
ENSSSCG00000017256	69.5048	0.642361	0.205257	3.12954	0.00175078	0.184804	71.0204	111.871	116.188	95.9525	93.7236	66.124	63.6609	62.0179	30.6311	89.4532	58.4907	68.8931	52.0316	69.0273	65.7586	55.7918	59.0501	95.9484	83.4463	59.6386	86.7937	73.2508	38.5292	10.0933	77.5533	67.3927	63.528	65.5569	35.9868	98.5281	63.6406	68.5173	102.043	83.7044	61.7165	36.6181
ENSSSCG00000030016	83.4628	-0.648814	0.207723	-3.12345	0.00178744	0.186038	66.019	59.4003	58.974	73.5337	104.352	125.441	73.6079	80.1463	123.703	70.6209	73.9736	121.662	65.9067	66.6874	90.7654	52.8554	86.539	46.0552	60.8667	115.017	67.9255	117.695	261.247	73.681	57.1956	79.748	64.5206	63.5082	93.1422	79.1744	74.8207	114.508	47.6201	76.4707	79.6704	37.6077
ENSSSCG00000047220	5.91652	1.12097	0.358949	3.12292	0.00179065	0.186038	8.0023	3.96002	11.4427	4.48376	5.79733	4.86206	7.95761	3.81649	3.53436	5.64968	0.860158	1.46581	4.62503	15.2094	2.77853	5.87282	3.05432	3.83794	12.7624	4.2599	7.54728	4.93825	0.939736	6.05597	10.6636	2.24642	4.96313	13.3162	5.29217	7.03772	0.860008	5.63156	14.5776	4.13355	5.61059	4.94839
ENSSSCG00000009240	41.7782	0.763884	0.244694	3.12179	0.00179755	0.186038	18.0052	54.4503	82.7396	52.9084	44.4462	55.4275	48.7404	53.4308	29.453	48.0222	6.88126	36.6453	30.0627	29.2489	24.0806	34.2581	25.4526	37.4199	73.6291	34.0792	69.8124	27.1604	60.1431	34.3172	16.4801	40.4356	34.7419	51.2163	40.2205	39.5872	24.9402	77.9033	46.6482	42.3689	29.1751	49.4839
ENSSSCG00000017521	133.596	-0.384471	0.123181	-3.12119	0.00180121	0.186038	199.057	119.791	80.9792	147.964	143.001	102.103	116.38	138.348	240.337	148.775	123.863	175.897	142.22	127.525	152.819	127.244	129.299	73.8803	113.88	139.512	153.776	137.448	130.623	137.269	144.443	131.416	91.3215	111.652	138.655	153.07	143.621	144.543	95.2401	143.641	134.654	75.2155
ENSSSCG00000026780	2606.13	0.456727	0.146529	3.11697	0.00182718	0.187711	2059.59	2649.25	2402.97	2294.79	2071.58	2791.79	3498.37	2652.46	2752.09	2856.85	2716.38	3761.27	2518.33	2871.07	2155.22	2354.02	2455.67	3261.29	2384.6	1780.64	2300.98	2162.13	878.653	2911.91	2456.5	2927.09	4687.18	2638.66	2167.67	2174.66	2167.22	3721.52	3004.92	2215.58	1955.85	3162.02
ENSSSCG00000043954	1153.35	0.465915	0.150021	3.10567	0.00189851	0.194002	777.224	1140.49	1161.88	1368.44	1012.6	1247.6	1435.35	1070.53	1179.3	1267.41	1325.5	1744.32	1400.23	1340.77	971.561	821.216	1243.11	1450.74	838.39	771.042	853.786	770.368	549.745	1050.71	1102.23	1328.76	2329.69	1212.8	984.344	977.364	835.928	1529.91	1324.62	1152.23	869.641	1080.73
ENSSSCG00000041917	4.82594	1.77459	0.571831	3.10335	0.0019134	0.194489	1.00029	5.94003	4.40104	4.48376	8.696	0.972412	4.97351	5.72473	16.4937	9.41613	2.58047	19.0555	8.0938	1.16995	12.0403	1.95761	2.03621	2.87845	0.981721	1.06497	3.77364	4.93825	0	1.00933	4.84708	3.36963	11.9115	1.02433	0	0	2.58003	8.44734	8.74654	5.16694	0	3.95871
ENSSSCG00000010039	328.023	0.538157	0.173585	3.10025	0.00193358	0.195505	352.101	282.151	418.979	365.875	354.604	206.151	224.803	549.574	176.718	349.338	241.704	221.338	252.064	407.144	181.531	332.793	309.504	402.024	515.404	247.074	416.044	242.798	187.007	376.48	416.849	289.789	189.591	413.828	265.667	497.919	268.323	284.394	488.835	369.953	225.546	484.942
ENSSSCG00000017551	86.5179	-0.482965	0.155942	-3.09708	0.00195437	0.196573	88.0253	67.3203	66.0157	71.7402	113.048	94.324	90.5178	58.2015	121.346	80.0371	79.9947	139.252	80.938	80.7268	112.068	81.2407	93.6657	64.2854	54.9764	129.927	59.4348	113.58	177.61	74.6903	69.798	78.6248	72.4616	76.8245	93.1422	73.0164	69.6607	85.412	58.3103	112.639	68.4492	63.3393
ENSSSCG00000000402	113.152	-0.401006	0.129556	-3.09524	0.00196654	0.196767	117.034	98.0105	110.026	100.436	163.292	107.938	93.502	92.5498	78.9341	119.585	114.401	121.662	120.251	95.9362	131.517	122.35	122.173	84.4346	101.117	115.017	132.077	85.5964	252.789	114.054	111.483	104.459	107.204	97.311	99.4928	92.3701	96.3209	108.877	95.2401	122.973	139.143	103.916
ENSSSCG00000045784	35.9219	-0.662367	0.21535	-3.07577	0.00209957	0.208988	46.0132	30.6902	26.4063	53.8051	32.8516	35.0068	39.7881	21.9448	60.0842	25.4235	36.1266	23.453	46.2503	39.7784	33.3424	30.3429	52.9415	38.3794	30.4334	54.3137	26.4155	31.2756	96.7928	29.2705	31.9907	35.9428	16.8746	22.5352	31.753	43.9858	39.5604	14.0789	25.2678	34.1018	38.152	17.8142
ENSSSCG00000011446	756.789	0.208477	0.0684079	3.04756	0.00230707	0.210313	839.241	854.374	789.547	793.626	698.579	728.337	715.19	835.811	818.794	834.269	584.047	656.684	744.63	802.589	716.862	813.385	591.519	803.088	812.865	726.313	782.087	762.96	690.706	701.483	842.423	787.371	618.406	820.485	580.022	785.586	796.368	714.27	870.767	806.043	617.165	908.524
ENSSSCG00000002955	260.903	-0.437321	0.143343	-3.05087	0.00228176	0.210313	282.081	299.972	262.302	326.418	342.043	235.324	252.654	180.329	161.403	240.111	292.454	282.902	279.814	232.821	264.887	278.959	322.739	213.005	241.503	307.778	226.418	195.884	572.299	261.416	258.834	194.316	263.046	229.449	269.901	285.907	245.962	283.455	202.142	197.377	283.896	122.72
ENSSSCG00000045496	20.349	-0.6773	0.221217	-3.06169	0.00220088	0.210313	19.0055	20.7901	17.6042	24.2123	28.9867	28.1999	14.9205	13.3577	7.06873	16.949	21.5039	24.9188	16.1876	17.5493	32.4162	21.5337	29.5251	12.4733	17.671	26.6244	25.4721	13.1687	56.3841	17.1586	17.4495	13.4785	15.882	21.5109	25.4024	19.3537	19.7802	16.8947	12.6339	19.6344	17.9539	8.90709
ENSSSCG00000030682	581.377	-0.18859	0.061858	-3.04876	0.00229791	0.210313	664.191	516.783	558.933	495.007	579.733	540.661	550.07	541.941	609.089	579.092	576.306	600.983	529.566	493.721	549.224	597.07	599.664	651.49	497.733	626.205	532.083	576.13	817.57	635.877	600.069	614.397	594.583	554.161	632.944	500.558	587.386	670.156	622.948	485.692	591.356	556.199
ENSSSCG00000013349	440.331	0.370166	0.121338	3.0507	0.00228307	0.210313	368.106	444.512	420.74	449.273	389.388	424.944	507.298	522.859	600.842	417.134	384.491	442.675	460.191	425.863	501.062	357.263	464.256	484.539	512.458	266.244	479.252	552.261	151.297	405.75	394.553	423.451	387.124	502.944	353.517	446.016	380.984	550.955	399.426	533.228	485.877	561.147
ENSSSCG00000041142	53.0023	-0.34187	0.112008	-3.05217	0.0022719	0.210313	54.0155	60.3903	43.1302	40.3539	54.1084	42.7861	47.7457	31.486	44.7686	46.139	59.3509	54.235	39.3128	47.9681	50.9398	48.9402	66.1769	56.6096	39.2688	51.1188	59.4348	55.1438	93.0338	63.5877	59.1344	48.2981	47.646	54.2893	63.5061	49.2641	67.9407	44.1139	55.3948	62.0033	54.9838	51.4632
ENSSSCG00000010505	6.0325	1.12033	0.366598	3.05603	0.00224292	0.210313	7.00201	6.93004	2.64063	6.27727	6.76356	1.94482	11.9364	9.54122	2.35624	11.2994	2.58047	10.2607	2.31252	8.18968	10.188	4.89402	4.07242	5.7569	8.83549	1.06497	8.49069	4.11521	0	2.01866	4.84708	2.24642	12.9041	6.14596	2.11687	9.67687	4.30004	7.50875	4.85919	9.30049	7.85483	5.93806
ENSSSCG00000010589	67.8823	-0.385931	0.126157	-3.05914	0.00221976	0.210313	63.0181	62.3703	56.3334	71.7402	78.264	69.0413	65.6503	52.4767	102.497	45.1974	62.7915	51.3034	58.9691	60.8376	77.7989	62.6434	93.6657	60.4475	72.6474	104.368	64.1519	82.3042	99.612	67.625	63.9815	68.5159	66.5059	49.1677	89.9669	66.8584	70.5207	63.8244	57.3385	58.9031	62.8386	39.5871
ENSSSCG00000051296	5.99381	-1.90835	0.622945	-3.06344	0.00218809	0.210313	6.00173	2.97002	1.76042	8.07077	11.5947	5.83447	7.95761	0.954122	15.3156	0	3.44063	7.32906	1.15626	2.33991	7.40942	1.95761	14.2535	0.959484	2.94516	7.45482	4.71705	2.46913	58.2636	7.0653	9.69417	0	5.95575	3.07298	2.11687	0.879715	1.72002	0.938594	1.94368	4.13355	1.12212	1.97935
ENSSSCG00000050735	12.5222	-0.934605	0.304543	-3.06888	0.00214866	0.210313	13.0037	4.95003	3.52084	22.4188	15.4596	5.83447	8.95231	10.4953	8.24685	10.3577	12.0422	5.86325	28.9064	10.5296	16.6712	18.5973	9.16295	9.59484	5.89033	12.7797	7.54728	15.6378	17.855	9.08396	19.3883	13.4785	10.9189	9.21894	23.2856	4.39858	18.0602	2.81578	16.5212	20.6678	24.6866	3.95871
ENSSSCG00000022168	1366.21	0.400797	0.131369	3.05092	0.00228138	0.210313	1155.33	1222.66	1354.64	1359.48	1295.7	1632.68	1849.15	1474.12	1116.86	1424.66	1466.57	1874.77	1283.45	1153.57	1218.85	1073.75	1535.3	2171.31	1328.27	933.983	1018.88	967.898	1073.18	1131.46	1366.88	1017.63	2422.01	1267.09	1223.55	1209.61	1102.53	1876.25	1389.73	1422.98	1002.05	1766.57
ENSSSCG00000023653	321.008	-0.251144	0.0818995	-3.06649	0.00216591	0.210313	347.1	323.732	342.401	382.913	336.245	315.061	295.426	273.833	294.53	286.25	381.05	252.12	349.19	295.998	343.612	400.33	273.87	236.993	270.955	363.156	321.703	311.11	405.966	327.023	344.143	322.362	346.426	332.906	352.459	329.893	313.903	234.648	245.875	312.083	396.108	294.924
ENSSSCG00000006029	265.446	0.21248	0.069504	3.05709	0.00223498	0.210313	288.083	262.351	286.948	234.052	233.826	274.22	269.564	302.457	268.612	309.791	233.963	293.162	189.626	276.109	230.618	223.167	271.834	296.481	307.279	261.984	250.004	268.312	231.175	231.136	266.59	258.339	238.23	265.301	239.206	289.426	243.382	286.271	289.608	282.115	252.477	350.346
ENSSSCG00000023706	4.17513	-1.13465	0.370403	-3.06327	0.0021893	0.210313	8.0023	2.97002	1.76042	1.7935	4.83111	2.91724	0.994702	5.72473	0	4.70806	4.30079	2.93162	1.15626	1.16995	2.77853	3.91521	2.03621	1.91897	4.90861	10.6497	1.88682	0.823042	10.3371	3.02799	8.72475	3.36963	4.96313	4.09731	11.6428	4.39858	7.74008	3.75438	2.91551	2.06678	10.0991	0.989677
ENSSSCG00000040885	2.77993	-1.47967	0.485585	-3.04719	0.00230993	0.210313	0	0.990005	1.76042	0	3.86489	0.972412	1.9894	0.954122	3.53436	0.941613	3.44063	1.46581	1.15626	0	1.85236	3.91521	7.12674	1.91897	1.96344	5.32487	0.94341	3.29217	12.2166	7.0653	2.90825	5.61606	0	1.02433	2.11687	3.51886	1.72002	2.81578	1.94368	1.03339	6.73271	3.95871
ENSSSCG00000000907	667.333	-0.451768	0.147176	-3.06957	0.00214367	0.210313	745.214	648.453	669.839	514.736	637.707	854.75	435.679	536.217	321.627	364.404	802.527	403.098	539.972	745.261	800.218	884.838	800.231	477.823	518.349	989.362	673.595	986.005	852.34	778.192	456.595	652.586	547.929	816.388	904.962	805.819	841.088	530.306	657.934	580.764	806.803	442.386
ENSSSCG00000009477	254.095	-1.23387	0.404087	-3.05346	0.00226215	0.210313	139.04	99.9905	194.526	83.398	880.228	286.862	122.348	94.4581	404.095	139.359	180.633	810.594	210.439	168.473	222.283	123.329	207.694	131.449	92.2818	302.453	128.304	308.641	1294.96	80.7463	95.0028	180.837	131.027	113.7	179.934	143.394	141.041	563.156	101.071	573.53	179.539	38.5974
ENSSSCG00000046461	155.406	-0.409935	0.133716	-3.06572	0.00217146	0.210313	158.045	109.891	144.354	143.48	170.055	149.751	183.025	141.21	227.377	124.293	169.451	156.842	143.376	129.865	145.41	152.693	204.639	158.315	137.441	207.67	144.342	145.679	301.655	126.166	113.422	125.8	182.643	144.43	153.473	139.875	184.042	184.903	108.846	116.773	177.295	88.0813
ENSSSCG00000014430	840.255	-0.478708	0.157272	-3.04383	0.00233588	0.211672	725.209	715.774	639.912	725.473	950.763	695.275	718.175	687.922	798.766	725.042	1162.07	593.654	872.974	728.882	989.158	721.378	829.756	645.733	748.071	856.24	785.861	676.541	2668.85	1024.47	795.891	757.044	833.805	886.042	1027.74	953.611	741.327	621.349	712.357	628.3	859.542	746.217
ENSSSCG00000036920	2169	0.175305	0.0576244	3.04219	0.0023486	0.211826	2071.6	2190.88	1996.31	1922.64	2116.03	2299.75	2411.16	2203.07	2404.54	2280.59	1713.43	2273.47	1949.45	2103.58	2171.89	1999.69	2254.09	2516.73	2334.53	1838.15	1960.41	2328.39	1733.81	2249.79	2001.85	2429.51	2290.98	2143.91	2112.64	2047.1	2164.64	2397.17	2362.54	2255.89	1963.71	2589.99
ENSSSCG00000003350	661.898	-0.170518	0.0561339	-3.03771	0.00238385	0.213704	689.198	605.883	640.792	747.891	671.524	641.792	638.598	657.39	776.382	661.012	717.372	599.517	686.817	648.155	700.191	726.272	651.588	539.23	625.356	682.649	667.934	657.611	876.773	673.222	714.46	643.6	656.125	629.961	743.021	644.831	657.046	585.683	585.047	573.53	591.356	620.528
ENSSSCG00000009873	330.22	-0.310377	0.102236	-3.03588	0.00239832	0.213704	328.094	251.461	292.229	285.167	362.333	352.986	298.41	313.906	356.971	248.586	344.063	288.765	305.252	346.306	426.968	274.065	343.102	235.074	297.461	449.419	294.344	390.122	542.228	374.461	303.427	344.826	269.001	354.417	376.803	372.999	319.923	327.569	236.157	276.948	389.375	314.717
ENSSSCG00000016083	738.949	0.481756	0.158717	3.03532	0.00240279	0.213704	602.173	644.493	788.667	651.939	718.869	828.495	1097.16	801.463	849.425	775.889	799.087	1314.83	785.099	707.822	635.358	475.698	826.702	1034.32	667.57	574.021	522.649	541.562	372.135	608.625	644.662	529.033	1459.16	680.153	628.71	524.31	556.425	1093.46	809.541	677.903	520.663	854.091
ENSSSCG00000004541	671.577	-0.203575	0.067126	-3.03274	0.00242348	0.214551	785.226	609.843	602.943	627.727	590.362	696.247	632.63	620.179	891.838	650.654	622.754	845.773	655.598	586.147	644.62	683.205	682.131	654.368	589.033	663.479	575.48	719.339	738.632	760.025	736.757	681.789	623.369	593.085	750.43	589.409	653.606	709.577	551.032	890.781	645.218	623.497
ENSSSCG00000036516	119.736	0.319697	0.105503	3.03023	0.0024437	0.215348	125.036	132.661	126.75	112.991	80.1964	118.634	104.444	148.843	82.4685	141.242	98.9181	126.06	99.4382	128.695	106.51	108.647	93.6657	127.611	150.203	136.317	97.1712	154.732	136.262	109.008	99.8499	103.335	135.99	175.16	118.545	114.363	102.341	101.368	141.888	126.073	80.7925	164.286
ENSSSCG00000002712	105.709	-0.641226	0.2119	-3.02609	0.00247742	0.215366	101.029	75.2404	90.6615	87.8817	153.629	100.158	78.5814	98.2746	93.0716	67.7961	95.4775	246.256	89.0318	69.0273	114.846	88.0923	109.955	66.2044	76.5742	148.032	103.775	103.703	311.992	64.597	94.0334	88.7337	55.587	73.7515	94.2007	87.0918	102.341	166.131	83.5781	159.142	98.7464	68.2877
ENSSSCG00000010189	505.217	0.302852	0.1001	3.02551	0.00248218	0.215366	302.087	507.873	618.787	460.034	560.409	634.985	527.192	582.015	393.492	447.266	436.1	628.833	418.565	617.736	436.23	357.263	439.822	606.394	588.051	482.434	459.441	428.805	600.491	416.853	380.981	572.838	598.553	519.333	549.328	576.213	503.965	425.183	516.046	559.063	519.541	515.622
ENSSSCG00000038042	155.165	0.390842	0.129248	3.02396	0.00249487	0.215366	146.042	217.801	180.443	221.498	115.947	140.027	131.301	190.824	134.306	164.782	120.422	126.06	138.751	154.434	104.658	130.181	121.155	179.424	232.668	119.277	203.777	116.872	180.429	140.297	187.097	184.207	106.211	175.16	134.421	156.589	125.561	126.71	168.128	148.808	138.021	223.667
ENSSSCG00000048001	4.5258	-1.261	0.417087	-3.02335	0.00249995	0.215366	8.0023	1.98001	1.76042	6.27727	6.76356	6.80688	1.9894	1.90824	2.35624	4.70806	7.74142	2.93162	5.78129	4.67982	1.85236	2.93641	4.07242	4.79742	2.94516	3.19492	3.77364	3.29217	18.7947	0	5.8165	1.12321	4.96313	3.07298	10.5843	2.63915	2.58003	4.69297	1.94368	6.20033	8.97694	0.989677
ENSSSCG00000000661	410.319	-0.293493	0.0970275	-3.02485	0.0024876	0.215366	431.124	388.082	396.974	500.388	437.699	368.544	353.119	364.475	347.546	370.995	467.066	435.346	454.409	375.555	423.263	415.013	380.771	357.888	332.803	480.304	435.856	332.509	732.994	404.741	490.525	381.892	484.401	348.271	455.127	416.985	374.104	381.069	342.087	378.22	427.527	303.831
ENSSSCG00000037305	2003.92	0.211153	0.0699093	3.02039	0.00252453	0.215459	2054.59	2098.81	1872.2	1883.18	1904.42	1973.02	2084.89	2057.09	1744.8	2198.67	1696.23	2625.27	1814.17	1967.86	1681.94	1978.16	1625.91	2187.62	2162.73	1535.69	2170.79	1863.37	2016.67	1815.78	1938.83	2000.44	2114.29	2136.74	1842.73	1864.12	2029.62	2048.01	2249.81	2436.73	1798.76	2667.18
ENSSSCG00000028766	2.25445	-2.29548	0.760301	-3.01917	0.00253468	0.215459	0	1.98001	0	2.69026	0.966222	0	0.994702	0.954122	1.17812	0	4.30079	2.93162	2.31252	0	0.926178	0.978803	2.03621	0	0	4.2599	0	0	28.1921	2.01866	2.90825	1.12321	3.9705	1.02433	2.11687	0	0.860008	2.81578	1.94368	2.06678	5.61059	0
ENSSSCG00000007366	93.9207	-0.771471	0.255508	-3.01936	0.00253307	0.215459	98.0282	113.851	124.99	108.507	91.7911	110.855	66.645	80.1463	65.9748	74.3874	127.303	70.3589	85.5631	91.2564	64.8325	79.2831	111.992	71.9613	61.8484	139.512	83.9635	60.9051	438.857	98.9142	101.789	65.1463	108.196	68.6299	82.5579	73.8961	80.8408	54.4384	75.8034	41.3355	83.0367	23.7523
ENSSSCG00000012063	385.074	0.24262	0.080397	3.01778	0.00254636	0.215498	301.087	403.922	400.495	354.217	339.144	437.585	442.642	434.126	445.33	320.148	292.454	489.581	408.159	416.504	376.954	340.623	333.939	393.388	415.268	293.933	368.873	388.476	391.87	426.946	397.461	340.333	495.32	437.387	387.387	403.789	376.684	436.446	364.439	291.415	359.078	357.273
ENSSSCG00000003478	205.967	-0.701624	0.232643	-3.01588	0.00256236	0.215901	200.058	181.171	194.526	165.002	279.238	260.606	220.824	120.219	201.459	201.505	243.425	583.393	232.408	112.316	197.276	177.163	171.042	94.0294	107.008	444.095	135.851	219.752	441.676	171.586	183.22	155.003	234.26	185.403	174.642	156.589	189.202	256.236	103.987	170.509	173.928	76.2051
ENSSSCG00000049481	108.771	0.361148	0.1202	3.00456	0.0026597	0.223124	100.029	86.1304	87.1407	124.649	105.318	120.579	99.4702	117.357	84.8247	138.417	111.821	89.4145	113.313	115.825	107.437	87.1135	93.6657	134.328	99.1538	78.8081	113.209	83.9503	78.9378	101.942	113.422	110.075	141.945	156.722	106.902	177.702	87.7209	102.307	90.381	97.1385	103.235	155.379
ENSSSCG00000013461	8.82029	-2.22924	0.742598	-3.00195	0.00268259	0.224066	2.00058	2.97002	5.28125	0.896752	21.2569	17.5034	18.8993	1.90824	67.1529	3.76645	0	20.5214	6.93755	3.50986	11.1141	0.978803	15.2716	0.959484	1.96344	13.8447	4.71705	4.11521	59.2034	3.02799	3.87767	0	1.98525	4.09731	4.23374	1.75943	3.44003	3.75438	0.971838	0	5.61059	0
ENSSSCG00000024938	738.229	0.290867	0.0970412	2.99736	0.00272329	0.226481	575.166	626.673	787.787	716.505	676.356	856.695	942.977	811.004	849.425	835.21	731.994	829.649	787.411	746.431	656.66	617.625	732.018	964.281	730.4	570.827	627.368	630.451	856.099	673.222	696.041	748.059	1239.79	746.734	646.704	672.102	539.225	768.708	746.372	631.4	625.02	683.867
ENSSSCG00000027613	12.8626	1.57348	0.525762	2.99276	0.00276468	0.228036	5.00144	2.97002	17.6042	2.69026	3.86489	56.3999	69.6291	2.86237	16.4937	4.70806	12.0422	4.39743	18.5001	17.5493	10.188	2.93641	9.16295	26.8656	11.7807	12.7797	9.4341	9.87651	0	6.05597	7.75533	6.73927	14.8894	28.6811	2.11687	9.67687	4.30004	15.0175	28.1833	2.06678	7.85483	1.97935
ENSSSCG00000024973	166.695	0.478214	0.159871	2.99124	0.00277844	0.228036	136.039	151.471	152.276	159.622	191.312	138.083	194.962	148.843	200.281	197.739	147.087	115.799	159.564	102.956	128.739	122.35	115.046	184.221	191.436	112.887	142.455	130.864	163.514	203.884	126.994	134.785	406.976	163.892	139.713	168.905	141.041	199.92	255.593	253.18	116.7	201.894
ENSSSCG00000050750	1248.43	0.448905	0.150134	2.99003	0.00278946	0.228036	1149.33	1324.63	1043.93	1620.43	936.269	1166.89	1774.55	1433.09	1692.96	1457.62	1292.82	1682.75	1340.1	1234.3	908.581	1083.54	1264.49	1714.6	1316.49	888.189	1037.75	540.739	840.124	930.601	1360.09	1079.41	1924.7	1012.03	805.469	899.069	1051.79	1682.9	1424.71	1208.03	980.731	1839.81
ENSSSCG00000022987	140.734	-0.620362	0.207431	-2.9907	0.00278342	0.228036	116.033	137.611	104.745	134.513	145.9	140.027	102.454	121.174	137.84	146.892	133.324	61.5641	104.063	134.545	321.384	153.672	250.454	79.6372	153.148	90.5229	132.077	264.197	219.898	140.297	134.749	105.582	84.3732	99.3596	263.55	88.8512	142.761	118.263	97.1838	189.11	133.532	83.1329
ENSSSCG00000035939	1140.54	-0.249606	0.0835371	-2.98797	0.00280838	0.228238	1149.33	1185.04	1161.88	1479.64	1014.53	1074.52	1006.64	1057.17	988.443	1113.93	1260.13	936.653	1194.41	1075.19	1247.56	1346.83	1131.12	915.348	1026.88	1337.61	1188.7	1116.87	1691.52	1238.45	1359.12	1059.19	1064.09	1082.71	1326.22	1260.63	1056.09	869.138	1009.74	989.986	1118.75	925.348
ENSSSCG00000002529	8.86985	1.19875	0.4013	2.98717	0.0028157	0.228238	6.00173	24.7501	29.0469	9.86428	3.86489	6.80688	3.97881	2.86237	14.1375	2.82484	5.16095	11.7265	5.78129	9.35963	3.70471	2.93641	5.09053	27.825	17.671	10.6497	8.49069	7.40738	1.87947	10.0933	5.8165	3.36963	10.9189	27.6568	7.40904	7.03772	6.02006	3.75438	4.85919	3.10016	4.48847	2.96903
ENSSSCG00000025425	292.065	-0.399707	0.133934	-2.98435	0.00284181	0.229386	318.092	304.922	343.281	363.185	339.144	259.634	250.665	234.714	164.937	248.586	320.839	384.043	302.939	248.03	245.437	346.496	343.102	261.939	220.887	407.885	305.665	259.258	503.698	297.752	329.602	166.235	242.201	310.371	337.641	295.584	267.463	281.578	268.227	298.649	287.262	154.39
ENSSSCG00000006968	245.937	-0.337909	0.113298	-2.98247	0.00285932	0.229834	266.077	218.791	243.818	214.324	278.272	268.386	247.681	192.733	228.555	240.111	224.501	272.641	245.127	215.272	260.256	232.955	208.712	200.532	232.668	330.142	232.079	277.365	507.457	284.631	212.302	317.869	178.673	206.914	241.323	236.643	207.262	235.587	206.03	251.113	239.011	197.935
ENSSSCG00000047240	35.3796	-0.476626	0.159952	-2.97981	0.00288427	0.230874	47.0135	44.5502	37.849	34.0766	27.0542	21.3931	27.8516	23.8531	22.3843	32.0148	39.5673	30.782	41.6253	19.8892	34.2686	46.9825	40.7242	32.6225	37.3054	39.4041	34.9062	23.8682	79.8775	33.3078	41.6849	23.5874	23.823	29.7055	52.9217	43.9858	41.2804	19.7105	40.8172	32.035	39.2741	31.6697
ENSSSCG00000000738	191.072	0.636356	0.213839	2.97587	0.00292159	0.232891	213.061	243.541	256.141	186.524	222.231	65.1516	195.956	255.705	157.868	340.864	157.409	149.513	193.095	187.193	163.007	200.655	81.4484	211.086	239.54	96.9127	299.061	273.25	167.273	148.371	209.394	159.496	231.282	105.506	93.1422	101.167	136.741	197.105	237.129	227.345	112.212	363.212
ENSSSCG00000029774	1052.63	0.320458	0.107777	2.97335	0.00294571	0.233843	943.271	873.185	946.225	939.796	1001.01	1096.88	1290.13	1074.34	1489.14	1157.24	1072.62	1136	1105.38	994.461	800.218	832.961	1128.06	1555.32	1088.73	849.85	956.618	931.684	763.065	835.724	878.291	1024.37	1646.77	1092.96	844.631	950.092	939.129	1392.87	1095.26	993.086	979.609	1195.53
ENSSSCG00000004355	1.90048	2.24785	0.759908	2.95806	0.0030958	0.240804	1.00029	2.97002	0	0	1.93244	3.88965	0	3.81649	0	0.941613	0	0	2.31252	7.01973	0	0.978803	0	1.91897	4.90861	1.06497	0.94341	0	4.69868	0	0	0	3.9705	6.14596	0	5.27829	0.860008	0	4.85919	0	0	8.90709
ENSSSCG00000001672	11.3315	-0.728574	0.24625	-2.95868	0.00308961	0.240804	18.0052	10.8901	15.8438	10.761	14.4933	7.7793	10.9417	10.4953	1.17812	6.59129	15.4828	8.79487	18.5001	8.18968	9.26178	9.78803	10.1811	9.59484	8.83549	23.4294	10.3775	6.58434	17.855	14.1306	13.5718	7.86248	9.92625	6.14596	14.8181	16.7146	18.9202	3.75438	6.80287	8.26711	20.1981	2.96903
ENSSSCG00000000799	86.3383	0.559048	0.188765	2.96161	0.0030603	0.240804	37.0106	96.0305	120.589	62.7727	153.629	66.124	110.412	48.6602	81.2903	139.359	44.7282	104.073	106.376	77.217	97.2487	81.2407	42.7604	97.8674	93.2635	57.5086	100.001	139.094	48.8663	87.8116	70.7674	137.032	100.255	55.3136	87.8501	50.1438	42.1404	107.938	92.3246	128.14	57.228	85.1122
ENSSSCG00000044603	8.31475	-1.00796	0.340559	-2.95972	0.00307921	0.240804	16.0046	4.95003	8.80209	15.2448	1.93244	4.86206	4.97351	2.86237	3.53436	9.41613	12.0422	16.1239	6.93755	2.33991	8.3356	10.7668	6.10863	13.4328	0.981721	15.9746	11.3209	4.11521	19.7345	9.08396	9.69417	11.2321	8.93363	8.19461	7.40904	4.39858	5.16005	11.2631	5.83103	4.13355	11.2212	1.97935
ENSSSCG00000050830	6.29604	1.21132	0.409503	2.95804	0.00309607	0.240804	4.00115	3.96002	31.6875	4.48376	1.93244	2.91724	5.96821	6.67886	1.17812	4.70806	6.0211	4.39743	5.78129	7.01973	8.3356	1.95761	4.07242	12.4733	7.85377	1.06497	9.4341	1.64608	5.63841	10.0933	5.8165	2.24642	3.9705	7.17028	4.23374	21.1132	5.16005	3.75438	11.6621	1.03339	2.24424	4.94839
ENSSSCG00000022982	1202.74	0.216534	0.073253	2.95597	0.00311689	0.241446	1154.33	1167.22	1123.15	991.808	1216.47	1204.82	1394.57	1187.88	1060.31	1343.68	1141.43	1593.34	1194.41	1221.43	1072.51	1035.57	1268.56	1450.74	1286.05	1004.27	1090.58	1160.49	1011.16	1213.21	1152.64	1302.93	1569.34	1277.33	1054.2	1011.67	1075.01	1339.37	1416.94	1212.16	1048.06	1250.95
ENSSSCG00000028724	55.5223	-0.315267	0.107796	-2.92468	0.00344816	0.242158	61.0176	55.4403	48.4115	41.2506	46.3787	47.6482	51.7245	52.4767	45.9467	45.1974	61.9314	58.6325	61.2817	58.4977	61.1277	56.7706	58.032	64.2854	46.1409	70.2883	45.2837	52.6747	91.1544	46.4291	43.6237	58.407	55.587	49.1677	79.3826	54.5423	64.5006	62.8858	41.789	45.4691	63.9607	51.4632
ENSSSCG00000042985	12.5708	-1.53108	0.521662	-2.93501	0.00333532	0.242158	9.00259	6.93004	8.80209	20.6253	22.2231	22.3655	28.8463	1.90824	4.71248	3.76645	5.16095	30.782	23.1252	4.67982	24.0806	7.83042	27.4888	4.79742	6.87205	38.3391	10.3775	1.64608	64.8418	7.0653	7.75533	3.36963	6.94838	4.09731	7.40904	6.15801	3.44003	7.50875	4.85919	11.3673	3.36635	0
ENSSSCG00000013174	1252.39	0.162755	0.0555121	2.93188	0.00336913	0.242158	1144.33	1272.16	1282.46	1292.22	1196.18	1392.49	1337.87	1294.74	1092.12	1290.95	1124.23	1564.02	1242.98	1172.29	1318.88	1090.39	1274.67	1314.49	1286.05	1118.22	1270.77	1168.72	1028.07	1047.68	1263.15	1338.87	1549.49	1159.54	1182.27	1238.64	1174.77	1274.61	1204.11	1315.5	1366.74	1401.38
ENSSSCG00000014285	5453.44	0.253572	0.0865582	2.9295	0.00339504	0.242158	4689.35	5466.81	5669.43	5408.31	5645.64	6105.77	7215.57	5444.22	7355.01	5816.34	5581.56	6351.36	5826.38	5935.18	4843.91	4514.24	5591.44	5994.86	4832.03	4843.51	4353.84	4423.85	4329.36	5141.52	5281.38	5637.4	8395.63	5120.61	4224.21	5278.29	4589.87	6260.42	5615.28	4551.04	4985.57	5004.8
ENSSSCG00000023485	55.4903	-0.397326	0.135686	-2.92829	0.00340834	0.242158	49.0141	56.4303	48.4115	40.3539	51.2098	74.8757	60.6768	44.8437	51.8373	55.5551	61.0712	43.9743	48.5628	54.9878	50.9398	53.8342	62.1044	30.7035	37.3054	79.8731	59.4348	84.7734	70.4802	63.5877	46.532	59.5302	28.7861	49.1677	66.6814	58.9409	56.7606	84.4734	51.5074	48.5692	67.3271	44.5355
ENSSSCG00000030289	3097.67	0.157809	0.0534364	2.95321	0.00314487	0.242158	2991.86	3118.52	3218.92	2921.62	2946.98	3468.59	3067.66	3482.55	2141.82	2938.77	3044.96	3062.08	2801.61	3200.99	3245.33	2823.85	2958.61	3177.81	3450.75	2973.41	3078.35	2778.59	2864.31	3229.85	3228.16	3046.15	3577.42	2951.08	2944.56	3510.94	3104.63	2959.39	3258.57	3293.41	2888.33	3765.72
ENSSSCG00000009946	817.596	-0.229431	0.0780215	-2.94061	0.00327571	0.242158	819.236	857.344	729.693	761.343	716.937	819.743	924.078	604.913	776.382	841.802	881.662	836.978	871.818	728.882	858.567	901.478	912.223	859.698	687.205	914.813	790.578	741.561	1216.96	832.696	939.365	705.377	942.994	743.661	790.651	695.855	852.268	853.182	824.119	685.136	880.863	633.393
ENSSSCG00000049004	1.89571	-1.72972	0.588677	-2.93831	0.00330005	0.242158	1.00029	0.990005	0.880209	1.7935	0	3.88965	0.994702	0.954122	0	4.70806	5.16095	1.46581	2.31252	2.33991	2.77853	0.978803	5.09053	0	0.981721	1.06497	2.83023	3.29217	3.75894	2.01866	2.90825	0	0.992625	1.02433	2.11687	0.879715	2.58003	1.87719	0.971838	0	5.61059	0
ENSSSCG00000035161	225.301	0.210695	0.0720276	2.9252	0.00344232	0.242158	217.062	220.771	223.573	190.111	233.826	232.406	263.596	234.714	303.955	208.096	221.921	234.53	196.564	229.311	225.061	213.379	235.182	255.223	219.906	232.165	203.777	210.699	194.525	175.623	216.18	203.301	301.758	235.595	189.46	220.809	196.082	259.052	241.016	223.212	201.981	246.43
ENSSSCG00000016318	159.061	-0.726793	0.247913	-2.93165	0.00337166	0.242158	214.062	150.481	146.995	258.265	48.3111	118.634	80.5708	91.5957	256.83	115.818	214.179	79.1538	228.939	176.663	162.081	222.188	212.784	113.219	161.984	288.608	148.115	148.148	41.3484	250.314	193.883	188.7	54.5944	177.208	243.44	104.686	218.442	116.386	128.283	127.107	140.265	103.916
ENSSSCG00000015426	1314.42	-0.928265	0.315467	-2.94251	0.00325566	0.242158	693.199	869.225	1087.94	911.1	1923.75	2269.61	1265.26	883.517	849.425	954.795	828.332	1229.82	1082.26	1104.44	1888.48	1058.09	1626.93	648.611	979.758	1350.39	1001.9	1395.88	8618.32	774.155	1033.4	890.707	484.401	841.996	1351.62	1331.89	884.949	947.98	993.219	1495.31	1054.79	713.557
ENSSSCG00000036512	171.043	-0.455713	0.155632	-2.92813	0.00341003	0.242158	141.041	127.711	110.906	191.008	296.63	183.786	191.977	137.394	188.499	169.49	178.053	256.517	187.314	131.035	177.826	154.651	149.662	72.9208	187.509	313.103	148.115	237.036	162.574	166.539	224.905	217.903	103.233	97.311	180.992	159.228	157.382	133.28	131.198	139.507	217.691	133.606
ENSSSCG00000031967	1554.61	-0.11229	0.0382317	-2.93709	0.00331309	0.242158	1535.44	1502.83	1561.49	1690.38	1565.28	1513.07	1454.25	1546.63	1482.08	1561.19	1686.77	1556.69	1677.73	1628.58	1555.05	1594.47	1544.47	1427.71	1504.98	1603.85	1472.66	1462.55	1950.89	1614.93	1621.83	1561.26	1494.89	1545.71	1646.92	1517.51	1497.27	1489.55	1456.79	1484.98	1550.77	1404.35
ENSSSCG00000036224	28.5104	1.08065	0.367999	2.93655	0.00331887	0.242158	17.0049	14.8501	31.6875	14.348	20.2907	30.1448	53.7139	64.8803	24.7405	0.941613	29.2454	8.79487	23.1252	14.0395	22.2283	26.4277	20.3621	63.3259	31.4151	10.6497	13.2077	18.1069	29.1318	56.5224	2.90825	20.2178	42.6829	109.603	12.7012	38.7075	7.74008	12.2017	48.5919	37.202	10.0991	44.5355
ENSSSCG00000006219	291.647	0.374905	0.127192	2.94756	0.00320291	0.242158	285.082	303.932	303.672	277.096	263.779	325.758	361.077	274.787	384.067	338.981	294.174	430.949	277.502	262.07	223.209	239.807	272.852	377.077	311.206	212.995	245.287	246.913	205.802	215.996	227.813	210.041	471.497	249.936	251.907	224.327	245.962	427.06	311.96	324.484	232.278	387.953
ENSSSCG00000006450	5.56403	1.63627	0.559952	2.92215	0.00347619	0.242158	0	9.90005	7.92188	9.86428	1.93244	1.94482	1.9894	4.77061	0	6.59129	2.58047	0	5.78129	11.6995	3.70471	2.93641	5.09053	3.83794	12.7624	0	7.54728	4.93825	0.939736	3.02799	14.5412	26.9571	5.95575	5.12163	5.29217	1.75943	0.860008	0	13.6057	5.16694	3.36635	7.91742
ENSSSCG00000050866	11.8176	-1.54094	0.525375	-2.93303	0.0033567	0.242158	14.004	20.7901	7.92188	22.4188	16.4258	7.7793	12.9311	10.4953	1.17812	10.3577	8.60158	0	12.7188	4.67982	4.63089	13.7032	5.09053	4.79742	8.83549	8.5198	17.9248	4.93825	117.467	12.1119	10.6636	6.73927	0.992625	6.14596	7.40904	1.75943	9.46009	4.69297	4.85919	13.434	8.97694	1.97935
ENSSSCG00000035170	138.702	0.420404	0.143759	2.92437	0.00345159	0.242158	105.03	87.1205	149.636	130.926	136.237	141	194.962	135.485	167.293	124.293	104.079	202.282	126.032	114.656	96.3225	111.584	115.046	198.613	132.532	125.667	117.926	173.662	102.431	139.287	86.2781	125.8	232.274	190.525	119.603	165.386	105.781	197.105	140.917	116.773	148.12	132.617
ENSSSCG00000031801	16.5927	-0.792791	0.268767	-2.94973	0.00318053	0.242158	21.006	24.7501	19.3646	27.7993	17.392	17.5034	21.8834	6.67886	7.06873	9.41613	32.686	38.1111	21.9689	16.3794	13.8927	16.6397	21.3802	13.4328	5.89033	28.7543	12.2643	9.05347	23.4934	20.1866	12.6024	11.2321	3.9705	16.3892	17.9934	12.316	11.1801	20.6491	13.6057	4.13355	21.3202	4.94839
ENSSSCG00000001207	69.4318	-0.489895	0.167035	-2.93289	0.00335818	0.242158	109.031	71.2804	69.5365	73.5337	85.9938	62.2344	57.6927	53.4308	28.2749	48.9639	55.9103	52.7692	58.9691	38.6085	60.2016	85.1559	86.539	54.6906	80.5011	64.9635	79.2465	75.7199	176.67	77.7183	75.6145	66.2695	44.6681	60.4352	74.0904	75.6555	86.0008	55.377	69.9724	58.9031	60.5944	64.329
ENSSSCG00000031874	76.2036	-1.87838	0.642861	-2.9219	0.00347902	0.242158	12.0035	13.8601	22.8854	15.2448	125.609	171.145	220.824	21.9448	422.945	32.9564	19.7836	158.308	58.9691	22.2291	100.027	21.5337	111.992	16.3112	14.7258	215.125	18.8682	40.3291	528.131	26.2425	13.5718	30.3267	37.7198	13.3162	16.935	21.1132	14.6201	80.7191	21.3804	42.3689	22.4424	16.8245
ENSSSCG00000048349	171.999	-0.527039	0.178978	-2.94471	0.0032326	0.242158	204.059	171.271	197.167	200.873	203.873	138.083	177.057	132.623	89.5372	187.381	164.29	124.594	205.814	141.564	242.659	238.828	178.168	126.652	103.081	280.088	210.38	142.386	250.909	226.09	258.834	158.373	119.115	164.917	221.213	176.823	153.942	74.1489	166.184	131.24	160.463	69.2774
ENSSSCG00000000716	517.733	0.45952	0.157087	2.92525	0.00344177	0.242158	458.132	650.433	448.907	615.172	343.009	579.558	739.063	529.538	387.602	582.858	473.087	810.594	600.098	537.009	430.673	462.974	538.578	700.423	497.733	354.637	470.762	196.707	452.013	500.627	586.497	454.901	818.916	456.85	355.634	364.202	404.204	543.446	693.892	474.325	344.49	780.855
ENSSSCG00000026744	1458.67	0.521231	0.177155	2.94224	0.00325851	0.242158	1071.31	1094.95	1464.67	1251.87	1602.96	1975.94	2636.95	1368.21	1562.19	1393.59	1316.04	2491.88	1669.64	1329.07	1130.86	872.114	1424.33	2105.11	1238.93	1267.32	1026.43	992.589	1364.5	1015.38	1335.86	1180.5	3365.99	1224.07	1034.09	1284.38	1042.33	2255.44	1408.19	1350.64	1027.86	1336.06
ENSSSCG00000007289	1048.55	0.133048	0.0455297	2.92222	0.00347545	0.242158	1030.3	1064.26	966.469	1081.48	981.682	1023.95	1075.27	1161.17	987.265	1059.31	999.503	1092.03	971.256	1050.62	1017.87	994.464	1039.49	1218.54	1128.98	894.579	1045.3	896.293	1048.75	1007.31	1058.6	1082.78	1164.35	1013.06	998.104	994.958	1094.79	1146.96	1178.84	1059.22	930.236	1189.59
ENSSSCG00000017342	90.0051	0.766566	0.260001	2.94832	0.0031951	0.242158	63.0181	63.3603	97.7032	90.572	141.068	101.131	158.158	91.5957	179.074	99.8109	61.0712	222.803	100.594	66.6874	73.1681	40.1309	72.2855	127.611	60.8667	80.9381	54.7178	48.5595	41.3484	50.4664	62.0427	75.2552	240.215	44.046	46.5711	51.0235	49.0205	184.903	83.5781	78.5375	56.1059	82.1432
ENSSSCG00000044669	7.72461	-1.3526	0.458313	-2.95126	0.0031648	0.242158	3.00086	5.94003	6.16146	7.17402	5.79733	3.88965	4.97351	1.90824	3.53436	3.76645	6.88126	11.7265	5.78129	1.16995	3.70471	7.83042	8.14484	4.79742	0	6.38985	10.3775	3.29217	76.1186	7.0653	7.75533	5.61606	8.93363	6.14596	2.11687	5.27829	6.02006	6.57016	5.83103	7.23372	11.2212	5.93806
ENSSSCG00000037347	38.8659	1.90633	0.65003	2.93269	0.00336043	0.242158	11.0032	106.921	65.1355	67.2564	52.176	70.0137	44.7616	59.1556	14.1375	60.2632	58.4907	1.46581	2.31252	72.5372	11.1141	16.6397	0	42.2173	98.1721	2.12995	4.71705	9.87651	50.7457	11.1026	7.75533	133.662	39.705	74.7758	1.05843	55.4221	10.3201	0.938594	47.6201	47.5359	4.48847	43.5458
ENSSSCG00000011610	146.582	-0.412709	0.141422	-2.91828	0.00351968	0.243829	127.037	117.811	119.708	182.041	173.92	180.869	132.295	138.348	128.415	136.534	173.752	194.953	181.532	108.806	159.303	148.778	138.462	111.3	114.861	216.19	105.662	159.67	330.787	124.147	149.29	137.032	135.99	124.968	114.311	127.559	122.981	124.833	139.945	146.741	140.265	107.875
ENSSSCG00000039887	1176.57	0.13466	0.0461645	2.91696	0.0035346	0.243829	1234.36	1118.71	1161	1099.42	1156.57	1118.27	1143.91	1204.1	1172.23	1225.04	1111.32	1259.13	1133.13	1174.63	1134.57	1160.86	1100.57	1249.25	1334.16	973.387	1267	1208.23	995.18	1216.24	1225.34	1134.44	1146.48	1133.93	1026.68	1221.92	1171.33	1263.35	1271.16	1253.5	1114.26	1442.95
ENSSSCG00000014927	53.4534	0.806786	0.276771	2.915	0.00355688	0.243829	36.0104	38.6102	50.1719	37.6636	37.6827	85.5723	146.221	48.6602	54.1936	53.6719	47.3087	73.2906	68.2192	40.9484	43.5304	31.3217	58.032	94.0294	31.4151	64.9635	36.793	41.1521	23.4934	27.2519	40.7155	40.4356	145.916	35.8514	24.344	55.4221	19.7802	117.324	58.3103	45.4691	35.9078	34.6387
ENSSSCG00000046303	2.86587	-1.3461	0.46178	-2.91503	0.00355658	0.243829	2.00058	3.96002	0.880209	2.69026	0.966222	0.972412	2.9841	0.954122	0	1.88323	3.44063	0	3.46877	2.33991	1.85236	10.7668	5.09053	1.91897	2.94516	1.06497	2.83023	3.29217	0	7.0653	3.87767	1.12321	0	2.04865	9.52591	1.75943	6.02006	2.81578	1.94368	3.10016	5.61059	1.97935
ENSSSCG00000033146	67.656	0.581287	0.19947	2.91416	0.00356649	0.243829	63.0181	55.4403	56.3334	69.9467	56.0409	75.8481	58.6874	66.7886	27.0968	83.8035	68.8126	68.8931	54.3441	86.5766	43.5304	60.6858	45.8147	180.383	80.5011	28.7543	88.6806	54.3208	62.0226	56.5224	75.6145	44.9285	74.4469	111.652	43.3958	69.4975	51.6005	62.8858	65.1132	103.339	65.0828	75.2155
ENSSSCG00000010071	90.4331	-0.434608	0.149372	-2.90957	0.0036193	0.246562	83.0239	74.2504	109.146	95.0557	96.6222	81.6826	88.5284	59.1556	61.2623	76.2706	104.079	96.7436	98.2819	85.4067	102.806	79.2831	99.7743	60.4475	63.8119	157.616	90.5674	93.0038	143.78	115.063	86.2781	71.8855	98.2699	96.2867	117.486	104.686	65.3606	103.245	72.8879	69.237	116.7	37.6077
ENSSSCG00000006935	198.923	0.847911	0.291663	2.90715	0.00364732	0.247593	138.04	103.951	145.234	199.079	207.738	303.393	436.674	228.989	346.368	169.49	149.667	495.444	342.252	107.636	193.571	96.9015	183.259	324.306	67.7388	130.992	194.342	149.794	70.4802	68.6344	163.831	196.562	631.31	180.281	80.441	87.0918	113.521	182.087	224.495	167.409	177.295	102.926
ENSSSCG00000024180	607.557	0.144413	0.0497062	2.90533	0.00366861	0.248161	596.172	583.113	636.391	550.606	600.024	600.951	573.943	600.143	520.729	665.72	543.62	647.889	499.503	597.847	538.109	589.239	565.049	642.854	690.15	546.332	615.103	631.274	552.565	628.812	592.313	655.955	654.14	651.472	542.977	585.011	658.766	660.77	701.667	654.135	572.28	726.423
ENSSSCG00000027875	137.056	0.787571	0.271279	2.90317	0.00369405	0.249005	92.0265	86.1304	200.688	115.681	246.387	221.71	258.622	176.513	128.415	106.402	114.401	315.149	117.938	134.545	102.806	102.774	107.919	161.193	137.441	87.3279	103.775	76.5429	67.661	102.952	77.5533	104.459	311.684	71.7028	52.9217	51.9032	54.1805	348.218	161.325	157.075	90.8916	87.0916
ENSSSCG00000012000	530.434	0.33233	0.114647	2.89871	0.00374698	0.251104	567.163	569.253	568.615	434.925	651.234	507.599	534.155	582.969	544.292	625.231	350.944	672.807	549.222	407.144	509.398	625.455	422.514	566.096	688.186	476.044	582.084	551.438	290.378	462.273	505.066	516.677	465.541	454.801	389.504	451.294	448.064	582.867	652.103	736.806	398.352	755.124
ENSSSCG00000028741	3.08244	-1.49465	0.51569	-2.89835	0.00375133	0.251104	1.00029	1.98001	2.64063	0.896752	4.83111	3.88965	2.9841	0.954122	0	0.941613	2.58047	4.39743	1.15626	1.16995	2.77853	4.89402	8.14484	0.959484	0	3.19492	0	0.823042	5.63841	4.03731	6.78592	1.12321	6.94838	2.04865	13.7596	0.879715	2.58003	1.87719	0.971838	4.13355	8.97694	0.989677
ENSSSCG00000013018	36.4315	-1.13064	0.390901	-2.8924	0.00382313	0.252731	12.0035	26.7301	22.8854	29.5928	80.1964	28.1999	42.7722	17.1742	15.3156	26.3652	22.3641	49.8376	33.5315	15.2094	34.2686	34.2581	44.7966	26.8656	19.6344	19.1695	28.3023	37.86	297.896	16.1493	32.9602	28.0803	18.8599	33.8028	23.2856	11.4363	29.2403	37.5438	17.4931	40.3021	31.4193	25.7316
ENSSSCG00000042389	11.4095	-0.923044	0.319379	-2.89012	0.00385092	0.252731	11.0032	3.96002	5.28125	15.2448	8.696	12.6414	12.9311	0	9.42497	7.5329	15.4828	21.9872	10.4063	10.5296	13.8927	7.83042	10.1811	5.7569	5.89033	22.3645	8.49069	15.6378	44.1676	12.1119	13.5718	8.98569	13.8968	11.2676	10.5843	14.0754	9.46009	9.38594	5.83103	6.20033	10.0991	5.93806
ENSSSCG00000006821	209.852	0.935289	0.323494	2.89121	0.00383765	0.252731	60.0173	267.301	242.938	232.259	253.15	161.42	28.8463	172.696	455.933	291.9	120.422	216.94	212.751	164.964	359.357	290.705	153.734	161.193	161.984	33.0142	327.363	476.542	152.237	133.231	347.051	281.926	254.112	208.963	19.0518	181.221	48.1605	255.298	259.481	276.948	30.2972	261.275
ENSSSCG00000039890	32.7959	-1.09725	0.379244	-2.89326	0.00381264	0.252731	20.0058	12.8701	14.0833	16.1415	53.1422	24.3103	26.8569	17.1742	45.9467	21.6571	29.2454	61.5641	27.7502	15.2094	34.2686	14.682	21.3802	15.3517	29.4516	28.7543	22.6418	23.8682	247.15	20.1866	20.3577	19.0946	16.8746	23.5595	24.344	14.0754	24.0802	72.2717	16.5212	54.7696	21.3202	29.6903
ENSSSCG00000042368	2.46899	1.54259	0.533442	2.89177	0.00383079	0.252731	3.00086	7.92004	3.52084	2.69026	0	0	2.9841	1.90824	0	3.76645	0	0	1.15626	3.50986	2.77853	3.91521	1.01811	5.7569	4.90861	0	1.88682	1.64608	0	2.01866	0	1.12321	1.98525	8.19461	0	7.03772	1.72002	0	1.94368	2.06678	4.48847	5.93806
ENSSSCG00000007063	5.33633	1.012	0.350194	2.88982	0.00385457	0.252731	5.00144	3.96002	10.5625	4.48376	5.79733	5.83447	1.9894	3.81649	0	5.64968	6.0211	0	5.78129	14.0395	3.70471	0	6.10863	3.83794	7.85377	5.32487	3.77364	6.58434	4.69868	3.02799	4.84708	3.36963	7.941	11.2676	4.23374	9.67687	0.860008	2.81578	8.74654	4.13355	4.48847	11.8761
ENSSSCG00000028180	139.247	-0.280651	0.0973002	-2.88438	0.00392181	0.256265	168.048	105.931	146.995	147.067	168.123	127.386	127.322	103.999	176.718	144.067	149.667	158.308	132.97	119.335	119.477	130.181	158.824	137.206	142.35	183.176	139.625	139.094	184.188	134.241	114.391	138.155	173.709	116.773	134.421	143.394	141.041	140.789	103.987	127.107	144.753	90.0606
ENSSSCG00000038931	282.26	0.179509	0.0623723	2.87803	0.00400169	0.257575	302.087	292.052	305.432	289.651	301.461	237.269	270.559	295.778	275.68	300.374	242.564	299.026	261.314	262.07	271.37	261.34	242.309	295.521	347.529	259.854	266.985	254.32	250.909	258.388	321.846	315.622	304.736	237.644	270.959	292.945	273.483	268.438	310.016	283.148	279.407	359.253
ENSSSCG00000005699	14.0342	-1.145	0.397557	-2.88008	0.00397568	0.257575	27.0078	3.96002	9.6823	8.96752	3.86489	9.72412	2.9841	17.1742	4.71248	14.1242	14.6227	16.1239	4.62503	7.01973	8.3356	70.4738	5.09053	7.67587	8.83549	5.32487	19.8116	9.05347	28.1921	24.2239	17.4495	12.3553	1.98525	19.4622	7.40904	4.39858	24.0802	8.44734	19.4368	12.4007	22.4424	23.7523
ENSSSCG00000011491	949.473	0.166663	0.0579172	2.87762	0.0040069	0.257575	1015.29	1054.36	991.995	825.012	859.938	851.833	959.887	973.205	1102.72	976.452	979.72	784.209	937.725	997.971	829.855	945.524	809.394	1180.17	1089.71	870.084	1033.03	902.878	842.003	832.696	867.628	908.678	884.429	1049.93	874.267	988.8	1024.27	847.55	1057.36	940.383	971.754	1120.31
ENSSSCG00000043001	27.1928	1.2674	0.440144	2.87952	0.00398286	0.257575	7.00201	27.7201	65.1355	40.3539	21.2569	5.83447	3.97881	27.6695	5.8906	40.4893	10.3219	1.46581	35.844	39.7784	26.8592	16.6397	22.3983	48.9337	30.4334	7.45482	85.8503	29.6295	1.87947	28.2612	63.0121	49.4213	11.9115	25.6082	21.1687	36.948	9.46009	6.57016	24.296	50.636	11.2212	37.6077
ENSSSCG00000006626	744.739	-0.143323	0.0498087	-2.87746	0.0040089	0.257575	763.22	773.194	652.235	761.343	675.389	696.247	736.079	733.72	888.303	661.012	771.562	697.726	761.974	694.953	784.473	779.127	784.959	726.329	651.863	862.63	747.181	699.586	964.169	737.819	761.961	707.623	708.734	769.269	784.3	721.367	755.087	690.805	724.991	709.938	736.109	735.33
ENSSSCG00000044699	1.91368	-2.3008	0.800748	-2.87331	0.00406192	0.260112	3.00086	0.990005	0	0	0	0.972412	0.994702	0	1.17812	0	1.72032	0	0	1.16995	4.63089	0	0	0.959484	0	2.12995	0.94341	0.823042	2.81921	2.01866	9.69417	1.12321	0	0	3.1753	0	6.02006	9.38594	1.94368	3.10016	10.0991	0
ENSSSCG00000046747	52.3625	-0.820416	0.286117	-2.86742	0.00413836	0.262881	36.0104	48.5103	36.0886	30.4896	85.0276	50.5654	43.7669	42.9355	31.8093	33.8981	41.2876	114.333	43.9378	36.2686	54.6445	34.2581	61.0863	43.1768	26.5065	92.6528	27.3589	65.8434	248.09	47.4385	35.8684	44.9285	41.6903	35.8514	69.8567	42.2263	29.2403	50.6841	37.9017	37.202	46.0068	37.6077
ENSSSCG00000008005	20.1858	-0.541145	0.18883	-2.86577	0.00415991	0.262881	27.0078	13.8601	22.8854	26.9026	16.4258	14.5862	13.9258	20.9907	11.7812	13.1826	24.9446	16.1239	20.8126	22.2291	22.2283	27.4065	21.3802	12.4733	16.6893	37.2741	16.9814	13.9917	13.1563	25.2332	34.899	19.0946	18.8599	20.4865	32.8115	20.2335	20.6402	12.2017	17.4931	20.6678	26.9308	9.89677
ENSSSCG00000006025	2.82106	-1.27415	0.444418	-2.86701	0.00414376	0.262881	3.00086	0.990005	3.52084	3.58701	0.966222	1.94482	1.9894	1.90824	0	1.88323	6.88126	2.93162	4.62503	2.33991	0.926178	2.93641	9.16295	0	2.94516	5.32487	3.77364	0.823042	0.939736	5.04664	0.969417	1.12321	0.992625	5.12163	4.23374	0	4.30004	3.75438	2.91551	3.10016	5.61059	0.989677
ENSSSCG00000012323	2632.84	-0.269021	0.0938528	-2.86641	0.00415153	0.262881	2140.62	2333.44	2395.93	2143.24	2402.03	2977.53	2817.99	2316.61	3000.67	2626.16	2641.54	2096.11	2444.33	2779.81	2908.2	2628.09	2859.86	2226	2265.81	3603.88	2710.42	3002.46	2924.46	3588.16	2473.95	3554.96	2325.72	2513.7	2882.12	2761.43	2837.17	2471.32	2348.93	2014.07	3055.53	1710.16
ENSSSCG00000002950	313.962	-0.425727	0.148629	-2.86437	0.00417843	0.262926	325.094	280.171	297.511	392.778	376.827	361.737	280.506	285.283	321.627	314.499	328.58	294.628	307.565	280.789	295.451	345.517	290.16	203.411	268.992	340.792	302.835	270.781	889.93	275.547	344.143	233.628	269.994	301.152	293.186	288.547	278.643	319.122	251.706	242.846	288.384	260.285
ENSSSCG00000044227	277.41	-0.466148	0.162781	-2.86364	0.00418799	0.262926	272.078	234.631	216.531	251.091	351.705	272.275	223.808	227.081	182.609	281.542	255.467	247.722	246.283	272.599	236.175	265.256	267.762	244.668	212.052	251.334	271.702	335.801	936.917	281.603	243.324	271.817	215.4	279.641	272.018	257.757	276.063	233.71	254.622	255.247	332.147	256.326
ENSSSCG00000033025	356.41	0.548503	0.19219	2.85396	0.00431783	0.265974	264.076	306.902	361.766	262.748	344.941	493.013	702.259	354.933	380.533	322.031	388.791	634.696	348.034	355.666	281.558	233.934	356.337	495.094	266.046	244.944	279.249	241.151	214.26	254.351	256.895	336.963	923.142	311.395	252.966	302.622	299.283	523.735	315.847	316.217	307.46	296.903
ENSSSCG00000013235	104.3	-0.718657	0.25222	-2.84932	0.00438125	0.265974	116.033	105.931	116.188	161.415	147.832	93.3516	66.645	95.4122	20.0281	111.11	125.583	83.5512	123.72	77.217	101.88	119.414	100.792	71.9613	69.7022	129.927	95.2844	77.366	390.93	92.8582	135.718	73.0087	81.3953	88.0921	100.551	103.806	83.4208	86.3506	99.1275	57.8697	116.7	34.6387
ENSSSCG00000040956	99.9725	-0.380543	0.133656	-2.84719	0.00441069	0.265974	106.031	109.891	95.9428	140.79	120.778	116.689	68.6344	76.3298	77.756	81.9203	112.681	70.3589	85.5631	122.845	75.0204	119.414	102.829	67.1639	74.6108	97.9777	119.813	74.8969	139.081	120.11	122.146	105.582	78.4174	68.6299	83.6163	95.889	141.901	81.6577	106.902	88.8714	141.387	106.885
ENSSSCG00000010574	870.88	-0.151643	0.0531731	-2.85187	0.00434633	0.265974	856.246	851.404	834.438	901.236	845.444	843.081	896.226	827.224	1020.25	860.634	918.648	876.555	934.256	808.438	905.802	865.262	919.349	803.088	843.298	1096.92	836.805	841.972	1074.12	837.743	864.72	752.552	962.847	792.829	891.202	807.579	838.508	912.313	793.992	840.145	881.985	714.547
ENSSSCG00000014823	47.1871	0.844579	0.296475	2.84873	0.00438936	0.265974	14.004	54.4503	73.9375	30.4896	30.9191	88.4895	154.179	39.119	41.2342	45.1974	47.3087	11.7265	69.3755	56.1578	34.2686	23.4913	49.8872	57.569	25.5247	45.7939	48.1139	41.9752	29.1318	27.2519	23.266	39.3124	134.997	66.5812	58.2139	51.0235	26.6603	32.8508	30.127	44.4357	26.9308	24.7419
ENSSSCG00000009092	59.9045	-1.51836	0.532213	-2.85291	0.00433204	0.265974	17.0049	19.8001	14.9636	17.0383	209.67	53.4827	80.5708	23.8531	135.484	24.4819	35.2665	193.487	38.1565	21.0592	70.3895	19.5761	99.7743	27.825	29.4516	33.0142	25.4721	27.9834	443.555	26.2425	21.3272	26.9571	22.8304	24.5838	35.9868	24.632	26.6603	138.912	15.5494	94.0383	15.7097	21.7729
ENSSSCG00000007687	99.2894	-0.48477	0.169716	-2.85637	0.0042852	0.265974	97.0279	103.951	86.2605	116.578	114.014	90.4343	97.4808	78.238	123.703	85.6867	98.058	105.538	99.4382	78.3869	105.584	107.668	96.72	79.6372	67.7388	115.017	89.624	106.172	307.294	90.8396	98.8805	97.7194	95.292	74.7758	100.551	99.4078	81.7008	89.1664	80.6626	68.2036	79.6704	67.298
ENSSSCG00000005899	369.822	-0.245334	0.0861798	-2.84677	0.00441652	0.265974	369.106	330.662	374.969	424.164	395.185	354.93	368.04	374.016	458.289	361.579	403.414	306.355	456.722	292.489	356.579	448.292	416.405	284.007	303.352	456.874	413.214	360.493	466.109	302.799	422.666	301.021	397.05	309.347	404.322	386.195	331.963	370.745	326.538	293.482	389.375	302.841
ENSSSCG00000042062	71.6221	0.586115	0.205266	2.85539	0.00429841	0.265974	82.0236	62.3703	110.026	64.5662	99.5209	45.7034	90.5178	121.174	115.456	52.7303	73.9736	63.0299	90.1881	60.8376	44.4565	62.6434	43.7785	140.085	99.1538	34.0792	89.624	56.7899	31.951	46.4291	46.532	81.9944	40.6976	68.6299	42.3374	97.6484	93.7409	42.2367	82.6062	79.5709	54.9838	66.3084
ENSSSCG00000018325	1.28927	-2.28574	0.802041	-2.8499	0.00437328	0.265974	3.00086	0.990005	0	0	0	0	0.994702	0	0	0.941613	0	0	0	1.16995	0	1.95761	1.01811	0	0.981721	5.32487	0.94341	1.64608	3.75894	1.00933	0.969417	1.12321	0	0	0	0.879715	5.16005	1.87719	0	9.30049	3.36635	0
ENSSSCG00000033036	2393.07	-0.180001	0.0630868	-2.85323	0.00432766	0.265974	2455.71	2271.07	2338.72	2316.31	2461.93	2388.24	2334.56	2178.26	2534.14	2413.35	2594.24	2132.76	2328.7	2247.48	2523.83	2388.28	2238.81	2102.23	2275.63	2657.11	2310.41	2384.35	3756.12	2521.3	2388.64	2337.4	2410.09	2254.54	2470.39	2672.57	2314.28	2229.16	1968.94	2082.28	2535.99	2332.67
ENSSSCG00000000136	79.3574	0.479937	0.168446	2.8492	0.00438288	0.265974	40.0115	62.3703	63.375	56.4954	76.3316	89.4619	115.385	86.8251	83.6466	86.6284	64.5118	109.936	74.0005	77.217	80.5775	58.7282	72.2855	81.5561	77.556	77.7432	66.0387	93.0038	37.5894	73.681	65.9203	62.8998	149.886	99.3596	89.9669	95.889	55.0405	140.789	69.0005	49.6026	78.5483	95.009
ENSSSCG00000039212	134.196	-1.11412	0.391275	-2.84741	0.00440761	0.265974	73.021	74.2504	87.1407	61.8759	286.968	148.779	122.348	97.3205	123.703	61.2048	121.282	165.637	106.376	83.0668	112.994	67.5374	116.064	71.0018	81.4828	176.786	64.1519	106.172	1224.48	58.5411	84.3392	79.748	167.754	89.1164	91.0254	118.762	78.2608	125.772	75.8034	72.3372	105.479	50.4735
ENSSSCG00000007968	93.9876	-0.414459	0.145789	-2.84288	0.00447084	0.268404	84.0242	97.0205	80.099	145.274	98.5547	103.076	91.5126	87.7792	50.6592	73.4458	129.884	86.4829	113.313	102.956	96.3225	121.372	106.901	57.569	77.556	111.822	73.586	84.7734	144.719	84.7836	139.596	93.2265	82.3879	73.7515	98.4344	104.686	88.5809	75.0875	82.6062	74.4039	117.822	49.4839
ENSSSCG00000004774	1383.12	-0.186866	0.0657677	-2.84131	0.00449287	0.268887	1337.38	1222.66	1251.66	1277.87	1583.64	1309.84	1169.77	1299.51	1559.83	1353.1	1418.4	1174.11	1395.6	1281.1	1367.96	1220.57	1543.45	1286.67	1247.77	1466.47	1349.08	1677.36	2120.98	1351.49	1362.03	1344.48	1317.21	1343.92	1449	1422.5	1356.23	1557.13	1240.07	1405.41	1429.58	1298.46
ENSSSCG00000015462	92.4339	0.292216	0.102901	2.83977	0.00451466	0.269352	90.0259	77.2204	98.5834	86.985	91.7911	89.4619	104.444	81.1004	111.921	114.877	97.1978	95.2777	93.6569	77.217	87.9869	88.0923	72.2855	94.9889	123.697	57.5086	98.1147	94.6499	78.9378	68.6344	78.5227	87.6105	93.3068	96.2867	79.3826	88.8512	80.8408	123.894	97.1838	104.372	84.1588	138.555
ENSSSCG00000044295	34.0906	3.39535	1.19666	2.83737	0.00454875	0.26971	2.00058	0	1.76042	95.0557	83.0951	0.972412	1.9894	2.86237	61.2623	112.994	0	0	158.407	0	0.926178	0.978803	1.01811	0	3.92688	2.12995	0.94341	74.0738	0	3.02799	0.969417	221.273	0	0	1.05843	81.8135	0.860008	89.1664	123.423	101.272	0	0
ENSSSCG00000028201	303.392	0.236823	0.0834531	2.8378	0.00454257	0.26971	284.082	297.992	279.026	230.465	311.124	350.068	341.183	293.87	325.161	301.316	251.166	332.739	276.346	298.338	253.773	261.34	274.888	336.779	314.151	290.738	309.439	329.217	378.713	285.64	269.498	293.158	370.249	321.638	211.687	290.306	251.982	394.209	341.115	363.753	245.744	361.232
ENSSSCG00000035331	144.478	0.656437	0.231714	2.83296	0.00461195	0.27178	117.034	213.841	159.318	202.666	83.0951	105.02	58.6874	275.741	109.565	168.549	138.485	42.5085	164.189	179.003	162.081	109.626	100.792	159.274	251.321	154.421	183.022	135.802	34.7702	132.222	163.831	128.046	97.2773	196.671	106.902	148.672	140.181	76.0261	196.311	130.207	125.677	250.388
ENSSSCG00000022430	437.416	0.151249	0.0533886	2.83299	0.00461149	0.27178	449.129	455.402	481.474	408.919	391.32	467.73	485.414	493.281	427.658	448.208	360.406	473.457	365.377	423.523	419.559	403.267	410.297	444.241	476.135	419.6	425.478	441.151	395.629	431.993	419.757	494.213	397.05	455.825	423.374	452.174	440.324	380.13	443.158	469.158	438.748	534.426
ENSSSCG00000028501	78.768	0.938211	0.331762	2.82796	0.00468451	0.271885	42.0121	62.3703	93.3021	67.2564	77.2978	110.855	193.967	77.2839	129.593	68.7377	63.6517	243.325	114.47	88.9165	75.0204	32.3005	32.5794	66.2044	38.2871	87.3279	27.3589	58.436	36.6497	29.2705	27.1437	74.1319	290.839	61.4596	56.097	41.3466	36.1204	129.526	44.7046	53.7362	51.6174	52.4529
ENSSSCG00000044287	49.7367	-0.515931	0.182228	-2.83123	0.00463692	0.271885	68.0196	58.4103	45.7709	68.1532	61.8382	50.5654	39.7881	40.0731	31.8093	34.8397	40.4274	33.7137	50.8753	40.9484	65.7586	52.8554	61.0863	44.1363	31.4151	66.0284	43.3969	49.3825	120.286	50.4664	62.0427	46.0517	30.7714	60.4352	53.9802	45.7452	48.1605	25.342	51.5074	41.3355	49.3732	25.7316
ENSSSCG00000023080	1088.75	-0.166636	0.0589223	-2.82806	0.00468306	0.271885	1093.31	1023.67	956.787	1201.65	1073.47	857.667	962.871	934.086	1138.06	1057.43	1119.93	1156.53	1264.95	1027.22	1184.58	1093.32	1258.38	964.281	1124.07	1224.72	1034.92	1019.75	1061.9	1078.97	1097.38	1081.65	1287.44	923.942	1170.63	989.68	1088.77	1266.16	1003.91	1159.46	1228.72	984.729
ENSSSCG00000032473	338.499	-0.762424	0.269495	-2.82908	0.00466813	0.271885	357.103	372.242	374.089	398.158	468.618	342.289	217.84	232.806	263.899	350.28	239.124	260.914	351.502	211.762	413.075	339.645	253.508	260.98	228.741	363.156	420.761	248.559	1817.45	224.071	397.461	194.316	207.459	343.149	298.479	241.922	248.542	241.219	222.551	337.918	268.186	174.183
ENSSSCG00000031510	1717.74	0.191769	0.0678065	2.82818	0.00468131	0.271885	1545.44	1635.49	1742.81	1611.46	1647.41	1744.51	1908.83	1796.61	2148.89	1788.12	1691.07	1883.57	1678.89	1780.67	1557.83	1480.93	1747.07	1917.05	1744.52	1517.59	1487.76	1674.07	1249.85	1697.69	1533.62	1737.61	2221.5	1651.21	1699.85	1613.4	1638.32	2179.41	1819.28	1581.08	1573.21	1912.06
ENSSSCG00000004309	1224.42	-0.800671	0.283556	-2.82368	0.00474762	0.273894	702.202	798.934	767.542	767.62	1206.81	1641.43	1299.08	753.757	1714.17	883.233	916.928	699.192	1313.51	1253.02	1662.49	885.817	1580.1	737.843	851.152	1359.97	917.938	1681.48	6899.54	1272.76	877.322	1454.56	721.639	1034.57	1235.19	1259.75	884.089	756.507	805.654	776.074	896.572	810.546
ENSSSCG00000031139	204.184	-0.216235	0.0765708	-2.82399	0.00474298	0.273894	215.062	190.081	205.969	229.569	193.244	205.179	217.84	176.513	163.759	172.315	215.9	243.325	204.658	161.454	235.249	178.142	253.508	199.573	188.49	261.984	192.456	194.238	237.753	201.866	207.455	184.207	237.237	213.06	234.972	188.259	216.722	177.394	175.903	180.843	231.156	165.276
ENSSSCG00000027684	31.9094	-0.652469	0.231385	-2.81984	0.00480478	0.275283	32.0092	25.7401	20.2448	27.7993	37.6827	16.531	15.9152	26.7154	14.1375	27.3068	37.8469	17.5897	33.5315	31.5888	22.2283	51.8766	23.4164	39.3388	27.4882	13.8447	25.4721	22.2221	110.889	50.4664	31.9907	37.066	22.8304	30.7298	40.2205	28.1509	43.8604	48.8069	30.127	21.7012	33.6635	27.711
ENSSSCG00000009216	1487.01	0.72841	0.258377	2.81918	0.00481469	0.275283	1133.33	1241.47	1509.56	1039.34	2447.44	1521.82	2777.21	1722.19	2938.23	1138.41	1313.46	2993.19	1532.04	1364.17	842.822	767.382	1408.04	2944.66	1074.98	985.102	642.462	776.129	1196.28	907.387	985.897	1152.41	4059.84	891.164	769.482	971.206	790.348	2602.72	1009.74	1464.31	1078.36	1539.94
ENSSSCG00000036611	3.063	-1.98016	0.70219	-2.81998	0.00480262	0.275283	3.00086	2.97002	3.52084	0.896752	2.89867	0	0	8.5871	4.71248	6.59129	1.72032	2.93162	4.62503	0	11.1141	2.93641	8.14484	1.91897	0	3.19492	4.71705	4.93825	0.939736	0	1.93883	0	0	0	12.7012	0	6.88007	1.87719	0	1.03339	4.48847	0.989677
ENSSSCG00000030241	1954.62	0.273991	0.0972635	2.817	0.0048475	0.276337	2037.59	1793.89	2003.36	1928.91	1839.69	2018.73	2358.44	2094.3	2636.63	1993.39	2019.65	1961.26	1951.76	1895.33	1507.82	1796.1	1836.66	2669.28	1962.46	1482.45	1852.86	1797.52	1469.75	1486.74	1911.69	1685.94	3092.03	1892.95	1580.24	1739.2	1887.72	2601.78	1850.38	1810.5	1853.74	2065.46
ENSSSCG00000033958	328.687	-1.02513	0.364115	-2.8154	0.00487162	0.27689	177.051	158.401	229.735	227.775	158.46	908.233	719.169	186.054	320.449	164.782	512.654	801.799	450.94	219.951	587.197	217.294	874.553	142.004	137.441	1145.91	180.191	222.221	47.9265	256.369	192.914	270.694	185.621	160.819	313.297	133.717	216.722	451.464	207.002	298.649	251.354	103.916
ENSSSCG00000043801	1.68519	-2.57789	0.915984	-2.81434	0.0048878	0.276989	3.00086	0	0.880209	3.58701	2.89867	0	0	2.86237	0	0	0.860158	0	1.15626	1.16995	0.926178	0	4.07242	0	0	0	0.94341	2.46913	22.5537	3.02799	0.969417	0	1.98525	1.02433	3.1753	0	0.860008	0	0	0	2.24424	0
ENSSSCG00000038444	439.727	0.195068	0.069338	2.81329	0.00490371	0.277074	439.126	489.063	415.459	401.745	457.989	415.22	434.685	447.483	512.483	479.281	369.008	407.496	383.878	452.772	439.008	415.991	378.735	432.727	498.714	391.911	433.025	520.986	280.041	443.095	430.421	480.734	389.109	466.068	433.958	458.332	448.064	473.051	514.102	414.389	446.603	535.415
ENSSSCG00000005918	122.522	-0.394575	0.140414	-2.81009	0.00495272	0.278207	132.038	143.551	102.984	160.519	112.082	102.103	76.592	132.623	102.497	125.234	122.142	105.538	123.72	95.9362	108.363	137.032	126.245	96.9079	120.752	110.757	102.832	115.226	302.595	158.465	143.474	98.8426	113.159	115.749	138.655	134.596	116.101	119.201	104.959	102.305	118.945	88.0813
ENSSSCG00000000456	47.8556	-0.930797	0.331209	-2.8103	0.0049495	0.278207	34.0098	32.6702	22.8854	34.9733	84.0613	35.0068	27.8516	35.3025	16.4937	35.7813	29.2454	43.9743	43.9378	26.9089	65.7586	32.3005	34.6156	25.9061	31.4151	50.0538	48.1139	55.9669	354.28	62.5784	35.8684	33.6963	46.6534	40.9731	48.688	43.106	30.9603	41.2981	43.7327	44.4357	23.5645	25.7316
ENSSSCG00000033613	124.565	-0.40058	0.142632	-2.80848	0.00497756	0.278787	108.031	98.0105	111.787	130.926	125.609	150.724	185.015	106.862	175.54	115.818	150.528	164.171	115.626	88.9165	140.779	97.8803	143.553	87.313	119.77	221.515	114.153	103.703	138.141	127.175	82.4004	123.553	123.086	93.2137	165.116	110.844	110.941	144.543	91.3528	116.773	134.654	66.3084
ENSSSCG00000000137	109.471	0.318405	0.113453	2.8065	0.0050083	0.279693	76.0219	128.701	132.031	110.301	118.845	126.414	132.295	108.77	134.306	90.3948	103.219	108.47	109.844	72.5372	96.3225	92.9863	87.5571	125.692	117.807	143.772	102.832	127.572	56.3841	112.035	114.391	92.1033	134.997	134.187	115.369	125.799	81.7008	107.938	110.79	112.639	92.0137	103.916
ENSSSCG00000047147	110.271	-0.269056	0.0960714	-2.80058	0.00510109	0.283228	97.0279	90.0905	94.1824	112.094	104.352	128.358	103.449	90.6416	115.456	94.1613	110.1	93.8119	126.032	119.335	112.068	102.774	111.992	101.705	98.1721	169.331	105.662	113.58	156.936	104.97	74.6451	125.8	94.2994	116.773	121.72	106.446	113.521	133.28	89.4091	110.573	129.044	97.978
ENSSSCG00000033993	763.441	-0.975264	0.348134	-2.8014	0.0050881	0.283228	571.164	763.294	543.969	488.73	1499.58	853.778	438.663	492.327	311.024	731.633	364.707	675.739	415.096	380.235	1004.9	773.254	854.191	406.821	563.508	805.121	656.613	1455.14	5205.2	329.041	760.992	444.792	243.193	405.633	779.008	493.52	480.745	803.436	709.442	892.847	308.582	577.971
ENSSSCG00000004485	190.448	0.359643	0.128555	2.79759	0.00514854	0.283904	186.054	236.611	214.771	219.704	173.92	175.034	166.115	236.622	75.3997	206.213	171.171	194.953	175.751	221.121	164.86	180.1	173.078	267.696	228.741	103.303	204.72	120.987	132.503	171.586	220.058	176.344	217.385	173.111	210.628	205.853	191.782	171.763	231.297	196.344	204.225	256.326
ENSSSCG00000034976	147.302	0.711382	0.254269	2.79775	0.00514595	0.283904	87.025	176.221	183.083	77.1207	220.299	125.441	242.707	65.8344	54.1936	202.447	149.667	104.073	94.8131	183.683	83.356	99.8379	94.6838	301.278	85.4097	89.4579	167.927	66.6664	187.947	76.709	185.159	90.9801	226.319	183.354	75.1489	165.386	176.302	226.201	312.932	95.0717	157.097	189.028
ENSSSCG00000049630	534.039	0.415359	0.1485	2.79702	0.00515758	0.283904	414.119	522.723	536.927	496.801	545.916	724.447	780.841	440.804	643.254	588.508	568.564	823.786	520.316	484.361	515.881	401.309	520.252	660.125	443.738	394.041	496.234	397.53	336.425	353.265	523.485	452.654	1090.9	494.75	411.731	367.721	430.864	866.322	522.849	555.963	414.062	483.952
ENSSSCG00000049539	37.6047	-0.50778	0.181649	-2.79539	0.00518376	0.284529	40.0115	36.6302	30.8073	32.2831	42.5138	24.3103	33.8199	26.7154	54.1936	26.3652	57.6306	45.4402	28.9064	36.2686	32.4162	38.1733	74.3217	25.9061	17.671	26.6244	32.0759	44.4443	16.9152	52.4851	39.7461	39.3124	30.7714	43.0217	53.9802	37.8278	41.2804	49.7455	29.1551	29.9683	49.3732	32.6593
ENSSSCG00000013294	276.943	0.37688	0.134984	2.79203	0.00523789	0.286681	271.078	228.691	278.146	346.146	225.13	302.42	410.812	349.209	328.696	269.301	265.789	384.043	296.002	353.326	196.35	210.443	286.088	328.144	247.394	292.868	199.06	190.123	224.597	172.595	262.712	228.012	480.431	255.057	187.343	233.125	233.922	365.113	244.903	280.048	222.179	320.655
ENSSSCG00000042811	8.20839	-0.807712	0.289465	-2.79036	0.00526495	0.287344	5.00144	10.8901	5.28125	6.27727	7.72978	5.83447	6.96291	5.72473	2.35624	7.5329	19.7836	7.32906	4.62503	11.6995	5.55707	5.87282	17.3078	4.79742	5.89033	11.7147	13.2077	10.6996	9.39736	9.08396	6.78592	8.98569	7.941	6.14596	22.2271	4.39858	9.46009	9.38594	3.88735	2.06678	6.73271	6.92774
ENSSSCG00000028294	5.35946	-1.16906	0.419432	-2.78724	0.00531593	0.289304	2.00058	2.97002	7.92188	7.17402	3.86489	4.86206	4.97351	1.90824	3.53436	2.82484	10.3219	2.93162	8.0938	2.33991	1.85236	4.89402	2.03621	7.67587	0.981721	9.58477	11.3209	6.58434	15.9755	5.04664	6.78592	8.98569	1.98525	4.09731	3.1753	0.879715	9.46009	8.44734	0.971838	1.03339	13.4654	1.97935
ENSSSCG00000004898	92.0633	0.296503	0.106534	2.78317	0.00538308	0.289676	89.0256	89.1005	146.995	80.7077	99.5209	84.5998	94.4967	90.6416	67.1529	121.468	90.3166	77.688	105.219	104.126	92.6178	79.2831	72.2855	94.9889	103.081	80.9381	82.0767	87.2425	81.757	85.7929	62.0427	108.951	119.115	92.1894	85.7332	88.8512	70.5207	101.368	96.212	73.3706	100.991	113.813
ENSSSCG00000004903	569.029	0.262785	0.0943977	2.78381	0.0053725	0.289676	596.172	567.273	616.146	535.361	583.598	518.296	596.821	543.85	477.139	726.925	526.417	470.525	557.316	471.492	534.405	562.812	591.519	686.991	598.85	443.03	529.253	646.088	350.521	440.067	718.338	511.061	718.661	541.869	586.373	672.982	542.665	642.937	708.47	473.292	511.686	685.846
ENSSSCG00000013040	68.4774	0.393131	0.14118	2.78461	0.00535916	0.289676	83.0239	95.0405	95.0626	75.3272	58.9396	82.655	83.5549	68.6968	61.2623	42.3726	64.5118	70.3589	50.8753	100.616	75.0204	83.1983	41.7423	65.2449	64.7936	67.0934	37.7364	55.1438	39.4689	62.5784	78.5227	62.8998	56.5796	94.238	48.688	90.6107	60.2006	53.4998	101.071	69.237	63.9607	61.36
ENSSSCG00000034873	131.952	-0.395418	0.142003	-2.78456	0.00535999	0.289676	151.043	132.661	134.672	176.66	126.575	112.8	113.396	131.669	82.4685	112.052	157.409	109.936	160.72	111.146	125.96	149.757	125.227	94.9889	100.136	134.187	133.021	107.819	324.209	142.315	145.412	120.184	134.997	131.114	147.122	145.153	142.761	91.9822	117.592	98.1719	120.067	104.906
ENSSSCG00000022664	111.943	0.42135	0.151443	2.78223	0.00539869	0.289705	114.033	130.681	148.755	112.991	138.17	128.358	110.412	113.541	104.853	90.3948	121.282	83.5512	126.032	109.976	115.772	67.5374	79.4122	84.4346	104.062	142.707	122.643	93.8268	141.9	66.6157	88.2169	73.0087	207.459	139.308	78.3242	156.589	79.9808	76.9647	142.86	118.84	89.7694	126.679
ENSSSCG00000036428	31.4739	1.31113	0.471763	2.7792	0.00544923	0.291602	15.0043	10.8901	66.0157	72.6369	8.696	5.83447	50.7298	9.54122	70.6873	63.088	15.4828	67.4273	9.25006	8.18968	53.7183	13.7032	9.16295	73.8803	10.7989	19.1695	86.7937	7.40738	6.57815	17.1586	68.8286	6.73927	44.6681	70.6785	8.46748	14.0754	16.3402	18.7719	13.6057	70.2704	8.97694	19.7935
ENSSSCG00000017391	60.8282	-0.56317	0.202752	-2.77763	0.00547567	0.292203	56.0161	52.4703	60.7344	52.0116	76.3316	54.4551	50.7298	41.0273	69.5091	46.139	58.4907	77.688	62.4379	40.9484	62.0539	69.495	57.0139	47.9742	54.9764	69.2234	66.9821	54.3208	228.356	42.3918	50.4097	51.6677	46.6534	39.9487	47.6296	64.2192	61.9206	55.377	44.7046	68.2036	53.8617	53.4426
ENSSSCG00000022618	51.4712	-0.768746	0.277028	-2.77498	0.00552052	0.292969	31.0089	28.7101	44.8907	32.2831	58.9396	70.0137	27.8516	41.9814	50.6592	43.3142	45.5884	51.3034	28.9064	44.4583	60.2016	40.1309	37.6699	28.7845	36.3237	69.2234	41.51	61.7282	286.619	65.6064	29.0825	66.2695	40.6976	55.3136	30.6946	50.1438	48.1605	42.2367	28.1833	46.5025	49.3732	38.5974
ENSSSCG00000039204	2.18416	1.81477	0.653896	2.77532	0.00551474	0.292969	2.00058	2.97002	5.28125	1.7935	7.72978	0.972412	1.9894	3.81649	0	4.70806	0.860158	0	3.46877	3.50986	2.77853	0.978803	0	0.959484	2.94516	0	0.94341	0.823042	0	1.00933	2.90825	4.49285	5.95575	0	1.05843	2.63915	0.860008	0	0.971838	1.03339	2.24424	6.92774
ENSSSCG00000040107	250.852	-0.367168	0.132379	-2.77361	0.0055438	0.293394	280.081	163.351	235.016	259.161	306.292	233.379	202.919	221.356	250.94	213.746	330.301	362.055	356.127	215.272	249.142	240.786	284.051	185.18	235.613	309.908	231.135	264.197	372.135	193.791	329.602	242.614	320.618	181.306	274.135	288.547	214.142	244.034	147.719	184.976	245.744	161.317
ENSSSCG00000013387	23.3303	-2.1189	0.765359	-2.7685	0.00563146	0.2964	3.00086	1.98001	3.52084	9.86428	13.5271	134.193	23.8728	15.266	67.1529	6.59129	19.7836	32.2479	5.78129	11.6995	18.5236	0	19.344	4.79742	6.87205	226.84	1.88682	46.9134	0	30.2799	0.969417	17.9714	5.95575	5.12163	20.1103	3.51886	6.88007	48.8069	1.94368	9.30049	4.48847	10.8864
ENSSSCG00000006793	40.7386	-0.737164	0.266198	-2.76923	0.00561885	0.2964	74.0213	17.8201	15.8438	29.5928	36.7164	20.4207	20.8887	66.7886	11.7812	48.0222	81.715	35.1795	20.8126	32.7587	19.4497	51.8766	47.851	13.4328	49.0861	44.7289	16.9814	27.9834	50.7457	57.5317	26.1742	38.1892	32.7566	14.3406	56.097	52.7829	75.6807	41.2981	65.1132	14.4674	86.4031	71.2568
ENSSSCG00000004033	695.08	0.496865	0.179869	2.76238	0.00573824	0.298162	463.133	582.123	727.053	588.27	1031.93	874.198	1212.54	676.473	1234.67	775.889	690.707	1122.81	793.193	679.743	616.835	415.013	591.519	913.429	524.239	518.643	430.195	545.677	677.549	453.189	434.299	651.463	1355.93	586.939	467.828	502.317	431.724	1138.51	670.568	571.464	494.854	577.971
ENSSSCG00000033842	1744.53	0.239589	0.0867712	2.76116	0.00575963	0.298162	1638.47	1703.8	1817.63	1765.71	1660.94	1654.07	2100.81	2085.71	1352.48	1718.44	1946.54	1099.36	1488.1	1980.73	1681.94	1513.23	1571.95	1953.51	2395.4	1441.98	1879.27	1728.39	1311.87	1691.63	1598.57	2034.14	1794.67	1727.01	1661.74	2131.55	2027.9	1345.94	1771.66	1430.21	1932.29	2165.41
ENSSSCG00000009769	711.45	0.150833	0.0546753	2.75871	0.00580308	0.298162	662.191	679.144	703.287	635.797	738.194	569.833	726.132	670.748	629.117	756.115	719.092	650.82	684.505	793.229	638.137	598.049	666.859	820.359	780.468	712.468	754.728	784.359	853.28	681.297	683.439	775.016	824.872	749.807	673.164	771.51	614.046	720.84	730.822	656.201	678.881	825.391
ENSSSCG00000009773	858.289	0.217968	0.0788699	2.76364	0.00571599	0.298162	876.252	888.035	812.433	909.307	847.377	836.274	899.21	930.269	993.156	892.649	895.424	740.235	808.224	902.035	840.97	717.463	841.973	1016.09	953.251	708.208	783.03	900.408	457.651	813.519	857.934	873.858	1005.53	880.921	812.878	845.406	946.009	845.673	797.879	906.281	796.704	1065.88
ENSSSCG00000047370	3.75067	1.14887	0.416167	2.76061	0.00576938	0.298162	1.00029	8.91005	6.16146	3.58701	3.86489	0.972412	1.9894	3.81649	2.35624	4.70806	2.58047	4.39743	1.15626	5.84977	1.85236	0	6.10863	2.87845	2.94516	0	0	3.29217	1.87947	2.01866	4.84708	1.12321	3.9705	5.12163	3.1753	7.03772	3.44003	5.63156	10.6902	4.13355	5.61059	7.91742
ENSSSCG00000007850	19.7455	-0.80497	0.291894	-2.75775	0.00582015	0.298162	13.0037	9.90005	11.4427	15.2448	11.5947	8.75171	18.8993	16.2201	1.17812	10.3577	34.4063	5.86325	15.0313	22.2291	20.3759	16.6397	26.4707	14.3923	12.7624	35.1442	17.9248	30.4526	71.4199	30.2799	12.6024	23.5874	16.8746	23.5595	39.1621	36.0683	18.9202	3.75438	16.5212	7.23372	33.6635	8.90709
ENSSSCG00000006635	190.865	-0.506356	0.183584	-2.75817	0.00581254	0.298162	213.061	201.961	165.479	203.563	259.914	139.055	118.369	166.971	148.443	160.074	194.396	145.115	198.876	184.853	153.746	217.294	175.114	159.274	156.094	179.981	177.361	144.032	692.585	184.707	197.761	148.264	176.687	169.014	180.992	179.462	169.422	203.675	207.002	153.975	210.958	133.606
ENSSSCG00000026043	11.6461	1.32911	0.481788	2.75871	0.00580308	0.298162	13.0037	4.95003	6.16146	8.07077	2.89867	16.531	14.9205	5.72473	22.3843	9.41613	4.30079	5.86325	17.3439	5.84977	7.40942	5.87282	15.2716	59.488	14.7258	3.19492	1.88682	5.7613	9.39736	16.1493	3.87767	6.73927	55.587	5.12163	2.11687	26.3915	1.72002	13.1403	13.6057	3.10016	3.36635	7.91742
ENSSSCG00000007391	20.7613	0.769819	0.278684	2.76234	0.00573886	0.298162	15.0043	38.6102	35.2084	10.761	18.3582	22.3655	18.8993	45.7979	17.6718	27.3068	17.2032	17.5897	17.3439	24.569	5.55707	24.4701	13.2354	33.5819	39.2688	37.2741	20.755	19.753	1.87947	4.03731	14.5412	5.61606	18.8599	21.5109	12.7012	18.474	19.7802	20.6491	27.2115	15.5008	21.3202	24.7419
ENSSSCG00000017962	252.001	-0.321789	0.11647	-2.76285	0.00572997	0.298162	258.074	242.551	249.979	324.624	227.062	270.331	244.697	205.136	193.212	225.045	294.174	233.064	279.814	215.272	240.806	263.298	251.472	173.667	190.454	309.908	279.249	247.736	492.422	257.379	284.039	251.599	299.773	251.984	244.498	226.087	197.802	212.122	243.931	196.344	298.483	195.956
ENSSSCG00000005455	112.635	-1.00039	0.362998	-2.75591	0.00585291	0.299043	31.0089	60.3903	41.3698	125.545	184.548	86.5447	50.7298	108.77	55.3717	71.5626	116.981	43.9743	79.7818	120.505	176.9	69.495	132.354	112.26	77.556	46.8589	67.9255	93.8268	856.099	165.53	82.4004	95.473	76.4322	94.238	111.136	72.1367	91.1609	46.9297	74.8315	118.84	114.456	100.947
ENSSSCG00000020522	1.31536	-1.77187	0.643498	-2.7535	0.00589615	0.299659	1.00029	1.98001	0.880209	0.896752	0	0.972412	1.9894	1.90824	0	0.941613	1.72032	1.46581	1.15626	1.16995	0.926178	2.93641	3.05432	0	0	1.06497	0.94341	2.46913	3.75894	3.02799	0	1.12321	0	1.02433	1.05843	0	2.58003	2.81578	0	0	4.48847	0
ENSSSCG00000000035	679.633	0.478574	0.1738	2.75359	0.00589458	0.299659	607.175	659.343	533.407	540.742	858.005	713.75	1211.55	582.969	812.903	483.989	584.907	445.607	736.536	725.372	614.056	592.176	602.718	695.626	531.111	683.714	497.177	563.784	358.039	621.747	530.271	839.039	1821.47	751.855	630.827	925.46	575.346	437.385	705.555	729.572	610.432	653.187
ENSSSCG00000047992	2.3634	1.52147	0.553022	2.7512	0.00593778	0.300758	1.00029	2.97002	4.40104	2.69026	2.89867	0.972412	2.9841	0.954122	0	1.88323	0	2.93162	1.15626	3.50986	0	0.978803	1.01811	7.67587	1.96344	2.12995	3.77364	4.11521	0.939736	2.01866	1.93883	1.12321	1.98525	6.14596	1.05843	2.63915	0	3.75438	2.91551	6.20033	3.36635	0.989677
ENSSSCG00000035839	275.557	-0.355413	0.129214	-2.75057	0.0059491	0.300758	264.076	257.401	247.339	300.412	231.893	324.786	275.532	265.246	261.543	258.943	432.659	363.521	231.252	217.611	236.175	267.213	292.196	202.451	215.979	316.298	301.891	199.999	462.35	258.388	250.109	208.917	446.681	212.036	284.719	228.726	302.723	303.166	236.157	229.412	325.414	206.843
ENSSSCG00000008020	389.699	-0.251398	0.0914847	-2.74798	0.0059964	0.302354	375.108	339.572	380.25	388.294	403.881	367.572	383.955	378.786	434.727	374.762	451.583	501.307	441.69	365.026	378.807	401.309	366.518	330.062	293.535	532.487	378.307	378.6	626.804	321.976	373.225	398.74	403.999	391.293	411.731	377.398	331.963	390.455	323.622	354.452	389.375	287.996
ENSSSCG00000041654	1.28161	-2.85405	1.03952	-2.74554	0.0060411	0.302734	0	0	0	0	0	1.94482	0.994702	0.954122	0	1.88323	4.30079	0	0	0	0	0.978803	1.01811	0.959484	0	1.06497	0.94341	0	1.87947	0	0	8.98569	0	0	5.29217	0	9.46009	0	0	0	4.48847	0.989677
ENSSSCG00000015356	165.86	0.881038	0.320962	2.74499	0.00605118	0.302734	82.0236	93.0605	133.792	170.383	222.231	200.317	275.532	188.916	314.558	217.513	141.926	493.978	121.407	98.2762	79.6513	45.0249	208.712	296.481	157.075	56.4437	54.7178	57.613	154.117	103.961	126.994	153.88	390.102	97.311	68.7982	102.047	64.5006	371.683	193.396	166.375	75.1819	192.987
ENSSSCG00000007563	120.797	-0.418291	0.152383	-2.74499	0.0060512	0.302734	122.035	101.971	128.511	142.584	135.271	121.552	114.391	85.871	116.634	101.694	169.451	131.923	132.97	131.035	110.215	149.757	121.155	94.0294	109.953	139.512	126.417	86.4195	296.956	94.8769	131.841	78.6248	134.997	95.2623	136.538	121.401	87.7209	90.105	99.1275	80.6043	131.288	95.9987
ENSSSCG00000051625	49.9619	0.399001	0.145646	2.73953	0.0061528	0.307017	56.0161	69.3004	44.0104	43.9409	58.9396	40.8413	77.5867	41.0273	51.8373	76.2706	50.7493	38.1111	53.1879	46.7982	49.0874	40.1309	29.5251	82.5156	44.1774	45.7939	44.3403	66.6664	31.951	33.3078	51.3791	46.0517	66.5059	56.3379	45.5127	43.9858	47.3005	37.5438	48.5919	51.6694	38.152	49.4839
ENSSSCG00000016716	454.891	0.25839	0.0943795	2.73778	0.00618552	0.30785	485.14	558.363	577.417	397.261	438.665	359.792	377.987	484.694	344.011	494.347	421.477	367.919	439.378	455.112	396.404	452.207	347.174	521	540.928	341.857	674.538	385.184	424.761	529.898	431.39	489.72	434.77	460.947	396.913	506.716	400.764	415.797	546.173	474.325	432.015	571.044
ENSSSCG00000044694	105.843	-1.08561	0.396693	-2.73666	0.00620658	0.3081	144.041	102.961	93.3021	200.873	85.9938	14.5862	14.9205	22.8989	89.5372	136.534	105.799	70.3589	25.4377	70.1973	158.376	173.248	149.662	79.6372	15.7075	145.902	98.1147	25.5143	62.0226	131.213	208.425	152.757	23.823	167.99	168.291	116.122	184.902	41.2981	130.226	77.5041	289.506	32.6593
ENSSSCG00000003620	89.0119	-0.531249	0.194317	-2.73394	0.0062582	0.308592	70.0201	68.3104	73.0573	82.5012	126.575	95.2964	59.6821	79.1921	78.9341	89.4532	89.4564	85.0171	68.2192	62.0076	107.437	87.1135	83.4846	74.8398	85.4097	75.6132	66.9821	76.5429	323.269	65.6064	95.0028	76.3784	76.4322	91.165	107.96	81.8135	71.3807	95.7366	67.0568	84.7378	114.456	68.2877
ENSSSCG00000003872	3114.85	0.228861	0.0836975	2.73438	0.00624973	0.308592	3170.91	3445.22	3014.72	2968.25	2779.82	2532.16	3016.93	3248.79	2180.7	3313.53	3139.58	3497.43	3133.46	3181.11	2641.46	3061.7	2751.94	3694.97	3339.82	2244.97	3357.6	2755.55	2121.92	3352.99	3070.14	3165.21	4074.73	3145.71	2874.71	3038.54	3313.61	3495.32	3695.9	3503.19	3002.79	3809.27
ENSSSCG00000035431	27.1634	-1.35165	0.494458	-2.7336	0.00626469	0.308592	36.0104	34.6502	15.8438	19.7286	84.0613	1.94482	5.96821	18.1283	5.8906	18.8323	16.343	5.86325	13.8751	16.3794	23.1544	49.919	18.3259	12.4733	18.6527	13.8447	18.8682	27.9834	275.343	24.2239	32.9602	17.9714	14.8894	14.3406	13.7596	14.0754	14.6201	7.50875	29.1551	12.4007	10.0991	19.7935
ENSSSCG00000051438	30.8596	-0.583429	0.213498	-2.73271	0.00628151	0.308629	29.0083	32.6702	18.4844	32.2831	41.5476	18.4758	10.9417	35.3025	27.0968	31.0732	36.1266	8.79487	26.5939	22.2291	58.3492	24.4701	47.851	30.7035	30.4334	34.0792	31.1325	32.9217	32.8908	25.2332	41.6849	23.5874	21.8378	28.6811	59.2723	30.79	53.3205	22.5263	26.2396	19.6344	44.8847	19.7935
ENSSSCG00000015545	18630.6	0.329998	0.120934	2.72875	0.00635756	0.309203	19967.7	22804.8	22581.8	17680.4	21712.9	14466.6	19915.9	21310.3	18528.3	21594	17983.3	16695.6	22721.6	19498.5	15071.7	19877.5	16236.7	30786	18317.9	13230.2	17459.7	10136.6	11936.5	15098.5	19687.9	13677.3	19164.6	14018.9	15907.2	15958.9	19555.7	21152.2	21839.1	20321.6	16271.8	27534.8
ENSSSCG00000028139	11.5022	-1.42315	0.521496	-2.72898	0.00635305	0.309203	3.00086	5.94003	14.0833	12.5545	29.9529	3.88965	5.96821	2.86237	11.7812	5.64968	18.9235	13.1923	12.7188	3.50986	6.48325	8.80923	8.14484	5.7569	2.94516	10.6497	0	2.46913	111.829	11.1026	5.8165	5.61606	17.8673	7.17028	7.40904	9.67687	9.46009	13.1403	4.85919	12.4007	4.48847	3.95871
ENSSSCG00000009486	42.0472	-1.81318	0.664461	-2.7288	0.00635652	0.309203	7.00201	5.94003	7.92188	10.761	37.6827	28.1999	21.8834	14.3118	20.0281	5.64968	15.4828	168.568	17.3439	19.8892	21.3021	13.7032	9.16295	6.71639	15.7075	6.38985	8.49069	28.8065	569.48	10.0933	8.72475	19.0946	16.8746	22.5352	21.1687	25.5117	27.5203	137.035	4.85919	135.374	14.5875	9.89677
ENSSSCG00000017585	239.046	-0.487383	0.178547	-2.72972	0.0063389	0.309203	217.062	188.101	227.094	203.563	313.056	212.958	163.131	176.513	235.624	194.914	282.992	149.513	204.658	271.429	258.404	214.358	207.694	160.234	206.161	302.453	194.342	334.978	724.536	236.183	243.324	256.092	201.503	232.522	257.2	323.735	213.282	247.789	165.212	151.908	290.629	142.514
ENSSSCG00000050037	30.275	0.52089	0.191026	2.72681	0.00639502	0.310239	31.0089	54.4503	42.25	16.1415	29.9529	44.731	36.804	32.4402	14.1375	18.8323	28.3852	55.7008	19.6564	28.0789	23.1544	18.5973	31.5613	46.0552	35.342	25.5594	17.9248	16.4608	27.2523	35.3265	38.7767	24.7106	41.6903	22.5352	23.2856	36.0683	24.0802	20.6491	39.8454	25.8347	19.076	43.5458
ENSSSCG00000004306	372.449	0.17904	0.0657608	2.7226	0.00647708	0.311344	308.089	368.282	349.443	353.32	414.509	378.268	404.844	415.997	418.233	395.477	350.084	381.111	327.221	348.646	387.142	330.835	400.115	417.376	374.036	373.806	356.609	452.673	363.678	375.47	342.204	380.769	383.153	388.22	299.537	315.818	307.023	354.788	448.017	378.22	319.804	445.355
ENSSSCG00000016192	52.0336	-0.873935	0.320893	-2.72345	0.00646049	0.311344	48.0138	40.5902	38.7292	60.9792	106.284	36.9517	32.8252	45.7979	47.1248	48.0222	27.525	131.923	35.844	25.739	41.678	44.0461	41.7423	31.663	32.3968	45.7939	45.2837	47.7365	250.909	27.2519	38.7767	30.3267	21.8378	29.7055	53.9802	27.2712	30.1003	125.772	28.1833	77.5041	39.2741	35.6284
ENSSSCG00000044883	40.5822	-0.770836	0.283155	-2.72232	0.00648263	0.311344	54.0155	43.5602	31.6875	55.5986	54.1084	35.0068	38.7934	42.9355	32.9874	60.2632	47.3087	8.79487	30.0627	37.4385	34.2686	40.1309	29.5251	20.1492	34.3602	44.7289	50.9442	35.3908	190.766	43.4011	57.1956	26.9571	22.8304	22.5352	28.5777	34.3089	34.4003	30.9736	25.2678	24.8013	29.1751	27.711
ENSSSCG00000034379	395.877	-0.530001	0.194678	-2.72245	0.00647998	0.311344	294.085	314.822	328.318	559.573	377.793	424.944	451.595	279.558	554.895	332.389	412.016	347.397	359.596	375.555	383.438	382.712	377.717	284.007	360.292	424.925	330.194	320.164	1484.78	408.778	415.88	374.029	336.5	323.687	333.407	341.33	337.983	340.71	283.777	291.415	382.642	320.655
ENSSSCG00000002309	143.312	-1.06114	0.390052	-2.72049	0.00651843	0.311506	110.032	133.651	79.2188	125.545	357.502	79.7378	86.539	89.6875	97.784	101.694	98.058	269.709	94.8131	84.2367	110.215	89.0711	88.5752	89.232	90.3183	103.303	100.945	85.5964	1189.71	78.7276	98.8805	62.8998	65.5133	88.0921	93.1422	77.4149	91.1609	236.526	97.1838	225.279	77.4261	111.834
ENSSSCG00000027792	95.644	0.231632	0.0851314	2.72087	0.00651095	0.311506	85.0245	99.9905	102.984	93.2622	120.778	97.2412	90.5178	84.9169	102.497	92.278	79.1345	93.8119	91.3444	102.956	95.3963	80.2619	89.5933	102.665	99.1538	69.2234	106.605	103.703	110.889	59.5504	121.177	114.568	92.3142	86.0434	84.6748	105.566	79.9808	103.245	87.4654	121.94	87.5252	104.906
ENSSSCG00000005621	1351.18	-0.24297	0.0894246	-2.71704	0.00658686	0.312956	1425.41	1462.24	1452.34	1740.6	1292.81	1112.44	1143.91	1331.95	1254.7	1241.05	1631.72	1077.37	1551.7	1365.34	1355	1420.24	1387.68	1090.93	1335.14	1487.77	1268.89	1161.31	2089.03	1491.79	1656.73	1218.68	1138.54	1277.33	1436.3	1390.83	1316.67	1050.29	1358.63	1213.2	1410.5	1003.53
ENSSSCG00000029627	451.377	-0.142933	0.0526484	-2.71487	0.00663022	0.312956	476.137	460.352	438.344	544.329	408.712	404.523	388.928	448.437	437.083	467.981	501.472	398.701	460.191	449.262	434.377	526.596	470.365	406.821	417.231	448.354	447.176	456.789	437.917	507.692	476.953	443.668	413.925	441.485	511.224	510.235	431.724	416.736	421.778	422.656	494.854	426.551
ENSSSCG00000010031	90.4819	-0.414155	0.152516	-2.71548	0.00661789	0.312956	89.0256	98.0105	124.109	117.475	70.5342	82.655	93.502	62.0179	83.6466	77.2122	102.359	89.4145	85.5631	79.5569	80.5775	129.202	90.6114	85.3941	64.7936	146.967	83.9635	83.1273	188.887	71.6623	97.9111	75.2552	83.3805	85.0191	98.4344	95.0092	79.9808	63.8244	82.6062	79.5709	96.5021	39.5871
ENSSSCG00000035999	61.8661	-0.542487	0.199723	-2.7162	0.00660359	0.312956	64.0184	64.3503	57.2136	98.6428	74.3991	56.3999	67.6397	39.119	44.7686	50.8471	85.1556	49.8376	60.1254	54.9878	62.9801	51.8766	77.376	58.5285	34.3602	83.068	50.0007	29.6295	172.911	50.4664	63.9815	40.4356	82.3879	43.0217	57.1555	52.7829	50.7405	71.3331	57.3385	53.7362	81.9146	33.649
ENSSSCG00000048451	10.3252	-0.996473	0.366973	-2.71538	0.00661992	0.312956	12.0035	8.91005	2.64063	12.5545	6.76356	5.83447	2.9841	8.5871	3.53436	3.76645	7.74142	4.39743	9.25006	4.67982	10.188	16.6397	12.2173	3.83794	15.7075	13.8447	12.2643	4.11521	45.1073	28.2612	15.5107	14.6017	2.97788	24.5838	10.5843	7.91744	7.74008	1.87719	3.88735	6.20033	10.0991	9.89677
ENSSSCG00000044580	11.434	-1.0943	0.403206	-2.71399	0.00664772	0.313013	13.0037	4.95003	10.5625	8.96752	21.2569	10.6965	3.97881	11.4495	0	6.59129	5.16095	23.453	1.15626	5.84977	14.8188	15.6608	16.2897	4.79742	8.83549	11.7147	8.49069	5.7613	59.2034	16.1493	11.633	5.61606	3.9705	9.21894	9.52591	4.39858	8.60008	19.7105	12.6339	19.6344	8.97694	8.90709
ENSSSCG00000041735	3.44451	-1.14544	0.42219	-2.7131	0.00666576	0.313095	3.00086	2.97002	0.880209	5.38051	3.86489	1.94482	2.9841	1.90824	3.53436	3.76645	1.72032	7.32906	2.31252	2.33991	0.926178	6.85162	7.12674	2.87845	0.981721	4.2599	5.66046	4.11521	3.75894	2.01866	2.90825	3.36963	2.97788	0	3.1753	2.63915	6.88007	2.81578	1.94368	9.30049	4.48847	0.989677
ENSSSCG00000049549	1.97195	-1.94522	0.717818	-2.7099	0.00673026	0.315354	3.00086	1.98001	2.64063	1.7935	2.89867	3.88965	2.9841	0.954122	0	3.76645	0	0	2.31252	3.50986	0	1.95761	5.09053	0	0	12.7797	0.94341	2.46913	3.75894	2.01866	1.93883	1.12321	0	0	3.1753	0	0	2.81578	0	2.06678	1.12212	0
ENSSSCG00000008769	4.51724	-1.55055	0.572556	-2.70812	0.00676665	0.31552	6.00173	0	0	7.17402	3.86489	4.86206	6.96291	4.77061	5.8906	0	3.44063	8.79487	5.78129	0	3.70471	5.87282	3.05432	0.959484	1.96344	17.0396	14.1512	13.1687	0.939736	4.03731	0.969417	5.61606	0.992625	0	0	1.75943	5.16005	6.57016	0.971838	6.20033	8.97694	2.96903
ENSSSCG00000035352	42.3553	-0.566472	0.209124	-2.70878	0.00675301	0.31552	37.0106	34.6502	38.7292	65.4629	41.5476	28.1999	48.7404	37.2108	28.2749	34.8397	68.8126	48.3718	57.8129	52.6479	23.1544	47.9614	38.688	41.2578	28.4699	50.0538	33.9628	29.6295	111.829	46.4291	52.3485	33.6963	60.5501	33.8028	34.9283	27.2712	47.3005	30.9736	26.2396	31.0016	56.1059	16.8245
ENSSSCG00000003589	1604.22	-0.140319	0.0518677	-2.70533	0.00682372	0.316719	1610.46	1609.75	1588.78	1744.18	1518.9	1619.07	1742.72	1561.9	1592.82	1511.29	1723.76	1782.43	1686.98	1593.48	1593.95	1616	1751.14	1566.84	1505.96	1937.19	1541.53	1384.36	1997.88	1567.49	1712.96	1519.7	1594.16	1408.45	1603.53	1482.32	1545.44	1605	1626.86	1497.38	1564.23	1243.03
ENSSSCG00000009012	36.3631	0.381179	0.140904	2.70525	0.00682533	0.316719	32.0092	32.6702	43.1302	45.7344	47.3449	35.0068	38.7934	40.0731	32.9874	30.1316	24.0844	48.3718	28.9064	40.9484	30.5639	37.1945	38.688	49.8932	52.0312	29.8193	36.793	30.4526	31.951	25.2332	37.8072	29.2035	58.5649	33.8028	30.6946	36.0683	44.7204	24.4034	46.6482	26.8681	25.8087	31.6697
ENSSSCG00000004738	470.457	-0.302432	0.112053	-2.69901	0.0069545	0.317066	508.146	427.682	528.125	520.116	366.198	498.847	459.552	461.795	391.136	380.411	499.752	485.184	422.034	446.923	552.928	486.465	515.161	434.646	423.122	485.629	492.46	380.246	948.193	500.627	599.099	379.645	366.279	418.949	523.925	457.452	521.165	299.411	454.82	426.789	449.969	423.582
ENSSSCG00000037653	623.71	0.159432	0.0590989	2.69772	0.00698159	0.317066	650.187	683.104	581.818	551.503	633.842	722.502	676.397	655.482	584.348	668.545	520.395	634.696	558.472	602.526	597.385	585.324	556.904	678.355	706.839	539.942	680.199	578.599	519.674	697.446	630.121	662.695	600.538	636.107	605.425	562.138	595.126	638.244	651.132	644.834	577.891	784.814
ENSSSCG00000011234	34.7549	-1.01813	0.377392	-2.69781	0.00697971	0.317066	24.0069	12.8701	29.0469	15.2448	70.5342	51.5378	31.8305	17.1742	41.2342	26.3652	21.5039	24.9188	31.219	22.2291	32.4162	15.6608	24.4345	17.2707	23.5613	37.2741	17.9248	32.9217	274.403	26.2425	14.5412	31.4499	40.6976	21.5109	25.4024	21.1132	25.8003	53.4998	23.3241	20.6678	32.5414	18.8039
ENSSSCG00000024418	950.232	0.367317	0.136103	2.69882	0.00695862	0.317066	677.195	816.754	1073.85	831.289	956.56	1103.69	1285.15	977.975	1109.79	937.846	982.3	1411.58	972.413	931.284	895.614	592.176	1077.16	1255.01	916.927	724.183	619.82	905.347	574.179	821.594	647.57	981.687	1655.7	958.769	904.962	815.496	847.968	1383.49	884.373	905.248	829.245	944.152
ENSSSCG00000006165	238.613	-0.606964	0.224647	-2.70186	0.00689527	0.317066	231.066	228.691	214.771	293.238	318.853	209.069	186.009	229.943	102.497	204.33	290.733	364.987	238.189	173.153	219.504	183.036	208.712	175.586	158.057	250.269	193.399	149.794	912.483	165.53	328.632	168.482	242.201	174.135	242.382	213.771	222.742	268.438	172.987	269.714	249.11	135.586
ENSSSCG00000014869	53.133	0.424579	0.157401	2.69743	0.00698761	0.317066	46.0132	41.5802	55.4532	60.9792	60.872	77.793	48.7404	50.5685	57.7279	68.7377	45.5884	42.5085	43.9378	77.217	59.2754	52.8554	49.8872	54.6906	63.8119	38.3391	56.6046	43.6213	31.0113	39.3638	31.9907	53.9141	80.4027	62.4839	34.9283	73.0164	28.3803	63.8244	35.958	44.4357	72.9377	63.3393
ENSSSCG00000001070	670.018	0.123407	0.0456655	2.7024	0.00688404	0.317066	688.198	678.154	745.537	648.352	660.896	693.33	687.339	710.821	591.417	639.355	619.314	658.149	629.004	630.605	657.586	695.929	603.737	692.747	757.889	599.581	627.368	728.393	757.427	610.644	643.693	596.425	742.484	693.469	595.899	672.982	682.847	638.244	694.864	700.637	657.561	789.762
ENSSSCG00000034555	50.0841	0.583251	0.215987	2.7004	0.00692569	0.317066	22.0063	35.6402	47.5313	36.7668	65.7031	64.1792	94.4967	41.0273	108.387	45.1974	27.525	61.5641	58.9691	39.7784	45.3827	42.0885	44.7966	48.9337	43.1957	43.664	56.6046	60.0821	29.1318	40.3731	30.0519	34.8196	90.3289	51.2163	26.4609	34.3089	26.6603	105.123	39.8454	65.1035	42.6405	53.4426
ENSSSCG00000017251	633.639	-0.248866	0.0923037	-2.69616	0.00701437	0.317066	653.188	576.183	545.73	595.444	688.916	682.633	600.8	513.318	752.819	596.041	574.585	749.03	844.068	561.578	640.915	582.388	755.434	474.945	586.087	730.573	650.01	755.553	431.339	583.392	623.335	614.397	745.462	503.969	732.437	530.468	657.906	640.121	469.398	718.205	901.061	549.271
ENSSSCG00000039412	670.157	-1.27804	0.473924	-2.69672	0.00700262	0.317066	141.041	145.531	241.177	260.955	875.397	1528.63	1708.9	270.971	2978.29	303.199	347.504	1086.17	899.568	369.706	853.936	188.909	1631	292.643	285.681	1324.83	300.948	610.698	2819.21	275.547	313.122	396.494	410.947	240.717	608.6	326.374	423.124	432.692	186.593	315.183	444.359	287.006
ENSSSCG00000039318	7.52216	-0.831938	0.308021	-2.70091	0.00691498	0.317066	13.0037	3.96002	3.52084	6.27727	9.66222	10.6965	8.95231	4.77061	11.7812	6.59129	13.7625	5.86325	5.78129	7.01973	9.26178	4.89402	10.1811	6.71639	7.85377	11.7147	4.71705	2.46913	11.2768	5.04664	1.93883	4.49285	2.97788	5.12163	9.52591	7.91744	6.88007	8.44734	0.971838	18.601	11.2212	6.92774
ENSSSCG00000041747	7.73042	0.986887	0.366205	2.69491	0.00704083	0.317515	3.00086	3.96002	9.6823	12.5545	11.5947	11.6689	7.95761	17.1742	3.53436	13.1826	5.16095	10.2607	16.1876	11.6995	8.3356	3.91521	7.12674	11.5138	4.90861	0	4.71705	11.5226	10.3371	0	6.78592	3.36963	17.8673	2.04865	2.11687	7.03772	6.88007	3.75438	10.6902	6.20033	5.61059	5.93806
ENSSSCG00000034186	93.0286	-0.411597	0.152904	-2.69187	0.00710519	0.319667	82.0236	110.881	91.5417	93.2622	117.879	85.5723	70.6238	87.7792	109.565	92.278	86.8759	65.9615	87.8756	90.0865	107.437	86.1347	79.4122	77.7182	50.0678	103.303	121.7	102.88	225.537	104.97	91.1252	83.1176	55.587	88.0921	94.2007	88.8512	92.0209	80.7191	69.0005	99.2053	105.479	70.2671
ENSSSCG00000014420	874.765	0.13406	0.0498241	2.69066	0.00713098	0.320078	861.248	960.305	868.766	833.083	701.477	834.329	874.343	968.434	841.178	935.963	834.353	920.53	832.505	887.995	881.721	835.898	923.422	970.038	969.94	757.197	888.692	831.273	771.523	892.247	1011.1	867.119	913.215	816.388	847.806	856.843	875.489	795.928	1027.23	837.044	807.925	958.997
ENSSSCG00000005225	439.647	-0.289635	0.107713	-2.68895	0.00716782	0.320981	408.117	342.542	347.683	416.093	457.023	516.351	432.695	336.805	319.271	354.046	502.332	385.508	390.815	415.334	517.733	430.673	462.22	339.657	422.14	611.296	429.252	674.072	337.365	507.692	434.299	444.792	351.389	546.99	611.775	498.799	514.285	397.964	337.228	388.554	539.739	404.778
ENSSSCG00000011493	371.959	-0.3075	0.11443	-2.68722	0.0072049	0.321155	391.113	405.902	367.047	460.034	375.86	341.317	356.103	342.53	173.184	391.711	405.134	347.397	373.471	356.836	392.699	415.013	391.971	316.63	317.096	370.611	451.893	304.526	639.02	381.526	448.84	398.74	340.47	337.003	391.621	345.728	386.144	298.473	341.115	360.652	428.649	244.45
ENSSSCG00000017751	2797.96	0.324459	0.120777	2.68644	0.00722184	0.321155	2853.82	2977.94	2635.35	2647.21	2321.83	2562.31	3261.63	2980.68	3645.11	3125.21	2855.72	2807.03	2516.02	2809.06	2421.03	2444.07	2981.01	3536.66	3022.72	2049.01	2500.04	2317.69	1017.73	2880.62	2543.75	2909.12	3955.61	2637.64	2412.17	2545.9	2853.51	3281.32	3637.59	2771.55	2546.09	3462.88
ENSSSCG00000041010	2.63965	-1.30247	0.48471	-2.6871	0.00720747	0.321155	8.0023	1.98001	1.76042	0	2.89867	1.94482	1.9894	1.90824	0	0.941613	4.30079	0	2.31252	3.50986	0.926178	3.91521	7.12674	0	2.94516	4.2599	7.54728	0.823042	2.81921	3.02799	0.969417	1.12321	3.9705	2.04865	1.05843	1.75943	4.30004	2.81578	1.94368	0	10.0991	0
ENSSSCG00000040728	63.2504	-0.648651	0.241631	-2.68447	0.00726457	0.322309	68.0196	54.4503	51.9323	42.1474	96.6222	40.8413	52.7192	56.2932	43.5905	50.8471	51.6095	60.0983	43.9378	36.2686	61.1277	89.0711	65.1588	45.0957	74.6108	40.469	85.8503	44.4443	261.247	50.4664	54.2873	32.5731	24.8156	52.2406	76.2073	88.8512	65.3606	60.07	56.3666	59.9365	90.8916	48.4942
ENSSSCG00000004272	1288.48	0.239355	0.0895174	2.67384	0.00749882	0.322748	1249.36	1135.54	1144.27	1085.07	1224.2	1381.8	1652.2	1302.38	1745.98	1366.28	1215.4	1631.45	1329.7	1235.47	1171.62	1085.49	1215.62	1485.28	1329.25	1134.2	1096.24	1255.96	961.35	1169.81	1059.57	1354.59	1877.05	1168.76	1163.22	1149.79	1128.33	1571.21	1409.17	1316.54	1165.88	1417.22
ENSSSCG00000030048	58.176	-0.481163	0.180066	-2.67215	0.00753675	0.322748	44.0127	48.5103	52.8125	58.2889	56.0409	78.7654	45.7563	49.6144	47.1248	41.431	79.1345	83.5512	69.3755	47.9681	72.2419	45.0249	67.195	27.825	43.1957	102.238	46.2271	51.8517	107.13	58.5411	55.2567	41.5588	95.292	61.4596	66.6814	40.4669	49.0205	59.1314	44.7046	62.0033	66.205	28.7006
ENSSSCG00000003238	14.0087	-0.791259	0.295652	-2.67632	0.0074435	0.322748	12.0035	5.94003	7.92188	27.7993	13.5271	11.6689	12.9311	11.4495	4.71248	8.47451	12.9024	19.0555	19.6564	8.18968	16.6712	16.6397	13.2354	11.5138	8.83549	14.9096	17.9248	9.87651	52.6252	11.1026	22.2966	14.6017	20.8451	8.19461	17.9934	12.316	10.3201	9.38594	8.74654	8.26711	16.8318	4.94839
ENSSSCG00000046533	76.615	-0.470086	0.175284	-2.68186	0.00732144	0.322748	81.0233	70.2904	59.8542	59.1857	99.5209	42.7861	50.7298	74.4215	32.9874	79.0955	96.3377	172.966	87.8756	57.3278	70.3895	112.562	67.195	63.3259	62.8301	86.263	62.2651	53.4978	76.1186	93.8676	73.6757	85.3641	67.4985	58.3866	86.7916	47.5046	107.501	106.061	83.5781	87.838	72.9377	68.2877
ENSSSCG00000041013	2.42115	-1.68524	0.628984	-2.6793	0.00737766	0.322748	1.00029	0	2.64063	7.17402	1.93244	0.972412	0.994702	0.954122	0	1.88323	6.88126	1.46581	3.46877	2.33991	0.926178	1.95761	1.01811	0	0.981721	5.32487	4.71705	0	18.7947	3.02799	0.969417	2.24642	1.98525	2.04865	0	1.75943	2.58003	1.87719	0.971838	1.03339	2.24424	0.989677
ENSSSCG00000008690	1003.63	-0.16532	0.0618664	-2.67222	0.00753518	0.322748	1003.29	1038.52	1014.88	1120.04	1029.99	766.261	916.12	993.241	900.084	1038.6	1099.28	819.389	1038.32	1010.84	966.93	1055.15	1117.88	986.35	917.909	933.983	1004.73	995.881	1365.44	1048.69	1099.32	1006.4	918.178	972.086	1038.32	1041.58	1008.79	876.647	943.655	967.251	1200.67	875.864
ENSSSCG00000008853	105.85	-0.963295	0.359955	-2.67615	0.00744729	0.322748	44.0127	57.4203	58.0938	88.7785	217.4	75.8481	85.5443	82.0545	57.7279	86.6284	94.6174	65.9615	80.938	86.5766	135.222	45.0249	160.861	85.3941	83.4463	53.2487	48.1139	77.366	777.161	110.017	56.2262	119.06	130.034	86.0434	177.817	52.7829	65.3606	76.9647	64.1413	108.506	53.8617	62.3497
ENSSSCG00000051648	2.01658	-1.63487	0.611548	-2.67333	0.00751028	0.322748	1.00029	0	1.76042	3.58701	1.93244	3.88965	2.9841	1.90824	1.17812	1.88323	6.88126	0	3.46877	0	1.85236	1.95761	2.03621	0	0.981721	0	2.83023	1.64608	10.3371	1.00933	2.90825	2.24642	0.992625	2.04865	2.11687	0	0.860008	1.87719	0	2.06678	3.36635	0.989677
ENSSSCG00000036703	3.08118	-3.51917	1.31374	-2.67875	0.00738977	0.322748	0	0.990005	0	0.896752	0	34.0344	3.97881	0.954122	9.42497	0	0	5.86325	0	1.16995	0.926178	0.978803	0	0	0.981721	39.4041	1.88682	0.823042	0.939736	0	0	0	0	0	2.11687	0	0.860008	4.69297	0	0	0	0
ENSSSCG00000033954	170.944	-0.469267	0.17552	-2.67358	0.00750464	0.322748	165.047	205.921	171.641	199.079	135.271	133.22	188.993	123.082	116.634	170.432	272.67	189.09	224.314	125.185	168.564	193.803	212.784	184.221	130.569	182.111	149.059	114.403	437.917	137.269	165.77	111.198	205.473	161.844	186.284	146.033	139.321	197.105	139.945	111.606	182.905	75.2155
ENSSSCG00000035755	68.405	-0.999046	0.372716	-2.68045	0.00735232	0.322748	38.0109	47.5202	46.6511	47.5279	119.812	59.3171	56.698	41.9814	114.278	42.3726	62.7915	105.538	57.8129	46.7982	47.2351	43.0673	48.8691	30.7035	35.342	67.0934	35.8496	57.613	548.806	44.4105	42.6543	43.8052	89.3363	58.3866	55.0386	41.3466	34.4003	93.8594	32.0707	45.4691	41.5184	38.5974
ENSSSCG00000034164	51.2034	-0.54304	0.203245	-2.67186	0.00754326	0.322748	68.0196	105.931	65.1355	55.5986	38.6489	39.8689	37.7987	55.3391	31.8093	45.1974	56.7704	36.6453	53.1879	56.1578	43.5304	96.9015	59.0501	60.4475	41.2323	84.133	41.51	15.6378	102.431	45.4198	65.9203	29.2035	22.8304	32.7784	60.3308	29.0306	67.9407	40.3595	54.4229	28.9349	41.5184	33.649
ENSSSCG00000017383	2.10283	-1.49611	0.558155	-2.68046	0.00735205	0.322748	3.00086	0.990005	3.52084	1.7935	0	2.91724	0	0	3.53436	5.64968	4.30079	2.93162	0	2.33991	1.85236	3.91521	1.01811	0.959484	0.981721	2.12995	3.77364	1.64608	2.81921	4.03731	0.969417	0	0	2.04865	5.29217	0.879715	0.860008	0.938594	0	4.13355	4.48847	1.97935
ENSSSCG00000043259	25.5371	-0.863548	0.323109	-2.67262	0.0075261	0.322748	66.019	16.8301	34.3281	42.1474	40.5813	16.531	13.9258	14.3118	8.24685	14.1242	46.4485	26.3846	32.3752	42.1184	19.4497	50.8978	11.1992	23.9871	13.7441	24.4944	44.3403	13.1687	15.9755	36.3358	41.6849	8.98569	23.823	12.2919	24.344	11.4363	32.6803	15.9561	16.5212	38.2354	22.4424	2.96903
ENSSSCG00000016755	98.2785	-0.317031	0.118628	-2.67249	0.00752909	0.322748	89.0256	100.981	112.667	125.545	103.386	85.5723	88.5284	74.4215	81.2903	80.9787	111.821	121.662	82.0943	78.3869	113.92	111.584	99.7743	77.7182	106.026	116.082	99.0581	95.4729	143.78	109.008	136.688	95.473	103.233	91.165	112.194	75.6555	89.4409	93.8594	94.2683	72.3372	114.456	50.4735
ENSSSCG00000041163	14.2181	0.935925	0.349042	2.68141	0.0073313	0.322748	5.00144	26.7301	12.3229	9.86428	4.83111	5.83447	26.8569	29.5778	14.1375	1.88323	6.88126	10.2607	16.1876	30.4188	10.188	7.83042	15.2716	13.4328	8.83549	19.1695	16.9814	0.823042	12.2166	13.1213	17.4495	15.725	17.8673	5.12163	17.9934	17.5943	9.46009	15.9561	15.5494	16.5342	3.36635	40.5768
ENSSSCG00000005510	171.935	-0.261496	0.0980665	-2.66652	0.00766409	0.322916	172.05	173.251	169.88	155.138	171.988	164.338	184.02	143.118	142.553	139.359	175.472	120.197	166.501	155.604	183.383	160.524	204.639	124.733	153.148	204.475	203.777	190.946	317.631	166.539	186.128	138.155	166.761	183.354	215.921	171.544	184.042	150.175	155.494	148.808	172.806	173.193
ENSSSCG00000004001	16.9552	-0.690317	0.258674	-2.66867	0.00761511	0.322916	10.0029	12.8701	20.2448	11.6578	26.088	14.5862	7.95761	13.3577	7.06873	19.7739	18.9235	10.2607	20.8126	18.7193	14.8188	20.5549	16.2897	9.59484	15.7075	20.2345	13.2077	15.6378	66.7212	20.1866	15.5107	15.725	18.8599	7.17028	27.5193	18.474	12.9001	13.1403	12.6339	14.4674	16.8318	11.8761
ENSSSCG00000003749	488.595	0.142431	0.0533865	2.66791	0.0076324	0.322916	445.128	460.352	475.313	444.789	479.246	429.806	476.462	501.868	439.439	516.004	485.989	539.419	461.347	479.681	488.096	441.44	442.876	581.447	545.837	431.315	559.442	483.126	430.399	511.73	481.8	551.497	493.335	466.068	472.062	465.369	509.125	483.376	571.441	514.627	452.214	577.971
ENSSSCG00000031977	141.138	-0.623154	0.233765	-2.66573	0.00768217	0.322916	153.044	128.701	174.281	168.589	144.933	141.972	99.4702	92.5498	36.5217	108.285	179.773	90.8803	122.563	131.035	101.88	168.354	120.136	91.151	114.861	129.927	138.681	123.456	587.335	119.101	209.394	113.444	143.931	146.479	131.246	148.672	146.201	112.631	104.959	117.806	169.44	69.2774
ENSSSCG00000010792	3.444	-1.48746	0.557032	-2.67034	0.00757739	0.322916	1.00029	2.97002	1.76042	6.27727	7.72978	1.94482	0	0	10.6031	0	5.16095	2.93162	2.31252	4.67982	6.48325	1.95761	5.09053	0.959484	0	3.19492	2.83023	3.29217	9.39736	5.04664	4.84708	4.49285	0	4.09731	10.5843	0.879715	3.44003	0.938594	4.85919	3.10016	1.12212	0
ENSSSCG00000027466	156.51	-0.427459	0.160366	-2.66552	0.00768703	0.322916	190.055	162.361	183.083	155.138	160.393	118.634	104.444	145.027	123.703	139.359	157.409	107.004	116.782	148.584	167.638	318.111	139.48	101.705	199.289	108.627	191.512	129.218	174.791	196.819	154.137	137.032	70.4764	149.552	157.707	102.927	191.782	178.333	152.579	201.511	245.744	153.4
ENSSSCG00000006267	1418.54	0.167915	0.0629888	2.6658	0.0076806	0.322916	1440.41	1410.76	1491.07	1332.57	1544.02	1512.1	1446.3	1475.07	1098.01	1562.14	1328.08	1505.39	1238.35	1371.19	1204.03	1458.42	1220.71	1663.75	1574.68	1273.71	1507.57	1199.17	1439.68	1365.62	1423.1	1420.86	1297.36	1437.13	1272.24	1464.73	1369.99	1562.76	1592.84	1514.95	1235.45	1813.09
ENSSSCG00000001204	31.8732	-0.422617	0.158542	-2.66565	0.00768393	0.322916	31.0089	29.7002	24.6458	32.2831	28.0204	29.1724	33.8199	41.0273	25.9187	36.7229	40.4274	16.1239	28.9064	25.739	32.4162	36.2157	39.7061	32.6225	26.5065	27.6893	39.6232	35.3908	74.2391	36.3358	30.0519	20.2178	34.7419	28.6811	27.5193	22.8726	36.9804	28.1578	25.2678	31.0016	35.9078	21.7729
ENSSSCG00000018027	59.0869	-0.507369	0.190381	-2.66501	0.00769849	0.322916	60.0173	23.7601	67.7761	52.9084	59.9058	65.1516	69.6291	39.119	32.9874	37.6645	89.4564	39.5769	39.3128	67.8573	71.3157	86.1347	96.72	52.7716	39.2688	90.5229	35.8496	32.0987	99.612	36.3358	73.6757	68.5159	69.4838	37.9001	63.5061	56.3018	56.7606	66.6402	65.1132	66.1368	71.8155	45.5251
ENSSSCG00000045295	78.6281	-0.332124	0.125137	-2.65408	0.00795244	0.323488	82.0236	44.5502	57.2136	94.159	86.96	70.9861	86.539	80.1463	74.2216	65.9129	92.897	77.688	58.9691	56.1578	61.1277	87.1135	89.5933	82.5156	92.2818	103.303	95.2844	72.4277	119.346	57.5317	69.798	84.2408	84.3732	70.6785	92.0838	65.9786	86.8609	45.0525	69.9724	87.838	106.601	78.1845
ENSSSCG00000031388	180.723	0.172147	0.0648125	2.65608	0.00790555	0.323488	174.05	193.051	169.88	185.628	184.548	175.034	213.861	184.146	220.309	209.98	178.913	175.897	151.47	187.193	173.195	191.845	146.607	183.261	196.344	158.681	185.852	153.086	157.876	164.521	174.495	167.358	198.525	184.379	162.999	174.184	191.782	196.166	204.086	179.81	157.097	199.915
ENSSSCG00000011959	481.69	-0.554705	0.209042	-2.65356	0.0079647	0.323488	411.118	440.552	420.74	254.678	603.889	567.889	401.859	325.356	161.403	321.09	498.031	573.132	348.034	418.844	581.64	397.394	561.994	278.25	433.921	492.018	519.819	530.039	1562.78	465.301	416.849	386.385	407.969	444.558	558.853	542.784	486.765	825.024	412.059	424.723	621.653	243.461
ENSSSCG00000021598	192.359	0.780025	0.293971	2.65341	0.0079683	0.323488	140.04	72.2704	170.761	128.236	207.738	265.468	404.844	188.916	412.342	219.396	176.332	356.192	193.095	197.722	116.698	79.2831	169.006	270.574	138.423	132.057	104.719	93.0038	154.117	68.6344	133.779	123.553	619.398	150.576	91.0254	148.672	144.481	429.876	126.339	188.077	130.166	179.132
ENSSSCG00000041114	225.665	-0.468764	0.176138	-2.66135	0.00778285	0.323488	229.066	199.981	221.813	295.032	225.13	195.455	212.866	193.687	73.0435	235.403	303.636	189.09	277.502	212.932	196.35	279.938	260.635	182.302	166.893	293.933	261.325	193.415	464.229	218.015	280.161	192.069	280.913	249.936	230.739	224.327	238.222	185.842	174.931	167.409	243.5	74.2258
ENSSSCG00000012875	194.164	-0.395933	0.148646	-2.66359	0.00773122	0.323488	180.052	208.891	191.886	265.439	210.636	119.607	165.12	173.65	122.525	186.439	196.116	243.325	196.564	184.853	190.793	225.125	196.494	149.68	166.893	173.591	161.323	140.74	483.024	208.931	201.639	170.728	188.599	169.014	204.278	179.462	191.782	185.842	197.283	190.143	245.744	123.71
ENSSSCG00000013385	24.3538	0.894926	0.337153	2.65436	0.00794582	0.323488	12.0035	18.8101	16.724	11.6578	54.1084	23.3379	73.6079	22.8989	42.4124	20.7155	12.9024	77.688	24.2814	21.0592	28.7115	6.85162	16.2897	37.4199	13.7441	14.9096	10.3775	19.753	16.9152	17.1586	19.3883	13.4785	53.6018	10.2433	12.7012	17.5943	12.9001	58.1928	18.4649	19.6344	12.3433	13.8555
ENSSSCG00000009619	9.25519	-0.902685	0.339706	-2.65725	0.00787809	0.323488	18.0052	5.94003	5.28125	9.86428	8.696	18.4758	14.9205	9.54122	0	6.59129	18.9235	5.86325	6.93755	4.67982	7.40942	17.6185	11.1992	6.71639	7.85377	9.58477	8.49069	3.29217	31.951	8.07463	14.5412	3.36963	10.9189	7.17028	5.29217	7.91744	11.1801	0.938594	8.74654	4.13355	10.0991	2.96903
ENSSSCG00000043718	1.56682	-1.93913	0.728516	-2.66176	0.00777331	0.323488	3.00086	0.990005	2.64063	0	3.86489	0	0	0	1.17812	0.941613	1.72032	0	0	0	0	0.978803	2.03621	0	1.96344	3.19492	2.83023	0.823042	13.1563	1.00933	2.90825	1.12321	1.98525	0	2.11687	0	0.860008	2.81578	0	1.03339	2.24424	0.989677
ENSSSCG00000024761	1250.01	0.182896	0.0688385	2.65688	0.00788664	0.323488	1250.36	1390.96	1161.88	1066.24	1236.76	1209.68	1302.06	1247.04	765.779	1278.71	1101.86	1172.65	1207.13	1334.92	1155.87	1276.36	1086.32	1352.87	1378.34	1036.22	1327.38	1212.34	1296.84	1411.04	1348.46	1366.95	1266.59	1375.67	1185.45	1303.74	1282.27	1106.6	1491.77	1301.04	1077.23	1634.95
ENSSSCG00000015566	1207.25	0.187057	0.0703468	2.65907	0.00783566	0.323488	1026.3	1146.43	1204.13	1081.48	1226.14	1385.69	1347.82	1190.74	973.128	1175.13	1108.74	1605.06	1165.51	1302.16	1210.51	1029.7	1272.63	1319.29	1171.19	1157.63	1105.68	1089.71	935.037	1286.89	1190.44	1249.01	1615.99	1226.12	1154.75	1173.54	1111.99	1348.76	1281.85	1215.26	1094.06	1282.62
ENSSSCG00000008155	1.57649	2.70733	1.02081	2.65214	0.00799837	0.323488	0	1.98001	0	0	0	0.972412	7.95761	6.67886	1.17812	1.88323	0	4.39743	0	1.16995	0	0	0	0	7.85377	1.06497	0	0	1.87947	0	0.969417	2.24642	0	0	1.05843	0.879715	0.860008	1.87719	8.74654	3.10016	0	0
ENSSSCG00000006396	40.7115	-1.39145	0.523469	-2.65814	0.00785734	0.323488	15.0043	16.8301	73.0573	16.1415	10.6284	66.124	46.751	11.4495	121.346	10.3577	31.8258	45.4402	32.3752	18.7193	35.1948	23.4913	47.851	14.3923	10.7989	82.0031	24.5287	25.5143	423.821	9.08396	15.5107	13.4785	50.6239	22.5352	21.1687	19.3537	22.3602	17.8333	18.4649	11.3673	13.4654	26.7213
ENSSSCG00000006664	53.3701	-0.544712	0.204763	-2.66021	0.00780914	0.323488	36.0104	42.5702	61.6146	52.0116	61.8382	56.3999	66.645	45.7979	38.878	36.7229	55.0501	82.0854	40.469	43.2883	63.9063	49.919	70.2493	35.5009	46.1409	74.5482	31.1325	41.1521	139.081	44.4105	33.9296	42.682	71.469	43.0217	67.7398	46.6249	50.7405	61.9472	29.1551	51.6694	84.1588	22.7626
ENSSSCG00000012288	178.836	-0.493831	0.185952	-2.65569	0.00791458	0.323488	168.048	116.821	163.719	153.345	240.589	172.117	116.38	169.834	155.512	140.3	193.535	114.333	191.939	191.872	194.497	176.185	157.806	128.571	151.185	217.255	139.625	214.814	604.25	160.483	187.097	207.794	158.82	158.771	185.226	222.568	142.761	121.079	133.142	143.641	207.592	136.575
ENSSSCG00000012633	404.521	0.326779	0.123195	2.65253	0.00798904	0.323488	444.128	360.362	374.089	417.887	391.32	397.717	415.785	393.098	397.027	437.85	308.797	686	368.846	353.326	324.162	335.729	345.138	472.066	447.665	323.752	491.517	418.106	268.764	309.864	375.164	266.201	480.431	429.193	347.167	409.947	343.143	402.657	404.285	717.171	359.078	545.312
ENSSSCG00000002414	1341.67	0.144065	0.0541081	2.66253	0.00775549	0.323488	1214.35	1394.92	1252.54	1302.08	1254.16	1327.34	1399.55	1401.61	1022.61	1373.81	1218.84	1575.75	1231.41	1329.07	1348.52	1276.36	1348.99	1426.75	1399.93	1077.75	1376.44	1351.44	1377.65	1303.04	1397.9	1274.84	1466.11	1307.04	1326.22	1331.89	1425.03	1356.27	1557.86	1490.15	1190.57	1591.4
ENSSSCG00000032190	85.8873	-0.399523	0.150724	-2.6507	0.00803256	0.323508	87.025	95.0405	93.3021	127.339	98.5547	87.5171	64.6556	79.1921	40.0561	94.1613	108.38	73.2906	98.2819	80.7268	87.0607	81.2407	89.5933	83.4751	74.6108	128.862	97.1712	86.4195	134.382	77.7183	102.758	66.2695	51.6165	76.8245	99.4928	97.6484	86.8609	70.3945	74.8315	64.0701	96.5021	36.6181
ENSSSCG00000026680	665.625	-0.443995	0.167476	-2.6511	0.00802294	0.323508	542.156	534.603	656.636	554.193	686.018	769.178	600.8	532.4	523.086	493.405	510.074	589.256	520.316	684.423	930.809	560.854	725.909	545.946	581.179	806.186	581.141	841.149	1994.12	773.146	633.998	742.443	347.419	614.596	787.475	646.591	638.126	597.884	526.736	763.674	598.089	528.488
ENSSSCG00000041458	7.4054	-0.70692	0.267375	-2.64393	0.00819505	0.323831	9.00259	7.92004	3.52084	6.27727	9.66222	11.6689	10.9417	5.72473	7.06873	1.88323	11.1821	5.86325	3.46877	5.84977	9.26178	9.78803	7.12674	9.59484	4.90861	7.45482	7.54728	8.23042	9.39736	8.07463	4.84708	4.49285	3.9705	5.12163	6.35061	7.03772	12.0401	9.38594	2.91551	7.23372	16.8318	4.94839
ENSSSCG00000051163	13.4683	-0.579838	0.219358	-2.64335	0.00820913	0.323831	20.0058	19.8001	7.92188	17.935	14.4933	18.4758	9.94702	5.72473	4.71248	12.241	24.0844	20.5214	19.6564	12.8695	15.745	13.7032	18.3259	17.2707	6.87205	20.2345	16.038	9.87651	13.1563	17.1586	13.5718	10.1089	10.9189	8.19461	10.5843	14.0754	9.46009	14.0789	8.74654	13.434	8.97694	5.93806
ENSSSCG00000037098	60.4892	-0.393792	0.148844	-2.64567	0.00815288	0.323831	66.019	69.3004	42.25	62.7727	62.8044	35.0068	41.7775	54.385	34.1655	53.6719	94.6174	21.9872	68.2192	62.0076	51.866	66.5586	74.3217	59.488	74.6108	68.1584	51.8876	69.1356	58.2636	74.6903	65.9203	66.2695	54.5944	59.4109	85.7332	66.8584	69.6607	32.8508	65.1132	57.8697	98.7464	36.6181
ENSSSCG00000028706	12.5722	-1.03949	0.392553	-2.64802	0.00809648	0.323831	13.0037	8.91005	11.4427	13.4513	19.3244	5.83447	15.9152	6.67886	7.06873	7.5329	12.0422	13.1923	9.25006	15.2094	10.188	12.7244	7.12674	4.79742	8.83549	13.8447	8.49069	9.87651	102.431	7.0653	17.4495	3.36963	5.95575	9.21894	8.46748	7.03772	12.9001	11.2631	8.74654	6.20033	7.85483	9.89677
ENSSSCG00000010507	312.791	0.487128	0.183932	2.64841	0.00808721	0.323831	212.061	377.192	308.073	338.076	216.434	281.999	524.208	352.071	492.455	305.082	387.071	524.76	349.19	229.311	300.082	239.807	285.07	453.836	249.357	242.814	238.683	212.345	128.744	202.875	285.008	275.187	691.86	240.717	277.31	202.335	250.262	386.701	331.397	283.148	277.163	307.79
ENSSSCG00000014602	1.93658	1.51348	0.572374	2.64422	0.00818791	0.323831	0	2.97002	5.28125	3.58701	0.966222	0.972412	1.9894	1.90824	1.17812	0	2.58047	1.46581	1.15626	2.33991	2.77853	0.978803	0	0.959484	1.96344	0	0.94341	1.64608	1.87947	0	2.90825	0	6.94838	3.07298	3.1753	3.51886	1.72002	2.81578	1.94368	3.10016	0	2.96903
ENSSSCG00000031827	1.81851	-2.42296	0.915018	-2.64799	0.00809715	0.323831	2.00058	0	0	0	0	0	0	1.90824	11.7812	1.88323	0	2.93162	3.46877	0	2.77853	1.95761	4.07242	0	0	6.38985	0	2.46913	0.939736	3.02799	0.969417	1.12321	0	0	1.05843	1.75943	0	7.50875	0.971838	3.10016	3.36635	0
ENSSSCG00000002474	325.63	-0.604791	0.228484	-2.64697	0.00812168	0.323831	212.061	279.181	242.057	175.763	436.732	358.82	295.426	224.219	323.983	222.221	271.81	461.731	213.908	271.429	401.961	229.04	346.156	261.939	282.736	468.589	212.267	311.933	1292.14	367.396	225.874	317.869	166.761	257.106	363.043	339.57	278.643	495.578	222.551	344.118	274.919	273.151
ENSSSCG00000044454	5.6607	-1.26207	0.477131	-2.64512	0.00816629	0.323831	5.00144	2.97002	6.16146	6.27727	4.83111	6.80688	2.9841	3.81649	1.17812	1.88323	4.30079	13.1923	2.31252	3.50986	2.77853	8.80923	7.12674	8.63536	1.96344	3.19492	7.54728	0	41.3484	6.05597	10.6636	2.24642	1.98525	3.07298	3.1753	1.75943	6.02006	4.69297	4.85919	5.16694	4.48847	2.96903
ENSSSCG00000041281	10.7424	-1.83147	0.692431	-2.64498	0.00816955	0.323831	4.00115	2.97002	1.76042	8.07077	38.6489	2.91724	3.97881	6.67886	4.71248	4.70806	2.58047	0	8.0938	1.16995	2.77853	0.978803	9.16295	0.959484	7.85377	5.32487	3.77364	3.29217	178.55	15.1399	3.87767	13.4785	7.941	10.2433	1.05843	7.03772	1.72002	0.938594	5.83103	6.20033	3.36635	6.92774
ENSSSCG00000036123	6.34456	0.871281	0.329769	2.64209	0.00823954	0.324364	4.00115	5.94003	9.6823	7.17402	2.89867	5.83447	14.9205	3.81649	1.17812	2.82484	4.30079	7.32906	6.93755	9.35963	8.3356	1.95761	7.12674	7.67587	14.7258	7.45482	2.83023	4.11521	1.87947	3.02799	7.75533	10.1089	3.9705	9.21894	11.6428	6.15801	3.44003	4.69297	11.6621	4.13355	3.36635	6.92774
ENSSSCG00000035534	23.7978	0.62395	0.236381	2.63959	0.00830058	0.326099	13.0037	23.7601	21.125	37.6636	11.5947	24.3103	36.804	37.2108	14.1375	20.7155	29.2454	14.6581	16.1876	35.0986	13.8927	22.5125	9.16295	23.9871	33.3785	17.0396	36.793	15.6378	22.5537	26.2425	30.0519	29.2035	17.8673	34.8271	13.7596	22.8726	19.7802	4.69297	41.789	22.7345	25.8087	36.6181
ENSSSCG00000002664	285.36	-0.38457	0.145819	-2.63732	0.0083564	0.327622	256.074	229.681	307.193	284.27	271.508	380.213	318.305	192.733	323.983	226.929	375.889	222.803	276.346	326.417	277.853	279.938	306.45	221.641	250.339	411.08	271.702	251.851	613.647	309.864	287.917	325.731	256.097	318.565	278.368	303.502	234.782	166.131	189.508	223.212	307.46	194.966
ENSSSCG00000045135	1.86534	-1.71215	0.64963	-2.63558	0.00839935	0.328635	3.00086	0	0.880209	5.38051	3.86489	1.94482	0	0	1.17812	2.82484	3.44063	0	2.31252	1.16995	1.85236	2.93641	2.03621	0	0	4.2599	0.94341	0.823042	8.45762	2.01866	1.93883	1.12321	0	5.12163	0	2.63915	0.860008	1.87719	0	1.03339	2.24424	0.989677
ENSSSCG00000023483	385.571	-0.320346	0.121757	-2.63103	0.00851275	0.332395	304.088	353.432	353.844	507.562	358.468	372.434	286.474	343.484	263.899	299.433	455.023	376.714	484.472	414.164	538.109	417.949	406.224	270.574	303.352	407.885	299.061	388.476	591.094	449.151	422.666	444.792	412.932	358.514	539.802	423.143	336.263	318.183	350.834	358.586	406.207	263.254
ENSSSCG00000046757	17.0574	0.480762	0.182927	2.62817	0.00858455	0.333167	20.0058	18.8101	24.6458	12.5545	12.5609	15.5586	26.8569	18.1283	22.3843	16.0074	16.343	19.0555	21.9689	17.5493	15.745	17.6185	11.1992	23.0276	13.7441	11.7147	16.9814	16.4608	6.57815	17.1586	17.4495	16.8482	20.8451	20.4865	8.46748	14.0754	20.6402	7.50875	21.3804	15.5008	13.4654	24.7419
ENSSSCG00000013785	1.21549	-1.8091	0.688282	-2.62843	0.00857801	0.333167	3.00086	0.990005	1.76042	1.7935	0.966222	0	0.994702	0	0	0	1.72032	0	0	1.16995	0.926178	0.978803	2.03621	0	0	2.12995	1.88682	0	0	2.01866	1.93883	1.12321	0	2.04865	6.35061	0	2.58003	0.938594	0.971838	2.06678	3.36635	0
ENSSSCG00000032444	249.485	-0.361101	0.137334	-2.62937	0.00855426	0.333167	266.077	261.361	283.427	206.253	200.974	268.386	230.771	167.925	110.743	262.71	274.39	341.534	264.783	265.58	289.894	337.687	262.671	225.479	190.454	292.868	356.609	223.045	230.235	293.715	344.143	233.628	172.717	171.062	285.777	246.32	261.443	194.289	183.677	325.517	260.331	194.966
ENSSSCG00000025186	320.719	-0.181746	0.0691906	-2.62674	0.0086207	0.333896	340.098	323.732	316.875	343.456	300.495	298.53	331.236	311.044	252.118	276.834	327.72	367.919	331.846	368.536	326.941	324.963	350.228	318.549	289.608	337.597	316.986	258.435	433.218	343.172	352.868	323.485	300.765	316.517	354.576	299.103	366.364	294.718	289.608	323.45	300.728	233.564
ENSSSCG00000004652	1451.47	0.171128	0.0651783	2.62553	0.0086514	0.33441	1568.45	1573.12	1376.65	1358.58	1454.16	1345.82	1414.47	1678.3	1378.4	1596.03	1251.53	1326.56	1281.13	1413.3	1293.87	1450.59	1467.09	1781.76	1681.69	1190.64	1502.85	1460.08	1204.74	1460.5	1373.66	1460.17	1317.21	1440.2	1343.15	1356.52	1523.93	1547.74	1600.62	1621.39	1264.63	1893.25
ENSSSCG00000041485	10.2148	-1.51831	0.57862	-2.62402	0.00868983	0.335221	4.00115	5.94003	7.04167	10.761	18.3582	9.72412	38.7934	1.90824	4.71248	4.70806	2.58047	38.1111	11.5626	1.16995	13.8927	5.87282	27.4888	3.83794	0.981721	20.2345	6.60387	10.6996	49.806	3.02799	3.87767	2.24642	2.97788	3.07298	14.8181	5.27829	4.30004	17.8333	1.94368	6.20033	3.36635	0
ENSSSCG00000047372	259.006	0.74091	0.282457	2.62309	0.00871358	0.335464	122.035	169.291	279.026	161.415	182.616	464.813	629.646	192.733	219.13	210.921	335.462	447.072	280.971	223.461	172.269	128.223	313.576	379.956	192.417	269.439	137.738	201.645	77.9981	161.493	136.688	217.903	904.282	251.984	151.356	204.974	189.202	376.376	298.354	226.312	207.592	205.853
ENSSSCG00000049696	489.957	0.175019	0.066845	2.61829	0.00883723	0.336405	441.127	542.523	418.979	477.072	492.773	515.378	546.091	463.703	508.948	504.704	404.274	479.32	457.878	473.831	472.351	462.974	518.216	490.296	584.124	437.705	480.196	485.595	388.111	521.823	517.668	468.379	444.696	453.777	479.471	463.61	449.784	536.876	597.681	541.495	449.969	667.042
ENSSSCG00000014176	763.974	0.372113	0.142037	2.61984	0.00879719	0.336405	699.201	790.024	710.329	952.351	695.68	608.73	574.938	937.902	484.208	854.043	651.139	386.974	720.348	924.264	754.835	785.979	533.487	830.913	1032.77	482.434	857.56	748.969	452.013	848.845	1005.28	969.331	572.745	805.12	662.58	941.295	826.468	672.033	838.696	983.786	676.637	1231.16
ENSSSCG00000041466	7.48144	1.17179	0.447361	2.61934	0.00880995	0.336405	0	11.8801	4.40104	2.69026	6.76356	7.7793	21.8834	11.4495	0	5.64968	1.72032	4.39743	4.62503	7.01973	2.77853	0	4.07242	5.7569	9.81721	8.5198	3.77364	1.64608	18.7947	6.05597	5.8165	6.73927	26.8009	11.2676	5.29217	6.15801	2.58003	15.9561	12.6339	9.30049	12.3433	2.96903
ENSSSCG00000039962	276.047	-0.349557	0.133499	-2.61843	0.00883364	0.336405	289.083	214.831	244.698	272.613	417.408	251.855	262.601	177.467	426.48	240.111	239.124	354.726	259.002	236.331	272.296	258.404	283.033	241.79	168.856	349.312	211.324	400.822	299.776	281.603	210.363	299.897	250.142	229.449	319.647	254.238	213.282	507.779	207.002	312.083	304.094	176.163
ENSSSCG00000029918	496.34	0.173192	0.0661527	2.61806	0.0088431	0.336405	534.154	558.363	503.479	470.795	462.82	530.937	583.89	475.153	635.007	518.829	391.372	460.265	501.816	456.282	449.196	454.165	472.401	582.407	526.202	416.405	486.8	515.225	533.77	448.142	475.984	486.35	534.032	461.971	461.477	451.294	483.325	526.551	559.779	563.197	383.764	512.653
ENSSSCG00000012278	564.856	-0.293141	0.111879	-2.62016	0.00878879	0.336405	677.195	523.713	524.605	513.839	457.023	500.792	550.07	472.29	652.679	477.398	622.754	319.547	538.816	579.127	626.096	680.268	580.32	556.501	574.307	738.028	620.764	709.463	747.09	604.588	587.466	606.534	433.777	580.793	695.391	619.32	631.246	276.885	565.61	449.524	602.577	438.427
ENSSSCG00000037284	259.964	-0.519626	0.19869	-2.61526	0.00891588	0.338504	239.069	236.611	249.979	251.987	408.712	297.558	257.628	187.962	402.917	193.031	245.145	249.188	243.97	222.291	281.558	240.786	235.182	201.492	229.723	326.947	246.23	298.764	896.508	205.903	244.293	169.605	147.901	218.181	230.739	213.771	212.422	201.798	216.72	241.813	223.301	189.028
ENSSSCG00000030044	788.554	0.179668	0.0687423	2.61364	0.00895833	0.339445	821.236	841.504	758.74	723.679	790.37	736.116	842.512	878.747	854.138	823.911	702.749	949.846	724.974	704.312	678.888	744.869	773.76	938.375	841.335	570.827	809.446	754.73	759.306	733.782	818.188	690.775	888.4	723.174	726.086	697.614	800.668	906.682	846.471	860.812	682.248	988.687
ENSSSCG00000042703	9.14722	0.808798	0.311499	2.59647	0.00941868	0.339533	7.00201	9.90005	9.6823	5.38051	9.66222	17.5034	14.9205	12.4036	9.42497	6.59129	12.9024	14.6581	2.31252	14.0395	9.26178	7.83042	7.12674	10.5543	4.90861	5.32487	4.71705	3.29217	3.75894	5.04664	6.78592	12.3553	19.8525	13.3162	4.23374	9.67687	3.44003	19.7105	7.77471	12.4007	5.61059	5.93806
ENSSSCG00000005638	187.941	-0.911497	0.350128	-2.60332	0.00923248	0.339533	203.058	76.2304	290.469	154.241	283.103	113.772	82.5602	161.247	75.3997	100.753	159.129	33.7137	71.688	131.035	153.746	453.186	140.499	76.7587	320.041	68.1584	202.833	148.148	1111.71	164.521	155.107	155.003	58.5649	203.841	188.401	96.7687	217.582	108.877	138.973	198.411	270.43	197.935
ENSSSCG00000011236	6104	0.128375	0.049479	2.59453	0.0094721	0.339533	6089.75	6389.49	6017.11	5792.12	5549.01	5712.92	5827.96	6424.1	4485.11	6144.96	5747.57	6153.48	5844.88	6640.66	5967.36	6035.3	6110.67	6804.66	6370.39	5090.58	6565.19	6169.53	5433.55	6488.97	6209.11	6470.82	6468.94	6375.41	6069.06	6040.12	6352.02	5902.82	6796.06	6633.32	5593.76	6977.22
ENSSSCG00000021207	28.5108	0.42051	0.162055	2.59486	0.00946285	0.339533	13.0037	36.6302	29.9271	20.6253	28.9867	38.8965	26.8569	23.8531	44.7686	28.2484	20.6438	35.1795	23.1252	23.3991	22.2283	31.3217	21.3802	42.2173	21.5979	24.4944	24.5287	32.0987	22.5537	24.2239	23.266	22.4642	42.6829	24.5838	28.5777	36.0683	28.3803	36.6052	37.9017	29.9683	22.4424	32.6593
ENSSSCG00000026185	387.402	-0.830562	0.319427	-2.60016	0.0093179	0.339533	421.121	468.272	360.886	654.629	489.875	165.31	172.083	357.796	65.9748	358.754	496.311	159.773	434.753	286.639	294.525	522.681	335.975	295.521	299.425	193.825	359.439	196.707	2160.45	364.368	567.109	229.135	236.245	316.517	400.088	402.03	361.204	230.894	394.566	287.282	416.306	190.018
ENSSSCG00000011997	671.69	0.223263	0.0857314	2.60422	0.00920849	0.339533	607.175	615.783	622.308	547.916	778.775	745.84	784.82	711.775	874.166	731.633	613.292	822.32	608.192	670.384	603.868	568.685	692.312	760.871	636.155	532.487	611.33	703.701	456.712	617.709	573.895	745.812	896.341	638.155	594.84	612.282	651.026	876.647	689.033	651.035	616.043	717.516
ENSSSCG00000044087	4.69896	-1.18226	0.454968	-2.59855	0.00936198	0.339533	3.00086	4.95003	5.28125	3.58701	14.4933	7.7793	0.994702	0.954122	1.17812	1.88323	4.30079	1.46581	4.62503	4.67982	1.85236	1.95761	5.09053	3.83794	1.96344	11.7147	1.88682	2.46913	23.4934	6.05597	3.87767	3.36963	1.98525	1.02433	11.6428	5.27829	3.44003	4.69297	3.88735	4.13355	3.36635	2.96903
ENSSSCG00000039200	3.7757	-1.09102	0.418828	-2.60494	0.00918899	0.339533	10.0029	6.93004	1.76042	7.17402	5.79733	5.83447	0.994702	1.90824	2.35624	4.70806	4.30079	2.93162	3.46877	2.33991	2.77853	3.91521	5.09053	1.91897	1.96344	12.7797	0.94341	2.46913	2.81921	4.03731	2.90825	6.73927	2.97788	6.14596	5.29217	1.75943	1.72002	2.81578	1.94368	1.03339	3.36635	0
ENSSSCG00000036210	2714.93	0.174415	0.0671028	2.59922	0.00934353	0.339533	2387.69	2687.86	2555.25	2424.82	2551.79	3024.2	3186.03	2790.81	2893.46	2805.06	2657.03	3056.22	2643.2	2637.08	2703.51	2272.78	2990.18	3038.69	2774.34	2456.9	2457.58	2697.11	2006.34	2605.08	2548.6	2841.72	3542.68	2554.67	2530.72	2474.64	2663.45	3392.08	2744.47	2555.57	2540.47	3045.24
ENSSSCG00000048162	6.12304	-1.42756	0.548053	-2.60478	0.00919338	0.339533	3.00086	1.98001	2.64063	6.27727	8.696	9.72412	19.894	2.86237	3.53436	4.70806	3.44063	17.5897	8.0938	2.33991	9.26178	2.93641	12.2173	0	1.96344	5.32487	5.66046	0.823042	35.71	2.01866	2.90825	2.24642	4.96313	3.07298	11.6428	3.51886	2.58003	3.75438	0	6.20033	7.85483	0.989677
ENSSSCG00000003077	94.8996	-0.237758	0.0914666	-2.5994	0.0093388	0.339533	112.032	81.1804	88.9011	94.159	98.5547	81.6826	96.4861	93.504	93.0716	99.8109	83.4353	109.936	108.688	79.5569	73.1681	94.9439	131.336	95.9484	79.5194	104.368	106.605	91.3577	135.322	78.7276	80.4616	101.089	79.41	96.2867	92.0838	99.4078	109.221	91.0436	86.4936	94.0383	95.38	79.1742
ENSSSCG00000039915	258.305	-0.255855	0.09851	-2.59725	0.00939746	0.339533	314.09	266.311	256.141	291.444	217.4	144.889	170.094	265.246	303.955	252.352	283.852	230.132	246.283	273.769	256.551	297.556	275.907	236.033	224.814	283.283	327.363	272.427	289.439	288.668	305.366	225.765	168.746	255.057	287.894	268.313	261.443	267.499	220.607	263.514	260.331	246.43
ENSSSCG00000009893	65.0767	0.358938	0.138346	2.59449	0.0094732	0.339533	48.0138	60.3903	73.0573	52.9084	62.8044	97.2412	91.5126	73.4674	42.4124	55.5551	50.7493	109.936	56.6566	65.5174	76.8728	53.8342	69.2312	73.8803	56.9398	89.4579	59.4348	60.9051	51.6855	45.4198	49.4402	52.7909	82.3879	60.4352	59.2723	78.2947	54.1805	68.5173	76.7752	60.9699	42.6405	79.1742
ENSSSCG00000009951	1126.82	-0.497126	0.19046	-2.61013	0.00905074	0.339533	1157.33	1113.76	1112.58	1245.59	1356.58	952.964	766.915	1097.24	686.844	1011.29	859.298	707.987	959.694	1089.23	1116.04	1205.89	1155.55	794.453	1009.21	1271.58	1145.3	1055.96	4252.3	1320.2	1294.17	1062.56	668.037	967.988	1106.06	1243.04	1014.81	838.164	1058.33	983.786	952.678	932.276
ENSSSCG00000043454	20.12	-0.653187	0.251259	-2.59965	0.00933181	0.339533	17.0049	22.7701	23.7656	32.2831	21.2569	16.531	19.894	20.9907	5.8906	16.949	24.0844	13.1923	26.5939	11.6995	12.9665	17.6185	25.4526	21.1086	10.7989	27.6893	21.6984	11.5226	62.9623	29.2705	21.3272	20.2178	23.823	14.3406	22.2271	16.7146	12.9001	18.7719	10.6902	17.5676	25.8087	5.93806
ENSSSCG00000034251	1.411	-1.83227	0.704486	-2.60086	0.00929901	0.339533	2.00058	2.97002	0	1.7935	0.966222	2.91724	0	0.954122	1.17812	0.941613	0.860158	1.46581	3.46877	1.16995	0	1.95761	0	0.959484	0	3.19492	1.88682	2.46913	0.939736	2.01866	2.90825	1.12321	0	1.02433	4.23374	0	4.30004	0.938594	0	1.03339	1.12212	0
ENSSSCG00000008684	21.4247	-0.640809	0.24549	-2.61032	0.00904573	0.339533	32.0092	23.7601	21.125	22.4188	10.6284	16.531	10.9417	12.4036	4.71248	19.7739	24.0844	20.5214	23.1252	21.0592	24.0806	27.4065	19.344	7.67587	9.81721	50.0538	37.7364	20.5761	23.4934	33.3078	37.8072	21.341	25.8083	14.3406	16.935	25.5117	31.8203	16.8947	21.3804	19.6344	12.3433	10.8864
ENSSSCG00000045710	42.7085	-0.549189	0.211315	-2.59891	0.00935204	0.339533	60.0173	27.7201	52.8125	22.4188	50.2436	54.4551	32.8252	63.9262	25.9187	24.4819	54.1899	17.5897	34.6877	23.3991	45.3827	51.8766	57.0139	54.6906	50.0678	62.8335	25.4721	55.1438	68.6007	53.4944	37.8072	46.0517	26.8009	21.5109	73.032	50.1438	42.1404	26.2806	36.9299	52.7028	37.0299	17.8142
ENSSSCG00000036236	655.88	0.216161	0.0829443	2.6061	0.00915795	0.339533	585.168	704.884	594.141	610.688	736.261	588.309	740.058	669.794	625.582	701.501	598.67	883.884	609.348	663.364	589.975	600.006	587.447	765.668	624.375	506.928	631.141	571.191	719.838	627.802	600.069	700.884	924.134	567.477	607.541	594.688	598.566	839.103	712.357	657.235	527.395	746.217
ENSSSCG00000008043	589.28	-0.169486	0.065248	-2.59757	0.00938859	0.339533	603.174	570.243	576.537	697.673	593.26	496.903	516.25	503.776	751.641	541.427	670.063	557.008	571.191	628.265	554.781	619.582	555.886	466.309	519.33	673.064	566.046	611.521	663.453	665.148	603.946	579.577	622.376	576.696	655.171	636.034	526.325	611.963	488.835	594.198	607.066	539.374
ENSSSCG00000050372	2.20193	1.80033	0.690271	2.60815	0.00910332	0.339533	3.00086	0.990005	0	4.48376	3.86489	0	3.97881	3.81649	2.35624	5.64968	0	0	1.15626	2.33991	1.85236	0.978803	0	0.959484	5.89033	2.12995	2.83023	2.46913	1.87947	1.00933	2.90825	1.12321	0.992625	1.02433	0	1.75943	0	0	7.77471	4.13355	0	7.91742
ENSSSCG00000025854	445.356	0.209464	0.0803297	2.60756	0.00911899	0.339533	443.128	424.712	417.219	382.913	478.28	461.896	535.149	434.126	466.536	446.324	373.308	612.709	395.44	405.974	408.444	393.479	423.532	519.081	463.372	391.911	419.818	413.99	480.205	406.759	432.36	408.849	576.715	456.85	382.095	391.473	395.604	593.191	475.229	456.758	355.711	509.684
ENSSSCG00000001061	520.828	-0.276944	0.106061	-2.61117	0.00902342	0.339533	573.165	539.553	543.969	542.535	562.341	517.323	477.457	455.116	426.48	461.39	527.277	458.799	449.784	496.061	475.129	512.893	511.089	449.998	514.422	570.827	571.707	463.373	1177.49	555.131	527.363	531.279	488.372	514.212	513.341	496.159	503.965	398.902	472.313	479.492	548.716	442.386
ENSSSCG00000044971	6.14929	-0.825327	0.316437	-2.60818	0.00910243	0.339533	7.00201	5.94003	6.16146	6.27727	9.66222	5.83447	1.9894	6.67886	1.17812	4.70806	5.16095	2.93162	2.31252	4.67982	7.40942	12.7244	6.10863	5.7569	3.92688	7.45482	2.83023	4.11521	20.6742	7.0653	7.75533	8.98569	4.96313	9.21894	10.5843	3.51886	5.16005	2.81578	3.88735	6.20033	6.73271	2.96903
ENSSSCG00000000265	7.28931	-1.12516	0.432562	-2.60115	0.0092912	0.339533	10.0029	3.96002	6.16146	3.58701	15.4596	17.5034	3.97881	0.954122	8.24685	5.64968	6.0211	1.46581	2.31252	2.33991	4.63089	12.7244	5.09053	3.83794	3.92688	19.1695	32.0759	4.93825	14.096	9.08396	8.72475	6.73927	6.94838	3.07298	3.1753	1.75943	3.44003	7.50875	1.94368	4.13355	7.85483	9.89677
ENSSSCG00000000522	4254.36	0.189188	0.0724615	2.61088	0.00903089	0.339533	4334.25	4353.05	3874.68	4092.78	3905.47	4561.58	4759.65	4617	5520.67	4655.33	3907.7	4174.63	4168.31	3847.98	3908.47	4203.96	4235.32	5086.22	4855.59	4138.49	4252.89	3973.65	2832.36	3309.59	3994	4103.09	4505.53	4191.54	3892.92	4020.3	4675.01	4085.7	4525.85	4316.46	3871.31	5405.62
ENSSSCG00000031456	358.53	0.240578	0.0927155	2.5948	0.00946462	0.339533	417.12	426.692	368.808	340.766	332.38	331.592	349.14	397.869	227.377	375.703	337.182	291.696	300.627	370.875	336.203	400.33	303.395	417.376	402.506	255.594	396.232	339.093	370.256	353.265	367.409	371.783	359.33	365.684	293.186	376.518	367.224	248.727	479.116	389.587	320.926	525.519
ENSSSCG00000040503	433.909	-0.558239	0.214883	-2.59787	0.00938035	0.339533	375.108	403.922	427.782	594.547	491.807	399.661	470.494	394.052	359.327	370.054	538.459	429.483	565.41	354.496	388.995	432.631	429.641	324.306	302.37	532.487	350.005	259.258	1681.19	367.396	496.341	275.187	491.35	365.684	440.309	422.263	310.463	364.174	352.777	273.848	373.665	211.791
ENSSSCG00000017920	67.2503	-0.383216	0.147334	-2.60099	0.0092955	0.339533	72.0207	36.6302	55.4532	59.1857	80.1964	51.5378	59.6821	56.2932	97.784	61.2048	83.4353	61.5641	64.7504	83.0668	55.5707	66.5586	73.3036	51.8121	41.2323	70.2883	60.3783	97.9421	72.3597	78.7276	62.0427	74.1319	94.2994	64.5326	76.2073	73.8961	67.9407	87.2892	40.8172	60.9699	94.2579	33.649
ENSSSCG00000028662	50.5691	-0.827567	0.319355	-2.59137	0.00955938	0.341984	40.0115	41.5802	40.4896	22.4188	66.6693	60.2895	35.8093	29.5778	32.9874	32.0148	37.8469	65.9615	28.9064	37.4385	39.8257	35.2369	25.4526	28.7845	42.214	42.599	50.0007	47.7365	375.894	37.3452	42.6543	48.2981	24.8156	39.9487	42.3374	43.106	34.4003	45.0525	45.6764	55.803	61.7165	39.5871
ENSSSCG00000005498	39.6335	0.909998	0.351387	2.58973	0.00960506	0.342979	27.0078	27.7201	45.7709	33.1798	46.3787	51.5378	66.645	18.1283	16.4937	28.2484	18.9235	150.979	47.4066	25.739	32.4162	16.6397	40.7242	53.7311	20.6161	22.3645	19.8116	14.8148	24.4331	16.1493	31.9907	32.5731	104.226	32.7784	16.935	29.0306	13.7601	134.219	34.9862	76.4707	21.3202	32.6593
ENSSSCG00000007170	54.2938	-0.575467	0.222278	-2.58895	0.00962694	0.343123	83.0239	55.4403	76.5782	53.8051	39.6151	47.6482	30.8358	60.1097	23.5624	44.2558	57.6306	16.1239	32.3752	43.2883	54.6445	111.584	46.8329	41.2578	85.4097	70.2883	71.6992	48.5595	82.6967	48.4478	57.1956	37.066	14.8894	41.9974	58.2139	27.2712	91.1609	53.4998	66.085	54.7696	84.1588	42.5561
ENSSSCG00000016692	4565.68	0.150449	0.0581296	2.58816	0.00964907	0.343274	4633.33	4545.11	4272.53	3734.97	4337.37	4789.13	4953.61	4721.95	5262.67	4664.75	4183.81	4620.24	4334.81	4408.39	4744.81	4133.49	4406.36	5053.6	5478.99	4170.44	4852.9	4865.83	3757.06	4088.79	4044.41	4224.4	4026.09	4543.91	4297.24	4880.66	4780.79	4746.47	4700.78	4782.52	4618.64	5703.51
ENSSSCG00000003473	48.5264	-0.330078	0.127597	-2.58688	0.00968491	0.343913	50.0144	55.4403	53.6927	43.9409	56.0409	34.0344	29.841	33.3943	47.1248	48.0222	52.4696	52.7692	47.4066	38.6085	50.0136	65.5798	58.032	44.1363	53.9947	58.5736	46.2271	70.7817	46.9868	48.4478	48.4708	42.682	25.8083	59.4109	51.8633	49.2641	50.7405	45.0525	37.9017	46.5025	65.0828	38.5974
ENSSSCG00000045200	219.621	-0.260987	0.100972	-2.58476	0.00974463	0.345395	228.066	211.861	223.573	239.433	205.805	198.372	271.554	179.375	212.062	208.096	250.306	209.611	224.314	200.062	216.726	212.4	235.182	196.694	170.819	309.908	231.135	202.468	327.028	214.987	240.415	186.453	283.891	207.938	244.498	234.004	209.842	193.35	172.987	174.643	246.866	131.627
ENSSSCG00000036529	171.371	0.212573	0.0823231	2.58218	0.00981781	0.346709	153.044	172.261	183.083	146.171	201.94	158.503	197.946	180.329	179.074	180.79	155.689	174.432	145.688	139.225	121.329	155.63	169.006	193.816	192.417	140.577	158.493	214.814	167.273	166.539	175.464	198.808	162.791	179.257	169.35	168.905	162.542	163.315	207.973	214.945	127.921	190.018
ENSSSCG00000046155	84.0412	0.582384	0.225528	2.58231	0.00981403	0.346709	48.0138	79.2004	78.3386	75.3272	55.0747	125.441	170.094	96.3663	41.2342	65.9129	100.638	145.115	97.1256	90.0865	84.2822	42.0885	121.155	114.179	75.5925	68.1584	40.5666	49.3825	41.3484	72.6717	90.1557	52.7909	218.378	87.0677	57.1555	65.0989	73.9607	83.5348	96.212	83.7044	62.8386	77.1948
ENSSSCG00000023880	188.253	-0.222906	0.086387	-2.58032	0.00987094	0.347001	204.059	190.081	176.042	235.846	180.684	157.531	196.951	162.201	118.99	204.33	216.76	164.171	153.782	163.794	175.974	220.231	194.458	176.545	176.71	206.605	226.418	170.37	232.115	241.23	208.425	179.714	221.355	167.99	212.745	190.018	200.382	153.929	152.579	194.277	171.684	178.142
ENSSSCG00000051221	17.2156	-0.918503	0.35601	-2.57999	0.00988024	0.347001	27.0078	21.7801	10.5625	29.5928	20.2907	7.7793	4.97351	13.3577	2.35624	9.41613	24.0844	1.46581	21.9689	16.3794	14.8188	37.1945	20.3621	23.9871	11.7807	17.0396	18.8682	13.9917	1.87947	46.4291	27.1437	10.1089	8.93363	9.21894	31.753	21.1132	28.3803	7.50875	14.5776	19.6344	19.076	4.94839
ENSSSCG00000017518	99.0043	-0.347093	0.134496	-2.58069	0.00986035	0.347001	87.025	90.0905	73.9375	147.067	108.217	73.9033	91.5126	103.045	82.4685	98.8693	98.9181	96.7436	127.188	90.0865	88.9131	97.8803	101.811	71.9613	64.7936	100.108	101.888	92.1808	210.501	92.8582	117.299	80.8712	94.2994	93.2137	114.311	95.889	95.4609	83.5348	103.987	98.1719	118.945	76.2051
ENSSSCG00000049185	7.0314	-0.841861	0.326399	-2.57924	0.00990181	0.347124	10.0029	9.90005	6.16146	16.1415	5.79733	3.88965	0	4.77061	2.35624	7.5329	7.74142	2.93162	5.78129	3.50986	3.70471	14.682	9.16295	4.79742	6.87205	6.38985	11.3209	4.93825	10.3371	10.0933	14.5412	6.73927	6.94838	6.14596	8.46748	6.15801	12.9001	3.75438	6.80287	1.03339	7.85483	2.96903
ENSSSCG00000032590	3.77604	-1.1067	0.429404	-2.57729	0.00995786	0.348452	3.00086	3.96002	0	9.86428	5.79733	5.83447	1.9894	1.90824	0	2.82484	4.30079	2.93162	4.62503	2.33991	8.3356	6.85162	6.10863	1.91897	3.92688	4.2599	5.66046	3.29217	10.3371	4.03731	2.90825	2.24642	4.96313	2.04865	2.11687	3.51886	6.02006	2.81578	0.971838	3.10016	1.12212	0
ENSSSCG00000011673	6.27443	-1.49482	0.581126	-2.57228	0.010103	0.349684	3.00086	4.95003	2.64063	1.7935	6.76356	2.91724	1.9894	3.81649	3.53436	0.941613	5.16095	27.8504	1.15626	7.01973	1.85236	25.4489	5.09053	0.959484	1.96344	3.19492	7.54728	2.46913	4.69868	1.00933	3.87767	0	1.98525	3.07298	1.05843	3.51886	22.3602	8.44734	5.83103	4.13355	35.9078	7.91742
ENSSSCG00000002989	809.061	-0.154785	0.0601725	-2.57235	0.010101	0.349684	873.251	768.244	802.751	858.192	832.884	778.902	762.936	791.921	814.082	795.663	866.179	716.782	878.756	759.3	735.385	878.965	810.412	773.344	750.035	926.528	830.201	685.594	1169.03	759.015	860.842	696.391	888.4	776.439	786.417	798.781	767.128	746.182	788.161	719.238	908.916	770.958
ENSSSCG00000015716	2.47225	2.01545	0.782883	2.5744	0.0100414	0.349684	0	1.98001	5.28125	4.48376	0	1.94482	0	2.86237	0	5.64968	2.58047	2.93162	1.15626	3.50986	0	3.91521	1.01811	5.7569	5.89033	0	0	2.46913	0	3.02799	3.87767	0	0	10.2433	0	3.51886	0	0	2.91551	0	1.12212	12.8658
ENSSSCG00000021813	7.71298	-0.837497	0.325568	-2.57242	0.010099	0.349684	11.0032	5.94003	4.40104	8.07077	6.76356	3.88965	0.994702	5.72473	3.53436	15.0658	6.88126	4.39743	4.62503	5.84977	10.188	19.5761	7.12674	8.63536	9.81721	5.32487	14.1512	2.46913	10.3371	12.1119	13.5718	4.49285	3.9705	1.02433	8.46748	6.15801	12.0401	11.2631	9.71838	5.16694	8.97694	5.93806
ENSSSCG00000008230	18.8633	-0.740911	0.288103	-2.57169	0.0101205	0.349684	25.0072	9.90005	15.8438	9.86428	26.088	21.3931	19.894	13.3577	27.0968	24.4819	12.9024	33.7137	10.4063	10.5296	17.5974	13.7032	17.3078	5.7569	9.81721	23.4294	9.4341	24.6913	72.3597	11.1026	15.5107	20.2178	19.8525	16.3892	16.935	9.67687	12.0401	29.0964	15.5494	18.601	24.6866	14.8452
ENSSSCG00000000687	14.1981	-0.559771	0.217431	-2.57447	0.0100393	0.349684	10.0029	12.8701	6.16146	13.4513	11.5947	17.5034	5.96821	14.3118	8.24685	9.41613	27.525	14.6581	20.8126	14.0395	12.9665	13.7032	21.3802	13.4328	10.7989	10.6497	16.038	9.87651	15.0358	15.1399	13.5718	11.2321	16.8746	15.3649	28.5777	12.316	18.0602	17.8333	17.4931	10.3339	17.9539	5.93806
ENSSSCG00000023166	29.174	-0.529976	0.205905	-2.57389	0.0100561	0.349684	39.0112	23.7601	31.6875	25.1091	30.9191	39.8689	33.8199	20.0366	50.6592	19.7739	33.5462	13.1923	26.5939	38.6085	21.3021	29.3641	21.3802	22.0681	18.6527	42.599	33.0194	20.5761	56.3841	40.3731	31.9907	23.5874	30.7714	18.4379	21.1687	19.3537	33.5403	49.7455	15.5494	28.9349	28.0529	16.8245
ENSSSCG00000011442	2865.39	-0.134851	0.0524956	-2.56879	0.0102053	0.350097	2768.8	2698.75	2659.99	3027.44	2665.81	2729.56	2325.61	2916.75	2785.08	2653.46	2988.19	2663.38	2883.71	3191.64	3228.66	2736.73	3035.99	2504.25	2629.05	2914.84	2752.87	3160.48	3171.61	3082.49	2934.42	3066.37	2441.86	2911.14	3504.48	3185.45	2962.73	2687.19	2538.44	3022.66	2951.17	2773.08
ENSSSCG00000002648	50.8551	-0.693831	0.269928	-2.57043	0.0101573	0.350097	36.0104	34.6502	40.4896	43.0441	66.6693	58.3447	64.6556	23.8531	78.9341	30.1316	44.7282	30.782	54.3441	50.308	59.2754	33.2793	51.9234	40.2983	39.2688	77.7432	23.5853	64.1973	213.32	55.5131	21.3272	53.9141	57.5723	48.1433	51.8633	43.9858	50.7405	25.342	25.2678	36.1686	68.4492	32.6593
ENSSSCG00000013344	393.301	0.331397	0.128995	2.56907	0.0101973	0.350097	282.081	367.292	430.422	313.863	455.091	475.509	424.738	367.337	420.589	414.31	356.105	542.35	404.69	328.757	348.243	367.051	322.739	497.972	436.866	276.893	376.421	351.439	511.216	271.509	361.592	332.471	612.45	323.687	345.05	317.577	322.503	646.691	406.228	391.654	262.576	492.859
ENSSSCG00000007003	85.3935	0.420134	0.16353	2.56916	0.0101946	0.350097	48.0138	142.561	111.787	82.5012	63.7707	110.855	58.6874	95.4122	77.756	80.9787	73.1134	76.2222	111.001	83.0668	125.034	70.4738	109.955	103.624	61.8484	38.3391	85.8503	120.987	97.7325	59.5504	101.789	81.9944	71.469	117.798	57.1555	79.1744	53.3205	111.693	68.0287	95.0717	59.4723	88.0813
ENSSSCG00000011906	1180.96	0.341185	0.132908	2.56708	0.0102559	0.351095	1012.29	952.385	1168.92	972.976	1144.97	1425.56	1675.08	1158.3	1469.12	1198.67	1113.9	1357.34	1249.91	1171.12	1109.56	784.021	1469.13	1698.29	1080.87	1142.72	901.9	1190.12	650.297	883.163	946.151	1013.14	2127.2	1131.88	1072.19	1141.87	948.589	1590.92	1053.47	1061.29	1162.51	1284.6
ENSSSCG00000007914	181.848	0.225626	0.0879094	2.56657	0.010271	0.351095	196.056	180.181	188.365	236.743	192.278	198.372	200.93	178.421	209.706	211.863	172.892	139.252	238.189	205.912	193.571	159.545	166.969	173.667	183.582	157.616	200.946	221.398	133.442	154.427	194.853	193.192	162.791	211.011	182.051	182.101	113.521	131.403	163.269	201.511	132.41	184.08
ENSSSCG00000050396	122.429	-1.08366	0.423081	-2.56136	0.0104263	0.352019	42.0121	39.6002	58.0938	78.0175	270.542	75.8481	84.5496	53.4308	86.0028	101.694	96.3377	367.919	108.688	57.3278	113.92	35.2369	202.603	75.7992	63.8119	79.8731	37.7364	130.864	661.574	44.4105	69.798	92.1033	101.248	64.5326	94.2007	92.3701	62.7806	497.455	53.4511	205.644	93.1358	14.8452
ENSSSCG00000026478	3460.57	0.600441	0.234302	2.56268	0.0103868	0.352019	1784.51	2798.74	3540.2	3068.69	3537.34	5217.96	6832.61	3493.04	5513.61	2415.24	3872.43	7098.92	3879.24	3012.63	2864.67	1950.75	3806.7	4558.51	2640.83	2577.24	2237.77	2204.93	1557.14	2213.46	2402.21	2466.57	8615	2506.53	2407.94	2158.82	2035.64	6625.53	3632.73	3124.97	3089.19	2838.39
ENSSSCG00000012836	1793.3	-0.184217	0.0718467	-2.56403	0.0103463	0.352019	1670.48	1747.36	1758.66	1984.51	1621.32	1522.8	1437.34	1867.22	1829.62	1709.03	1944.82	1411.58	1838.45	2024.02	2108.91	1955.65	1842.77	1515.98	1703.29	1926.54	1677.38	2037.85	2241.27	2059.03	1866.13	2037.51	1561.4	1663.51	2108.4	1984.64	1707.12	1560.88	1568.55	1755.73	1825.69	1483.53
ENSSSCG00000039556	8.47464	0.836019	0.326323	2.56194	0.010409	0.352019	4.00115	7.92004	7.92188	14.348	14.4933	12.6414	12.9311	3.81649	14.1375	11.2994	6.88126	16.1239	11.5626	12.8695	9.26178	3.91521	5.09053	4.79742	5.89033	2.12995	7.54728	3.29217	2.81921	7.0653	6.78592	2.24642	18.8599	8.19461	3.1753	6.15801	2.58003	14.0789	10.6902	9.30049	12.3433	7.91742
ENSSSCG00000025410	20.7294	0.659362	0.257142	2.5642	0.0103415	0.352019	15.0043	19.8001	12.3229	25.1091	24.1556	8.75171	18.8993	31.486	12.9593	27.3068	24.0844	11.7265	26.5939	25.739	18.5236	7.83042	13.2354	30.7035	33.3785	7.45482	14.1512	24.6913	5.63841	19.1772	27.1437	20.2178	16.8746	24.5838	35.9868	18.474	14.6201	15.9561	20.4086	28.9349	16.8318	47.5045
ENSSSCG00000009490	147.797	0.501283	0.195664	2.56195	0.0104086	0.352019	200.058	233.641	200.688	196.389	84.0613	153.641	217.84	156.476	147.265	144.067	136.765	152.444	126.032	104.126	100.027	179.121	191.404	245.628	158.057	99.0427	203.777	69.1356	49.806	90.8396	160.923	80.8712	197.532	113.7	97.376	125.799	158.242	109.815	250.734	112.639	88.6473	184.08
ENSSSCG00000010876	338.739	-0.222376	0.0867502	-2.5634	0.0103651	0.352019	339.098	316.802	308.073	321.934	369.097	353.958	326.262	298.64	313.38	341.805	377.609	345.931	353.815	319.398	326.941	327.899	371.609	318.549	314.151	369.546	350.949	275.719	602.371	319.957	289.856	305.513	332.529	319.59	296.362	314.058	295.843	318.183	317.791	392.687	415.184	333.521
ENSSSCG00000025316	623.595	0.107128	0.0418784	2.55807	0.0105256	0.354128	627.18	687.064	608.224	588.27	613.551	623.316	635.614	664.069	611.445	604.515	585.767	718.248	596.629	608.376	602.942	574.557	582.356	633.259	681.314	568.697	569.82	619.751	595.792	603.579	615.579	594.179	631.31	619.717	604.366	578.853	631.246	626.042	667.653	690.303	639.607	746.217
ENSSSCG00000008768	1170.17	0.308276	0.120499	2.55832	0.0105179	0.354128	950.273	1050.4	1066.81	950.557	1035.79	1155.23	1384.62	1039.99	750.463	1200.56	1315.18	1729.66	1229.1	1373.53	1025.28	835.898	1238.02	1482.4	1009.21	997.881	968.882	1004.93	887.111	1216.24	1097.38	1417.49	2052.75	1432.01	1059.49	1238.64	961.489	1324.36	1269.22	1156.36	1040.2	1178.71
ENSSSCG00000022839	185.117	-0.607186	0.237522	-2.55634	0.0105781	0.355272	233.067	192.061	191.005	191.008	249.285	111.827	115.385	168.88	82.4685	181.731	188.375	126.06	136.438	157.944	151.893	190.867	122.173	143.923	183.582	154.421	207.55	138.271	873.014	165.53	244.293	167.358	104.226	159.795	178.875	132.837	198.662	167.07	169.1	170.509	159.341	155.379
ENSSSCG00000014599	76.678	-1.12632	0.440895	-2.55463	0.0106301	0.355774	70.0201	32.6702	45.7709	47.5279	160.393	49.593	44.7616	52.4767	53.0154	57.4384	32.686	218.406	38.1565	47.9681	59.2754	47.9614	50.9053	36.4604	33.3785	20.2345	50.0007	51.8517	612.708	41.3825	43.6237	48.2981	29.7788	34.8271	33.8699	36.948	43.0004	221.508	44.7046	177.743	33.6635	57.4013
ENSSSCG00000001549	433.327	0.59142	0.231492	2.55482	0.0106243	0.355774	504.145	241.561	411.938	296.825	312.09	720.557	695.296	332.035	374.642	438.791	362.987	426.551	415.096	398.954	245.437	292.662	518.216	899.996	341.639	282.218	490.573	362.139	372.135	219.024	405.216	234.751	1065.09	476.312	274.135	514.633	278.643	886.971	323.622	436.09	298.483	450.303
ENSSSCG00000034200	657.459	0.106626	0.0417629	2.55313	0.0106761	0.356693	602.173	717.754	683.042	617.862	678.288	681.661	718.175	640.216	565.498	638.413	618.453	693.329	670.629	651.665	684.446	635.243	636.316	674.517	696.04	705.013	600.009	651.027	613.647	638.905	723.185	663.818	703.771	668.885	665.755	685.298	624.366	621.349	741.513	668.602	595.845	593.806
ENSSSCG00000049542	18997.8	0.759895	0.298426	2.54634	0.0108859	0.357113	9378.7	13109.6	16297.9	13493.4	20112.9	26079.1	54045.1	15982.5	17657.7	21482.9	25570.8	40875.6	23026.9	15668	15457.9	7112.96	20198.2	27659	12649.5	16333.5	9083.15	10883.9	9652.97	8638.84	11939.3	14364.7	64296.3	16295	9895.3	11879.7	11347	37675.2	15612.6	14257.7	15213.7	10694.5
ENSSSCG00000050194	14.6928	-0.968123	0.379518	-2.55093	0.0107437	0.357113	15.0043	11.8801	14.0833	33.1798	25.1218	6.80688	6.96291	3.81649	1.17812	14.1242	10.3219	29.3162	23.1252	9.35963	19.4497	8.80923	9.16295	10.5543	9.81721	15.9746	14.1512	6.58434	73.2994	16.1493	16.4801	4.49285	11.9115	10.2433	13.7596	13.1957	13.7601	14.0789	11.6621	10.3339	16.8318	3.95871
ENSSSCG00000003143	64.1772	-0.391086	0.153659	-2.54515	0.0109231	0.357113	50.0144	48.5103	51.9323	59.1857	56.0409	64.1792	69.6291	65.8344	88.3591	66.8545	58.4907	60.0983	65.9067	51.478	62.0539	72.4314	71.2674	46.0552	41.2323	96.9127	69.8124	64.1973	137.201	71.6623	67.8592	52.7909	84.3732	57.3623	79.3826	58.9409	60.2006	65.7016	67.0568	42.3689	49.3732	35.6284
ENSSSCG00000010699	511.053	0.239252	0.0939939	2.54539	0.0109154	0.357113	551.159	569.253	525.485	373.049	378.759	491.068	466.515	552.437	441.795	543.31	352.665	435.346	467.128	663.364	353.8	482.55	386.88	611.191	641.064	473.914	537.744	493.002	645.598	598.532	440.115	535.772	483.409	534.698	494.289	450.414	467.845	498.393	706.526	541.495	502.709	706.629
ENSSSCG00000009211	708.09	0.194078	0.0762498	2.54529	0.0109188	0.357113	676.195	690.034	772.823	835.773	828.052	610.675	635.614	877.792	844.713	911.481	634.796	600.983	781.63	717.182	617.761	644.052	637.334	967.16	762.797	594.256	668.878	855.141	611.768	688.362	618.488	769.4	691.86	693.469	611.775	646.591	651.886	661.709	661.822	665.502	633.997	719.495
ENSSSCG00000046107	62.5413	-0.509567	0.200152	-2.5459	0.0108995	0.357113	56.0161	27.7201	47.5313	67.2564	53.1422	63.2068	89.5231	47.7061	47.1248	40.4893	55.9103	51.3034	67.0629	53.8179	84.2822	43.0673	70.2493	30.7035	57.9215	103.303	59.4348	121.81	128.744	69.6437	63.9815	101.089	29.7788	72.7272	73.032	61.5801	65.3606	43.1753	43.7327	53.7362	70.6934	35.6284
ENSSSCG00000001952	204.261	0.260297	0.10207	2.55019	0.0107666	0.357113	219.063	180.181	193.646	173.97	177.785	239.213	204.909	220.402	246.227	224.104	231.382	175.897	205.814	250.37	163.007	176.185	154.752	264.818	211.07	174.656	205.663	196.707	202.983	175.623	215.21	160.619	286.869	211.011	149.239	220.809	168.562	292.841	177.846	206.678	179.539	215.75
ENSSSCG00000000333	2.29232	1.52588	0.599377	2.54577	0.0109036	0.357113	1.00029	2.97002	5.28125	0.896752	5.79733	1.94482	0	1.90824	1.17812	1.88323	1.72032	0	5.78129	4.67982	2.77853	0.978803	4.07242	5.7569	1.96344	1.06497	0	0.823042	0.939736	0	0.969417	4.49285	0.992625	2.04865	1.05843	7.91744	0.860008	1.87719	5.83103	2.06678	0	0.989677
ENSSSCG00000017012	591.283	-0.273868	0.107613	-2.54492	0.0109303	0.357113	517.149	497.973	565.974	589.166	506.3	719.585	468.504	547.666	511.304	477.398	485.989	705.055	481.003	554.558	838.191	639.158	688.239	414.497	579.215	774.237	560.386	729.216	646.538	623.765	636.907	704.253	304.736	568.501	666.814	643.072	661.346	544.384	546.173	758.507	613.799	516.611
ENSSSCG00000011064	1263.55	0.135291	0.0531066	2.54754	0.0108485	0.357113	1247.36	1264.24	1225.25	1057.27	1368.17	1292.34	1478.13	1308.1	1366.62	1426.54	1220.56	1505.39	1236.04	1174.63	1152.17	1056.13	1254.31	1334.64	1263.48	1175.73	1261.34	1239.5	1067.54	1113.29	1190.44	1253.5	1419.45	1219.97	1192.86	1228.08	1216.05	1391.93	1253.67	1344.44	1272.48	1416.23
ENSSSCG00000017294	1413.95	-0.104942	0.0411317	-2.55137	0.0107301	0.357113	1387.4	1392.94	1398.65	1475.16	1436.77	1543.22	1486.08	1272.8	1399.61	1315.43	1407.22	1383.73	1645.35	1365.34	1482.81	1380.11	1585.19	1330.8	1262.49	1594.27	1437.76	1344.85	1540.23	1342.41	1443.46	1315.28	1396.62	1292.7	1400.31	1301.98	1337.31	1481.1	1353.77	1397.14	1568.72	1403.36
ENSSSCG00000041968	9.48492	-0.793545	0.311264	-2.54943	0.0107899	0.357113	12.0035	9.90005	6.16146	17.0383	3.86489	4.86206	3.97881	10.4953	2.35624	10.3577	17.2032	1.46581	9.25006	8.18968	3.70471	12.7244	17.3078	2.87845	6.87205	7.45482	19.8116	3.29217	15.0358	9.08396	18.4189	3.36963	8.93363	7.17028	13.7596	9.67687	14.6201	6.57016	11.6621	7.23372	16.8318	7.91742
ENSSSCG00000016668	210.771	-0.867372	0.340441	-2.54779	0.0108409	0.357113	105.03	112.861	155.797	130.926	396.151	277.137	389.923	133.577	295.708	108.285	161.71	253.585	145.688	120.505	283.41	119.414	247.4	120.895	122.715	305.648	139.625	167.078	1321.27	144.334	104.697	128.046	183.636	158.771	165.116	197.936	158.242	122.956	123.423	171.542	193.004	121.73
ENSSSCG00000030709	5.91011	-1.22168	0.480391	-2.54309	0.0109876	0.358376	3.00086	4.95003	7.04167	4.48376	8.696	11.6689	4.97351	4.77061	2.35624	6.59129	8.60158	10.2607	6.93755	3.50986	0.926178	0.978803	6.10863	0	4.90861	8.5198	2.83023	1.64608	38.5292	5.04664	4.84708	5.61606	5.95575	3.07298	8.46748	2.63915	4.30004	5.63156	0.971838	0	8.97694	4.94839
ENSSSCG00000051628	12.5933	-0.744193	0.293041	-2.53955	0.0110995	0.361412	17.0049	10.8901	15.8438	19.7286	7.72978	4.86206	8.95231	8.5871	0	10.3577	18.9235	5.86325	13.8751	15.2094	17.5974	15.6608	16.2897	15.3517	10.7989	14.9096	11.3209	8.23042	32.8908	5.04664	15.5107	14.6017	7.941	17.4135	21.1687	9.67687	24.0802	6.57016	6.80287	7.23372	13.4654	2.96903
ENSSSCG00000032728	98.403	-0.304944	0.120144	-2.53816	0.0111437	0.362235	104.03	71.2804	102.104	60.9792	105.318	125.441	76.592	94.4581	117.812	80.9787	107.52	120.197	93.6569	81.8968	111.141	128.223	96.72	79.6372	117.807	150.161	96.2278	126.749	86.4557	93.8676	81.431	77.5016	75.4395	106.53	109.019	83.573	87.7209	102.307	79.6907	94.0383	127.921	88.0813
ENSSSCG00000016861	4.43987	-1.20697	0.475808	-2.53667	0.0111913	0.363169	5.00144	6.93004	1.76042	5.38051	4.83111	5.83447	0	4.77061	0	6.59129	3.44063	1.46581	1.15626	1.16995	4.63089	8.80923	3.05432	0.959484	2.94516	4.2599	5.66046	4.93825	26.3126	2.01866	2.90825	3.36963	1.98525	3.07298	7.40904	2.63915	1.72002	0.938594	6.80287	7.23372	7.85483	1.97935
ENSSSCG00000028732	2.42028	-1.25722	0.495875	-2.53536	0.0112332	0.363302	2.00058	1.98001	2.64063	2.69026	0.966222	2.91724	1.9894	0	1.17812	6.59129	2.58047	4.39743	2.31252	0	3.70471	1.95761	7.12674	0	1.96344	2.12995	1.88682	3.29217	6.57815	3.02799	0	2.24642	0.992625	2.04865	2.11687	2.63915	1.72002	1.87719	1.94368	1.03339	5.61059	0.989677
ENSSSCG00000003371	59.8615	-0.87579	0.345404	-2.53555	0.011227	0.363302	41.0118	16.8301	25.5261	68.1532	54.1084	42.7861	31.8305	55.3391	34.1655	17.8906	74.8337	73.2906	62.4379	58.4977	80.5775	31.3217	70.2493	38.3794	70.6839	34.0792	24.5287	42.7982	366.497	52.4851	20.3577	23.5874	48.6386	61.4596	77.2657	67.7381	52.4605	73.2103	27.2115	101.272	83.0367	50.4735
ENSSSCG00000015407	1497.89	0.256818	0.101363	2.53365	0.0112881	0.363852	1083.31	1269.19	1342.32	1320.92	1474.46	1771.73	1703.92	1560.94	1512.71	1534.83	1477.75	1895.29	1467.29	1549.02	1393.9	1093.32	1557.7	1887.3	1540.32	1306.72	1077.37	1521.81	1379.53	1433.25	1316.47	1837.57	2373.37	1335.72	1361.15	1364.44	1389.77	1986.06	1497.6	1417.81	1243.31	1645.83
ENSSSCG00000000766	120.943	-0.761967	0.30069	-2.53406	0.0112749	0.363852	78.0225	76.2304	135.552	97.746	161.359	139.055	118.369	100.183	107.209	87.57	129.024	133.389	126.032	73.7071	109.289	60.6858	134.39	84.4346	82.4646	159.746	77.3596	101.234	742.391	75.6997	94.0334	89.8569	172.717	82.9704	102.668	84.4527	67.0807	129.526	80.6626	75.4373	120.067	63.3393
ENSSSCG00000021997	128.139	-0.815016	0.322138	-2.53002	0.0114055	0.366407	115.033	90.0905	87.1407	176.66	331.414	58.3447	146.221	72.5133	68.331	109.227	123.863	205.214	115.626	101.786	112.994	113.541	96.72	65.2449	92.2818	100.108	110.379	53.4978	639.96	132.222	81.431	83.1176	172.717	88.0921	115.369	60.7004	80.8408	221.508	82.6062	136.407	122.311	49.4839
ENSSSCG00000016566	211.361	-0.250576	0.0990258	-2.53041	0.0113928	0.366407	209.06	223.741	242.938	263.645	213.535	201.289	238.728	218.494	129.593	199.622	239.984	214.008	242.814	183.683	179.679	230.998	244.345	201.492	194.381	279.023	213.211	188.477	266.885	206.912	231.691	201.055	216.392	177.208	225.447	186.5	233.062	193.35	179.79	222.178	201.981	113.813
ENSSSCG00000002445	427.071	0.220127	0.087073	2.52808	0.0114689	0.367829	472.136	460.352	551.891	416.093	358.468	455.089	456.568	448.437	275.68	382.295	398.253	483.718	372.315	507.76	325.088	369.009	342.083	529.635	446.683	363.156	419.818	368.723	545.986	431.993	403.277	403.233	421.866	424.071	405.38	390.594	400.764	392.332	581.159	462.958	387.131	520.57
ENSSSCG00000026281	1039.66	-0.117466	0.0465886	-2.52135	0.0116906	0.36933	1106.32	1023.67	1014.88	1162.19	914.046	948.102	992.712	1001.83	1207.57	1018.82	1012.41	955.709	1068.38	1075.19	1105.86	1190.22	1004.87	925.902	983.685	1182.12	978.316	1038.68	1123.92	1027.5	1155.54	1038.97	952.92	1041.74	1136.76	1032.79	1019.97	959.243	958.232	988.952	1059.28	1020.36
ENSSSCG00000011747	4638.68	0.724977	0.287262	2.52375	0.011611	0.36933	2396.69	2761.12	4685.35	2757.51	3337.33	6580.31	9449.67	4242.03	10606.6	4731.6	5721.77	8440.14	5387	4153.34	3612.09	2320.74	5091.55	6804.66	3240.66	3823.26	2027.39	3368.71	2079.64	2534.42	2550.53	3611.12	15234.8	3626.11	2678.9	2623.31	2690.97	9213.24	4265.4	3269.64	3258.63	3816.2
ENSSSCG00000046580	7.32811	-0.776298	0.308092	-2.51969	0.0117457	0.36933	13.0037	3.96002	10.5625	10.761	5.79733	1.94482	2.9841	5.72473	3.53436	5.64968	10.3219	4.39743	8.0938	10.5296	12.0403	11.7456	3.05432	4.79742	6.87205	3.19492	9.4341	4.93825	10.3371	7.0653	5.8165	5.61606	7.941	6.14596	14.8181	5.27829	13.7601	1.87719	6.80287	6.20033	16.8318	1.97935
ENSSSCG00000042401	34.0828	-0.517158	0.205136	-2.52105	0.0117005	0.36933	38.0109	29.7002	35.2084	14.348	42.5138	35.9792	52.7192	26.7154	38.878	20.7155	40.4274	48.3718	19.6564	45.6282	23.1544	46.0037	47.851	14.3923	36.3237	38.3391	37.7364	35.3908	32.8908	31.2892	24.2354	35.9428	34.7419	23.5595	44.4543	18.474	46.4405	45.0525	22.3523	38.2354	49.3732	11.8761
ENSSSCG00000013022	2749.37	-0.199882	0.0792676	-2.52161	0.0116819	0.36933	2687.77	2606.68	2358.96	2698.33	3044.57	2920.15	2569.31	2531.29	3607.41	2700.54	2902.17	2758.66	3212.08	2440.52	2618.31	2494.97	2990.18	2577.17	2576.04	2995.77	2797.21	2783.53	4256.06	2159.96	2487.52	2511.5	2919.31	2506.53	2731.82	2493.99	2488.86	2972.53	2246.89	2670.27	3222.72	2437.57
ENSSSCG00000031998	5.48101	-1.14977	0.456319	-2.51967	0.0117464	0.36933	3.00086	3.96002	4.40104	2.69026	2.89867	9.72412	7.95761	5.72473	2.35624	2.82484	15.4828	4.39743	6.93755	2.33991	11.1141	0	14.2535	3.83794	0.981721	2.12995	1.88682	7.40738	2.81921	7.0653	4.84708	8.98569	1.98525	0	17.9934	5.27829	5.16005	3.75438	5.83103	6.20033	10.0991	0.989677
ENSSSCG00000051653	6.97903	-0.716978	0.284457	-2.52052	0.0117182	0.36933	9.00259	12.8701	6.16146	9.86428	4.83111	0	3.97881	6.67886	3.53436	8.47451	11.1821	1.46581	2.31252	4.67982	10.188	13.7032	7.12674	6.71639	5.89033	8.5198	8.49069	5.7613	8.45762	11.1026	5.8165	7.86248	2.97788	3.07298	10.5843	5.27829	7.74008	3.75438	9.71838	8.26711	11.2212	3.95871
ENSSSCG00000015305	350.268	0.159397	0.0632451	2.52031	0.011725	0.36933	362.104	366.302	376.729	309.38	386.489	317.979	359.087	314.86	378.177	341.805	347.504	331.273	309.877	335.777	328.793	282.874	311.54	423.132	417.231	283.283	312.269	357.2	338.305	346.2	321.846	425.697	383.153	335.979	350.342	338.69	362.924	359.481	375.13	390.621	328.781	398.84
ENSSSCG00000009246	1167	0.189626	0.0750861	2.52545	0.011555	0.36933	1076.31	1189.99	1189.16	1247.38	948.83	1115.36	1303.06	1210.78	1591.64	1154.42	1151.75	1178.51	1190.95	1263.55	1082.7	1137.37	1282.81	1351.91	1141.74	1060.71	1046.24	1031.27	743.331	1147.61	1114.83	1227.67	1511.77	1190.27	1085.95	1116.36	1075.87	1236.13	1168.15	989.986	1126.61	1331.12
ENSSSCG00000039068	3.67864	-1.644	0.651147	-2.52477	0.0115773	0.36933	1.00029	4.95003	0	3.58701	0	0	2.9841	0	7.06873	3.76645	8.60158	13.1923	4.62503	3.50986	0.926178	2.93641	11.1992	1.91897	1.96344	4.2599	0.94341	0	3.75894	1.00933	1.93883	0	3.9705	1.02433	6.35061	2.63915	5.16005	8.44734	0	7.23372	13.4654	0
ENSSSCG00000000892	1.97456	-3.44525	1.36592	-2.52228	0.0116596	0.36933	1.00029	0	0	0	0	5.83447	4.97351	0	23.5624	0	0	4.39743	0	0	1.85236	0	9.16295	0	0	8.5198	0	0	3.75894	0	0	0	0	0	1.05843	0	1.72002	1.87719	0	0	3.36635	0
ENSSSCG00000028655	1963.81	0.121841	0.0482538	2.525	0.0115699	0.36933	1896.55	1981	1732.25	1763.02	2069.65	2076.1	2035.16	2130.55	2206.62	2145.94	1771.06	2107.84	1758.67	1933.93	1875.51	1852.87	1925.24	2192.42	2178.44	1735.91	1917.01	2061.72	1818.39	1782.47	1855.46	1982.47	1987.24	1884.76	1777.11	1882.59	2071.76	1946.64	2024.34	1992.37	1990.64	2353.45
ENSSSCG00000004826	347.756	0.2258	0.0897039	2.51717	0.0118303	0.371359	325.094	305.912	315.115	356.011	347.84	297.558	347.151	371.154	464.18	387.003	321.699	406.03	336.471	353.326	311.196	309.302	361.427	409.7	404.469	301.388	318.873	363.785	218.019	357.302	285.008	343.703	440.726	331.882	301.654	355.405	319.063	485.253	357.636	385.454	276.041	347.377
ENSSSCG00000008844	451.548	0.32856	0.130564	2.51647	0.0118537	0.371487	337.097	410.852	470.032	465.414	547.848	507.599	514.261	415.997	471.248	472.69	478.248	732.906	412.784	356.836	421.411	413.055	474.437	424.092	501.659	366.351	363.213	273.25	301.655	355.284	378.072	420.081	675.978	436.363	345.05	476.806	299.283	612.902	479.116	652.068	428.649	563.126
ENSSSCG00000045084	16.6905	-0.857705	0.341071	-2.51474	0.0119121	0.372708	12.0035	13.8601	15.8438	17.0383	34.784	24.3103	8.95231	6.67886	1.17812	19.7739	23.2243	13.1923	6.93755	10.5296	25.0068	7.83042	18.3259	24.9466	7.85377	15.9746	14.1512	10.6996	64.8418	21.1959	16.4801	8.98569	12.9041	18.4379	29.6362	14.9552	15.4802	18.7719	13.6057	9.30049	20.1981	2.96903
ENSSSCG00000004498	143.539	-0.3284	0.130718	-2.51227	0.0119958	0.374109	148.043	149.491	82.7396	134.513	119.812	110.855	124.338	143.118	303.955	153.483	146.227	149.513	106.376	124.015	136.148	178.142	170.024	101.705	116.825	157.616	114.153	152.263	157.876	142.315	178.373	137.032	123.086	145.454	146.064	132.837	146.201	137.973	118.564	153.975	181.783	142.514
ENSSSCG00000040989	89.2993	-0.848165	0.337587	-2.51244	0.0119901	0.374109	46.0132	50.4903	66.8959	64.5662	122.71	72.9309	86.539	63.9262	86.0028	60.2632	61.9314	238.927	75.1567	56.1578	69.4633	60.6858	60.0682	38.3794	58.9033	100.108	56.6046	101.234	568.54	72.6717	56.2262	59.5302	79.41	70.6785	61.3892	53.6626	54.1805	114.508	43.7327	159.142	70.6934	52.4529
ENSSSCG00000004322	233.391	-0.538189	0.214287	-2.51154	0.0120206	0.374275	134.039	98.0105	167.24	152.448	299.529	385.075	299.405	175.558	243.871	126.176	282.992	253.585	211.595	244.52	362.136	123.329	321.721	173.667	171.801	382.326	144.342	316.871	327.968	303.808	159.954	261.708	262.053	218.181	333.407	249.839	276.063	213.999	101.071	194.277	301.85	127.668
ENSSSCG00000031798	19.1548	-0.902961	0.359649	-2.51067	0.0120501	0.374587	7.00201	19.8001	12.3229	9.86428	27.0542	25.2827	13.9258	15.266	14.1375	7.5329	18.0633	35.1795	11.5626	14.0395	22.2283	17.6185	26.4707	12.4733	15.7075	14.9096	5.66046	23.8682	121.226	27.2519	10.6636	11.2321	15.882	12.2919	19.0518	13.1957	9.46009	17.8333	10.6902	23.7679	11.2212	15.8348
ENSSSCG00000014244	992.537	0.16358	0.0651734	2.50992	0.0120758	0.374778	1007.29	981.095	906.615	873.437	863.803	1046.32	1045.43	1080.07	1323.03	1053.66	882.522	904.406	912.287	965.212	905.802	978.803	924.44	1100.53	1195.74	994.687	982.09	1063.37	749.909	937.666	904.466	1038.97	1010.49	1039.69	935.656	981.762	973.53	1042.78	971.838	997.22	932.48	1224.23
ENSSSCG00000005614	314.823	-0.420639	0.167676	-2.50865	0.0121194	0.375525	266.077	253.441	320.396	265.439	389.388	253.8	212.866	243.301	268.612	239.17	329.44	250.654	336.471	335.777	319.531	357.263	268.78	251.385	313.169	277.958	266.042	263.374	1051.56	333.078	220.058	329.101	306.721	337.003	349.283	273.591	295.843	352.911	276.002	316.217	337.757	272.161
ENSSSCG00000004719	194.145	-0.358037	0.142877	-2.50591	0.0122138	0.376025	180.052	175.231	224.453	236.743	229.961	181.841	187.004	187.962	134.306	159.133	258.047	212.543	238.189	153.264	192.645	198.697	209.73	165.991	148.24	234.294	181.135	163.785	381.533	158.465	236.538	148.264	244.186	157.746	206.395	185.62	173.722	197.105	179.79	153.975	225.546	87.0916
ENSSSCG00000031941	167.372	-0.199181	0.0794778	-2.50612	0.0122063	0.376025	170.049	161.371	194.526	167.693	165.224	153.641	161.142	168.88	207.349	170.432	178.913	146.581	179.22	167.303	140.779	205.549	170.024	132.409	153.148	191.695	159.436	162.962	230.235	157.455	168.678	117.937	174.702	190.525	183.109	146.912	172.002	162.377	140.917	147.775	182.905	141.524
ENSSSCG00000014893	160.842	0.20716	0.0826559	2.5063	0.0122003	0.376025	155.045	220.771	149.636	140.79	173.92	167.255	169.099	165.063	183.787	152.541	139.346	149.513	151.47	134.545	151.893	121.372	145.589	194.775	166.893	152.291	153.776	157.201	158.815	154.427	168.678	175.221	130.034	191.549	188.401	151.311	146.201	148.298	198.255	171.542	127.921	183.09
ENSSSCG00000001487	2.16375	-1.47617	0.588959	-2.5064	0.0121966	0.376025	6.00173	0.990005	1.76042	0	1.93244	2.91724	0.994702	0	3.53436	3.76645	1.72032	4.39743	5.78129	0	0.926178	4.89402	3.05432	2.87845	0	0	0	2.46913	0.939736	3.02799	0.969417	1.12321	0.992625	0	3.1753	0.879715	1.72002	6.57016	1.94368	2.06678	4.48847	1.97935
ENSSSCG00000045529	58.2436	-0.69987	0.279554	-2.50352	0.0122965	0.37749	51.0147	41.5802	67.7761	47.5279	45.4124	81.6826	47.7457	31.486	41.2342	48.0222	59.3509	170.034	50.8753	42.1184	34.2686	61.6646	39.7061	46.0552	23.5613	159.746	45.2837	90.5347	123.105	27.2519	58.165	61.7766	51.6165	35.8514	66.6814	50.1438	43.8604	48.8069	44.7046	97.1385	47.129	13.8555
ENSSSCG00000020964	1328.61	0.168811	0.0674479	2.50283	0.0123203	0.37749	1378.4	1479.07	1285.11	1390.86	1234.83	1098.83	1217.51	1408.28	1140.42	1296.6	1131.11	1199.03	1211.76	1346.62	1249.41	1378.15	1318.45	1561.08	1484.36	970.192	1397.19	1369.54	1358.86	1427.19	1372.69	1387.17	1212	1356.21	1237.31	1354.76	1396.65	1253.02	1626.86	1430.21	1116.51	1753.71
ENSSSCG00000002446	517.882	0.149807	0.0598491	2.50308	0.0123119	0.37749	492.142	512.823	543.089	460.931	486.976	496.903	538.134	523.813	340.477	499.055	455.884	520.363	475.222	521.8	429.747	526.596	495.817	593.921	568.416	459.004	573.593	524.278	477.386	549.075	546.751	545.881	569.767	533.674	551.444	521.671	570.186	447.709	677.371	496.026	507.197	610.631
ENSSSCG00000018402	5.73201	-0.813139	0.325106	-2.50115	0.0123792	0.377513	4.00115	9.90005	5.28125	5.38051	6.76356	5.83447	5.96821	5.72473	0	8.47451	8.60158	4.39743	3.46877	1.16995	9.26178	13.7032	10.1811	5.7569	2.94516	6.38985	5.66046	1.64608	7.51789	5.04664	3.87767	1.12321	3.9705	5.12163	7.40904	7.03772	4.30004	4.69297	1.94368	7.23372	14.5875	1.97935
ENSSSCG00000013648	695.151	-0.314955	0.125915	-2.50133	0.0123727	0.377513	644.185	718.744	751.698	778.381	738.194	611.647	753.984	629.721	412.342	558.376	799.947	768.085	825.568	648.155	727.976	708.653	708.601	557.46	491.842	916.943	652.84	620.574	1332.55	731.763	798.799	562.729	810.975	656.593	730.32	697.614	644.146	621.349	623.92	604.532	793.337	392.902
ENSSSCG00000034503	3792.55	0.707909	0.283036	2.50112	0.0123801	0.377513	1794.52	2795.77	3392.33	2615.83	3947.98	5841.28	7612.45	3554.11	7062.83	4056.47	4287.03	9397.32	3937.06	2977.53	2844.29	1434.93	4328.98	5558.29	2354.17	2889.28	1693.42	2299.58	2036.41	2319.44	2314.97	3250.57	10481.1	2576.18	2194.13	1757.67	1935.88	8314.06	3935.94	3306.84	2152.22	3280.78
ENSSSCG00000021738	158.206	-0.358239	0.143277	-2.50032	0.0124081	0.377769	171.049	151.471	161.958	191.008	188.413	138.083	134.285	161.247	98.9622	154.424	171.171	161.239	144.532	134.545	149.115	162.481	141.517	142.004	138.423	172.526	143.398	135.802	393.749	132.222	188.067	156.126	106.211	148.527	142.889	140.754	165.982	159.561	181.734	157.075	173.928	100.947
ENSSSCG00000000734	74.9292	-0.504353	0.201927	-2.4977	0.0125003	0.379972	137.039	76.2304	78.3386	92.3655	69.568	44.731	32.8252	74.4215	62.4404	92.278	57.6306	102.607	54.3441	56.1578	40.7518	138.99	50.9053	56.6096	64.7936	97.9777	97.1712	61.7282	80.8173	75.6997	70.7674	43.8052	48.6386	48.1433	83.6163	41.3466	106.641	67.5788	81.6344	102.305	89.7694	116.782
ENSSSCG00000010651	3641.31	-0.408381	0.163588	-2.4964	0.0125462	0.380767	3927.13	3449.18	3124.74	3869.49	4914.21	2842.36	2846.84	3571.28	2042.86	3431.24	3309.03	3224.79	3445.65	3268.85	3224.03	3746.86	3318.01	3050.2	3364.36	2992.58	4313.27	3178.59	11432.8	3118.83	3585.87	3174.2	2633.44	3188.73	3672.77	3198.64	3918.2	3099.24	3248.86	4057.08	4380.75	3922.09
ENSSSCG00000033452	2.07145	-1.49971	0.601227	-2.49442	0.0126165	0.380802	2.00058	0	0.880209	2.69026	1.93244	0	0	0.954122	1.17812	1.88323	0.860158	2.93162	3.46877	1.16995	3.70471	2.93641	3.05432	0	0.981721	2.12995	1.88682	4.11521	0.939736	3.02799	1.93883	3.36963	1.98525	2.04865	5.29217	0	2.58003	8.44734	0.971838	3.10016	1.12212	0.989677
ENSSSCG00000031302	905.973	-0.153202	0.061424	-2.49417	0.0126253	0.380802	963.277	889.025	844.12	990.015	865.735	914.067	870.364	886.379	1214.64	906.773	979.72	914.666	955.069	887.995	909.507	969.015	810.412	737.843	975.831	940.373	870.768	870.779	1193.46	892.247	967.478	943.498	865.569	854.288	921.896	819.015	834.208	840.98	763.865	841.178	912.282	798.669
ENSSSCG00000025022	1.77103	-1.60824	0.644656	-2.49473	0.0126052	0.380802	3.00086	0	0.880209	0.896752	3.86489	0	0.994702	0	1.17812	0.941613	2.58047	1.46581	4.62503	0	0.926178	0.978803	1.01811	0.959484	0.981721	4.2599	0.94341	2.46913	10.3371	3.02799	1.93883	1.12321	1.98525	1.02433	0	1.75943	2.58003	0.938594	1.94368	4.13355	0	0
ENSSSCG00000017360	1279.98	-0.198943	0.0797646	-2.49413	0.0126267	0.380802	1239.36	1192.96	1309.75	1302.98	1273.48	1336.09	1229.45	1206.01	1549.23	1225.98	1307.44	1048.06	1298.48	1262.38	1292.02	1214.69	1234.96	1124.52	1215.37	1492.03	1223.6	1358.84	2186.77	1244.5	1176.87	1274.84	1187.18	1248.65	1258.48	1300.22	1311.51	1107.54	1155.52	1032.35	1499.15	1157.92
ENSSSCG00000049449	12.4542	0.787872	0.316127	2.49227	0.0126931	0.382205	10.0029	9.90005	7.92188	24.2123	12.5609	6.80688	16.9099	29.5778	3.53436	6.59129	4.30079	20.5214	10.4063	12.8695	9.26178	8.80923	12.2173	22.0681	19.6344	6.38985	9.4341	6.58434	2.81921	8.07463	15.5107	11.2321	20.8451	11.2676	7.40904	4.39858	22.3602	14.0789	14.5776	12.4007	10.0991	22.7626
ENSSSCG00000026959	475.509	0.20586	0.0826202	2.49164	0.0127155	0.38228	426.123	490.053	492.037	415.196	445.428	547.468	616.715	457.025	391.136	431.259	463.625	592.188	478.691	458.622	432.525	378.797	515.161	517.162	474.171	452.614	483.026	437.859	492.422	390.61	418.788	458.27	706.749	454.801	481.588	416.985	442.044	525.613	487.863	480.525	396.108	569.064
ENSSSCG00000040730	15.158	-0.556474	0.223601	-2.48869	0.0128213	0.384574	33.0095	14.8501	13.2031	17.0383	14.4933	21.3931	13.9258	11.4495	11.7812	16.0074	11.1821	17.5897	15.0313	9.35963	10.188	24.4701	18.3259	9.59484	16.6893	11.7147	9.4341	29.6295	12.2166	29.2705	13.5718	12.3553	9.92625	10.2433	17.9934	13.1957	11.1801	14.0789	11.6621	13.434	12.3433	13.8555
ENSSSCG00000032188	190.294	-0.292834	0.117706	-2.48785	0.0128518	0.384574	228.066	148.501	147.875	211.634	200.008	155.586	123.343	185.1	223.843	179.848	216.76	131.923	234.72	223.461	222.283	220.231	209.73	167.91	159.039	210.865	162.267	223.045	129.684	222.052	171.587	256.092	161.798	219.206	211.687	201.455	178.882	145.482	168.128	181.876	268.186	148.452
ENSSSCG00000010821	1465.19	0.147601	0.0593194	2.48825	0.0128374	0.384574	1543.44	1625.59	1476.11	1533.45	1619.39	1476.12	1301.07	1602.93	1391.36	1581.91	1261.85	1600.67	1360.92	1578.27	1231.82	1355.64	1453.85	1629.2	1584.5	1225.79	1378.32	1427.98	1591.91	1318.18	1427.95	1557.89	1388.68	1376.69	1291.29	1319.57	1376.01	1685.71	1662.82	1625.52	1245.55	1638.91
ENSSSCG00000016158	3946.06	0.197279	0.0793417	2.48646	0.0129023	0.385483	3914.13	4162.97	4163.39	3997.72	3035.87	3179.79	3817.66	4382.28	3116.13	4228.78	3770.07	2960.94	3690.77	4313.62	3996.46	4235.28	3741.54	5181.21	4672.01	3159.78	4141.57	3978.59	2986.48	4350.21	4129.71	4142.4	3725.32	4230.47	4025.23	4061.65	4371.42	3080.46	4526.82	3991.98	3548.14	5047.35
ENSSSCG00000042499	2.63624	-1.73603	0.698464	-2.48549	0.0129372	0.385614	6.00173	0.990005	1.76042	6.27727	0.966222	0	0	0	0	5.64968	7.74142	0	1.15626	0	3.70471	3.91521	2.03621	2.87845	1.96344	0	4.71705	4.11521	0	5.04664	8.72475	6.73927	0.992625	0	5.29217	0.879715	1.72002	0	0	2.06678	5.61059	3.95871
ENSSSCG00000044283	25.0558	-0.694883	0.279605	-2.48523	0.0129468	0.385614	21.006	35.6402	18.4844	33.1798	31.8853	19.4482	15.9152	17.1742	7.06873	22.5987	23.2243	26.3846	34.6877	15.2094	24.0806	23.4913	20.3621	19.1897	18.6527	47.9239	25.4721	13.9917	98.6723	28.2612	40.7155	15.725	20.8451	20.4865	25.4024	28.1509	16.3402	19.7105	21.3804	19.6344	24.6866	6.92774
ENSSSCG00000002635	550.107	-0.167796	0.0676412	-2.48068	0.0131133	0.385886	634.182	481.142	508.761	615.172	615.484	506.627	539.128	569.611	560.786	571.559	661.461	568.735	563.097	608.376	493.653	607.837	473.419	459.593	536.02	575.086	585.858	498.764	709.5	536.963	562.262	497.583	477.453	510.114	578.964	639.553	576.206	485.253	452.877	481.559	530.762	530.467
ENSSSCG00000020837	9.27864	-0.748181	0.301279	-2.48335	0.0130155	0.385886	6.00173	1.98001	11.4427	9.86428	9.66222	10.6965	3.97881	10.4953	1.17812	11.2994	10.3219	10.2607	9.25006	8.18968	10.188	8.80923	6.10863	5.7569	10.7989	9.58477	7.54728	11.5226	30.0715	15.1399	3.87767	14.6017	7.941	10.2433	11.6428	5.27829	7.74008	7.50875	6.80287	6.20033	19.076	2.96903
ENSSSCG00000023235	318.888	-0.402082	0.16197	-2.48245	0.0130481	0.385886	270.078	231.661	241.177	362.288	445.428	292.696	243.702	299.594	236.802	281.542	344.063	197.885	298.314	356.836	328.793	278.959	285.07	293.602	361.273	309.908	287.74	330.863	936.917	322.985	278.223	326.854	200.51	280.665	376.803	322.856	370.664	244.034	274.058	319.317	340.002	307.79
ENSSSCG00000003777	255.865	-0.380269	0.153679	-2.47445	0.0133443	0.385886	284.082	250.471	260.542	219.704	267.644	287.834	185.015	171.742	150.799	245.761	259.768	186.158	238.189	205.912	243.585	283.853	258.599	272.493	268.992	280.088	303.778	273.25	715.139	218.015	275.314	256.092	262.053	215.109	278.368	256.877	252.842	221.508	265.312	170.509	244.622	181.111
ENSSSCG00000041272	4.12492	-0.927063	0.374604	-2.47478	0.0133318	0.385886	9.00259	4.95003	4.40104	4.48376	0.966222	1.94482	2.9841	0.954122	1.17812	3.76645	7.74142	7.32906	4.62503	3.50986	3.70471	8.80923	5.09053	0.959484	3.92688	4.2599	2.83023	1.64608	3.75894	4.03731	3.87767	1.12321	1.98525	7.17028	2.11687	0.879715	6.02006	7.50875	3.88735	7.23372	7.85483	1.97935
ENSSSCG00000045477	28.3089	-0.735852	0.296921	-2.47828	0.0132019	0.385886	25.0072	8.91005	26.4063	32.2831	23.1893	16.531	23.8728	27.6695	29.453	20.7155	9.46174	82.0854	28.9064	9.35963	26.8592	36.2157	47.851	14.3923	12.7624	38.3391	45.2837	35.3908	19.7345	32.2985	34.899	7.86248	46.6534	18.4379	47.6296	14.9552	41.2804	35.6666	17.4931	44.4357	26.9308	9.89677
ENSSSCG00000010164	82.139	-0.282516	0.113797	-2.48264	0.0130412	0.385886	95.0273	80.1904	78.3386	65.4629	72.4667	75.8481	77.5867	57.2473	62.4404	79.0955	102.359	74.7564	104.063	90.0865	90.7654	77.3254	96.72	73.8803	76.5742	72.4183	93.3976	88.8886	149.418	88.8209	95.9722	58.407	83.3805	75.8001	78.3242	75.6555	72.2407	74.1489	70.9442	83.7044	92.0137	73.2361
ENSSSCG00000010261	1665.06	0.18966	0.0766377	2.47476	0.0133324	0.385886	1730.5	1773.1	1579.97	1617.74	1955.63	1449.87	1732.77	1851.95	2140.65	1906.77	1538.82	1817.61	1560.95	1701.11	1402.23	1553.36	1540.39	1909.37	1692.49	1255.61	1541.53	1557.2	1574.06	1630.07	1421.16	1811.74	1850.25	1421.76	1438.41	1462.09	1523.07	2180.35	1944.65	1651.35	1351.03	1872.47
ENSSSCG00000010429	130.612	-0.435886	0.176004	-2.47657	0.0132651	0.385886	107.031	93.0605	134.672	86.985	185.515	157.531	97.4808	83.0086	49.4811	118.643	117.842	89.4145	109.844	115.825	163.933	121.372	134.39	102.665	135.478	148.032	152.832	188.477	327.028	141.306	96.9417	112.321	93.3068	138.284	165.116	131.078	159.102	83.5348	114.677	152.941	167.196	125.689
ENSSSCG00000015781	169.727	0.735774	0.297301	2.47485	0.0133294	0.385886	92.0265	90.0905	177.802	110.301	287.934	223.655	386.939	156.476	290.996	182.673	131.604	363.521	185.001	105.296	134.296	103.753	172.06	248.506	124.679	108.627	99.0581	90.5347	213.32	59.5504	95.0028	119.06	491.35	108.579	76.2073	80.9338	80.8408	366.99	150.635	158.108	86.4031	157.359
ENSSSCG00000016009	25.747	-1.21236	0.489112	-2.47869	0.0131865	0.385886	21.006	14.8501	35.2084	24.2123	95.656	23.3379	11.9364	14.3118	4.71248	16.949	12.0422	11.7265	8.0938	7.01973	31.4901	20.5549	11.1992	15.3517	12.7624	9.58477	26.4155	65.8434	216.139	18.1679	12.6024	4.49285	6.94838	18.4379	34.9283	11.4363	22.3602	18.7719	23.3241	20.6678	13.4654	10.8864
ENSSSCG00000029212	1014.45	0.178309	0.0719737	2.47742	0.0132336	0.385886	1156.33	968.225	993.756	1062.65	903.418	795.433	920.099	1123	1118.04	1092.27	952.195	1125.74	962.006	1089.23	814.11	976.845	941.748	1258.84	1070.08	761.457	933.033	1009.87	951.952	987.124	980.08	886.214	1098.84	1133.93	881.676	1020.47	962.349	1194.83	1052.5	1147.06	969.51	1225.22
ENSSSCG00000008586	26.3271	-0.392729	0.158252	-2.48167	0.0130768	0.385886	37.0106	19.8001	19.3646	22.4188	34.784	21.3931	25.8622	24.8072	27.0968	31.0732	31.8258	38.1111	27.7502	23.3991	25.0068	18.5973	36.6518	21.1086	30.4334	30.8843	26.4155	35.3908	18.7947	33.3078	21.3272	16.8482	15.882	24.5838	35.9868	26.3915	25.8003	21.5877	23.3241	34.1018	25.8087	14.8452
ENSSSCG00000037314	1548.53	0.131752	0.053152	2.47877	0.0131835	0.385886	1619.47	1623.61	1511.32	1476.05	1596.2	1532.52	1650.21	1462.67	1491.5	1587.56	1300.56	1593.34	1369.01	1477.65	1461.51	1645.37	1371.39	1677.18	1711.14	1352.52	1681.16	1573.66	1583.45	1587.67	1621.83	1498.36	1458.17	1526.25	1421.48	1518.39	1535.98	1490.49	1707.52	1745.39	1307.27	1979.35
ENSSSCG00000046574	5.04282	-0.971897	0.391905	-2.47993	0.0131407	0.385886	4.00115	0.990005	4.40104	8.07077	3.86489	7.7793	3.97881	3.81649	3.53436	1.88323	14.6227	2.93162	2.31252	1.16995	3.70471	1.95761	6.10863	3.83794	3.92688	6.38985	3.77364	3.29217	7.51789	8.07463	5.8165	2.24642	10.9189	3.07298	6.35061	2.63915	7.74008	15.9561	2.91551	3.10016	7.85483	0.989677
ENSSSCG00000037238	63.7928	-0.380665	0.153346	-2.48239	0.0130503	0.385886	94.0271	55.4403	70.4167	120.165	55.0747	59.3171	43.7669	72.5133	75.3997	69.6793	70.5329	42.5085	78.6255	47.9681	70.3895	63.6222	80.4303	59.488	67.7388	60.7036	57.548	55.9669	95.853	69.6437	83.3698	66.2695	35.7345	41.9974	65.6229	39.5872	43.0004	50.6841	70.9442	58.9031	56.1059	47.5045
ENSSSCG00000035671	3875.68	-0.217368	0.0876976	-2.47861	0.0131897	0.385886	3914.13	3629.36	3581.57	3973.51	3077.42	4178.45	3331.26	3569.37	4767.86	3500.92	4569.16	2943.35	3923.18	4330	4291.91	4145.23	4073.44	3051.16	3727.59	4755.11	4328.37	4375.29	2985.54	4668.15	3890.27	4279.44	3103.94	3962.09	4695.22	4229.67	4078.16	2883.36	3543.32	3396.75	4328.01	3443.09
ENSSSCG00000024157	212.877	0.15827	0.0639711	2.47409	0.0133577	0.385886	203.058	236.611	241.177	190.111	230.927	211.986	233.755	223.265	154.334	200.563	212.459	225.735	209.283	233.991	194.497	221.209	204.639	213.965	223.832	175.721	194.342	188.477	230.235	181.679	209.394	231.382	271.979	208.963	198.986	210.252	208.122	200.859	203.114	235.612	207.592	241.481
ENSSSCG00000039592	11.0462	-0.642494	0.259653	-2.47444	0.0133447	0.385886	10.0029	3.96002	9.6823	16.1415	10.6284	8.75171	18.8993	10.4953	9.42497	9.41613	19.7836	8.79487	13.8751	15.2094	8.3356	14.682	11.1992	9.59484	3.92688	12.7797	8.49069	8.23042	15.0358	6.05597	6.78592	19.0946	10.9189	9.21894	28.5777	5.27829	9.46009	7.50875	7.77471	11.3673	12.3433	5.93806
ENSSSCG00000040651	1.99056	1.69076	0.681224	2.48194	0.0130669	0.385886	1.00029	1.98001	2.64063	0	0.966222	2.91724	0.994702	4.77061	2.35624	0	0	1.46581	1.15626	0	0	1.95761	0	0.959484	1.96344	1.06497	0.94341	0.823042	3.75894	3.02799	0	1.12321	3.9705	17.4135	1.05843	4.39858	0	0	4.85919	3.10016	0	0.989677
ENSSSCG00000033570	167.552	-0.322601	0.130443	-2.47313	0.0133936	0.386342	166.048	164.341	175.162	275.303	143.001	168.227	159.152	137.394	101.318	148.775	205.578	167.102	156.095	120.505	176.9	234.913	160.861	142.963	146.276	188.501	189.625	128.395	271.584	146.353	196.792	149.387	125.071	195.646	171.466	150.431	149.641	127.649	171.044	196.344	196.371	127.668
ENSSSCG00000003171	4.20204	-1.09553	0.44337	-2.47091	0.0134769	0.387152	1.00029	0.990005	4.40104	2.69026	6.76356	1.94482	0.994702	3.81649	1.17812	0.941613	8.60158	0	2.31252	1.16995	3.70471	4.89402	4.07242	2.87845	0.981721	2.12995	1.88682	3.29217	24.4331	3.02799	3.87767	4.49285	2.97788	5.12163	8.46748	5.27829	6.02006	9.38594	3.88735	6.20033	4.48847	2.96903
ENSSSCG00000014996	3.82328	-1.14131	0.461922	-2.47077	0.0134821	0.387152	4.00115	2.97002	0	4.48376	8.696	3.88965	0	5.72473	0	0.941613	7.74142	1.46581	5.78129	4.67982	2.77853	4.89402	4.07242	1.91897	2.94516	2.12995	0.94341	5.7613	19.7345	5.04664	1.93883	2.24642	1.98525	2.04865	3.1753	3.51886	5.16005	4.69297	4.85919	2.06678	3.36635	1.97935
ENSSSCG00000033457	25.8845	0.768276	0.310812	2.47183	0.0134422	0.387152	13.0037	12.8701	37.849	12.5545	25.1218	39.8689	40.7828	20.9907	60.0842	17.8906	24.0844	39.5769	26.5939	19.8892	17.5974	13.7032	23.4164	53.7311	15.7075	27.6893	13.2077	35.3908	18.7947	11.1026	7.75533	11.2321	58.5649	38.9244	16.935	16.7146	15.4802	55.377	20.4086	18.601	15.7097	34.6387
ENSSSCG00000045812	3.76229	-1.52511	0.617838	-2.46846	0.0135695	0.38908	10.0029	0.990005	1.76042	0.896752	0.966222	0	1.9894	2.86237	0	3.76645	15.4828	0	1.15626	0	2.77853	4.89402	5.09053	10.5543	2.94516	1.06497	12.2643	0.823042	0.939736	4.03731	1.93883	4.49285	0	5.12163	3.1753	1.75943	11.1801	2.81578	0.971838	4.13355	14.5875	0
ENSSSCG00000004651	217.898	0.182025	0.0738323	2.46538	0.0136867	0.389327	233.067	242.551	218.292	207.15	213.535	228.517	227.787	215.632	217.952	197.739	188.375	240.393	186.157	205.912	197.276	226.104	202.603	252.344	232.668	205.54	220.758	254.32	169.152	210.95	198.73	197.685	183.636	236.619	205.336	195.297	195.222	228.078	276.002	264.547	195.249	273.151
ENSSSCG00000005616	17.7221	-0.760592	0.308889	-2.46235	0.0138032	0.389327	8.0023	7.92004	13.2031	33.1798	19.3244	7.7793	11.9364	11.4495	17.6718	5.64968	30.9657	33.7137	18.5001	14.0395	16.6712	21.5337	27.4888	9.59484	2.94516	29.8193	17.9248	15.6378	37.5894	7.0653	20.3577	12.3553	32.7566	13.3162	16.935	25.5117	21.5002	10.3245	11.6621	14.4674	30.2972	8.90709
ENSSSCG00000045776	223.585	0.379852	0.154333	2.46125	0.0138452	0.389327	205.059	318.782	232.375	278.89	159.427	194.482	234.75	266.2	315.736	217.513	148.807	99.6752	200.033	292.489	185.236	256.446	200.567	246.587	310.224	120.342	269.815	204.938	110.889	252.332	212.302	233.628	186.614	254.033	177.817	239.283	218.442	171.763	221.579	238.713	287.262	286.017
ENSSSCG00000037318	23.3018	-0.793584	0.321815	-2.46597	0.0136645	0.389327	21.006	5.94003	29.0469	28.6961	35.7502	20.4207	23.8728	14.3118	17.6718	12.241	18.0633	45.4402	15.0313	11.6995	23.1544	32.3005	17.3078	11.5138	30.4334	11.7147	26.4155	13.9917	109.949	19.1772	18.4189	20.2178	18.8599	13.3162	16.935	6.15801	26.6603	29.0964	22.3523	28.9349	26.9308	15.8348
ENSSSCG00000032721	59.5172	0.522617	0.212138	2.46357	0.0137562	0.389327	39.0112	40.5902	76.5782	42.1474	65.7031	84.5998	96.4861	64.8803	114.278	57.4384	30.9657	128.991	62.4379	39.7784	50.9398	28.3853	69.2312	72.9208	61.8484	63.8985	58.4914	55.9669	29.1318	51.4758	58.165	47.1749	77.4248	54.2893	28.5777	54.5423	33.5403	119.201	50.5356	56.8363	41.5184	34.6387
ENSSSCG00000041953	1.30695	1.84592	0.74999	2.46126	0.0138449	0.389327	1.00029	0.990005	2.64063	0.896752	0.966222	2.91724	4.97351	0	2.35624	0	0.860158	2.93162	1.15626	4.67982	0.926178	0	1.01811	1.91897	1.96344	0	0	0.823042	0	1.00933	1.93883	1.12321	1.98525	1.02433	0	0.879715	0	0.938594	1.94368	2.06678	1.12212	0
ENSSSCG00000008980	5214.8	0.179863	0.0729943	2.46407	0.013737	0.389327	5200.5	5151.99	5162.43	4857.71	5259.15	5465.93	5718.54	5006.28	5098.91	5616.72	4998.38	6134.42	4917.56	4944.23	4921.71	4866.61	5035.55	5842.3	5467.2	4419.65	5268	4829.61	3318.21	4614.65	4977.95	4832.06	6718.09	4859.4	4951.36	4822.6	5296.79	6772.89	5695.94	5275.45	5409.73	6004.37
ENSSSCG00000007710	89.5541	-0.836421	0.339587	-2.46305	0.0137761	0.389327	54.0155	65.3403	66.8959	67.2564	214.501	95.2964	137.269	63.9262	147.265	42.3726	62.7915	90.8803	92.5006	70.1973	78.7251	60.6858	79.4122	61.407	42.214	124.602	60.3783	79.8351	532.83	68.6344	65.9203	50.5445	93.3068	66.5812	74.0904	65.0989	55.0405	86.3506	56.3666	53.7362	72.9377	24.7419
ENSSSCG00000001837	43.4024	-0.538646	0.218744	-2.46245	0.0137991	0.389327	30.0086	36.6302	32.5677	46.6311	41.5476	35.9792	33.8199	30.5319	22.3843	42.3726	36.9868	67.4273	40.469	36.2686	25.933	37.1945	53.9596	34.5414	42.214	52.1838	39.6232	46.9134	168.213	47.4385	39.7461	41.5588	57.5723	38.9244	34.9283	31.6697	37.8404	54.4384	30.127	39.2687	44.8847	29.6903
ENSSSCG00000035684	3940.09	0.238564	0.0969025	2.4619	0.0138204	0.389327	3461	3627.38	3936.29	3173.61	4275.53	4712.31	4725.83	3764.97	5199.05	4106.37	3594.6	5757.71	3702.34	3461.89	3782.51	3267.24	3817.9	4589.21	3716.8	3510.16	3302.88	3953.9	2911.3	3543.75	3398.77	3981.78	5854.5	3438.66	3408.16	3337.64	3577.64	5069.35	4078.81	4283.39	3264.24	4255.61
ENSSSCG00000009519	170.801	-0.362727	0.147397	-2.46088	0.0138596	0.389327	173.05	153.451	154.037	155.138	184.548	145.862	175.067	149.797	236.802	148.775	150.528	227.201	165.345	161.454	159.303	153.672	195.476	165.031	168.856	193.825	149.059	153.909	433.218	161.493	154.137	132.539	109.189	145.454	128.071	143.394	169.422	168.008	170.072	196.344	189.638	127.668
ENSSSCG00000017143	257.969	-0.265173	0.107758	-2.46082	0.0138618	0.389327	246.071	245.521	244.698	304.896	253.15	231.434	231.765	264.292	274.502	258.943	323.419	233.064	270.564	256.22	231.544	256.446	296.269	231.236	223.832	365.286	208.494	190.946	357.1	275.547	274.345	267.324	353.375	284.763	294.245	255.997	213.282	216.815	198.255	190.143	309.705	153.4
ENSSSCG00000017392	67.4735	0.458626	0.186022	2.46544	0.0136846	0.389327	98.0282	105.931	81.8594	96.8492	60.872	47.6482	52.7192	90.6416	77.756	83.8035	46.4485	45.4402	97.1256	91.2564	50.0136	61.6646	44.7966	60.4475	89.3366	34.0792	66.0387	31.2756	60.1431	47.4385	111.483	56.1606	52.6091	62.4839	44.4543	71.2569	60.2006	45.9911	73.8597	66.1368	62.8386	99.9574
ENSSSCG00000039041	124.675	-0.474043	0.19242	-2.46358	0.0137556	0.389327	86.0248	72.2704	104.745	86.0882	145.9	198.372	168.105	98.2746	164.937	85.6867	128.164	126.06	148.001	119.335	182.457	106.69	183.259	86.3536	85.4097	214.06	84.9069	165.432	177.61	138.278	81.431	128.046	130.034	136.235	152.415	125.799	105.781	107	87.4654	75.4373	153.73	48.4942
ENSSSCG00000036796	32.6825	-1.8583	0.755375	-2.46011	0.0138895	0.389535	16.0046	23.7601	8.80209	16.1415	177.785	11.6689	16.9099	18.1283	16.4937	10.3577	2.58047	112.867	13.8751	4.67982	1.85236	29.3641	9.16295	20.1492	11.7807	3.19492	16.9814	3.29217	339.245	3.02799	13.5718	2.24642	2.97788	6.14596	8.46748	6.15801	18.0602	115.447	2.91551	86.8046	7.85483	17.8142
ENSSSCG00000006762	64.9635	-0.306422	0.124592	-2.4594	0.0139171	0.389739	52.015	41.5802	71.2969	72.6369	65.7031	69.0413	68.6344	56.2932	75.3997	62.1464	66.2321	77.688	70.5317	44.4583	61.1277	70.4738	84.5028	64.2854	64.7936	80.9381	64.1519	51.8517	107.13	48.4478	61.0732	57.2838	78.4174	65.5569	71.9735	45.7452	56.7606	59.1314	48.5919	67.1702	84.1588	51.4632
ENSSSCG00000039045	73.4188	-0.561102	0.228279	-2.45797	0.0139725	0.390191	88.0253	32.6702	121.469	55.5986	53.1422	87.5171	43.7669	65.8344	29.453	52.7303	82.5751	36.6453	67.0629	54.9878	72.2419	188.909	64.1406	31.663	102.099	43.664	72.6426	59.2591	138.141	84.7836	95.0028	60.6534	45.6608	77.8488	81.4995	46.6249	89.4409	60.07	72.8879	94.0383	103.235	87.0916
ENSSSCG00000037551	8.74931	-0.771807	0.314006	-2.45794	0.0139738	0.390191	10.0029	4.95003	7.92188	6.27727	1.93244	7.7793	5.96821	8.5871	22.3843	10.3577	9.46174	5.86325	2.31252	9.35963	11.1141	17.6185	15.2716	6.71639	10.7989	7.45482	13.2077	6.58434	5.63841	12.1119	7.75533	7.86248	2.97788	10.2433	19.0518	6.15801	15.4802	8.44734	3.88735	7.23372	2.24424	3.95871
ENSSSCG00000021053	11.5765	-1.59034	0.647215	-2.4572	0.0140025	0.390243	11.0032	0	7.92188	0.896752	8.696	13.6138	21.8834	0	108.387	9.41613	6.88126	11.7265	5.78129	4.67982	16.6712	6.85162	52.9415	0	4.90861	45.7939	6.60387	5.7613	3.75894	3.02799	7.75533	7.86248	4.96313	5.12163	4.23374	6.15801	9.46009	3.75438	2.91551	3.10016	2.24424	1.97935
ENSSSCG00000044652	2.88227	-1.08833	0.44298	-2.45685	0.0140163	0.390243	3.00086	1.98001	4.40104	4.48376	0.966222	2.91724	2.9841	0.954122	1.17812	1.88323	6.88126	1.46581	1.15626	3.50986	0.926178	1.95761	6.10863	1.91897	0	6.38985	3.77364	3.29217	0.939736	5.04664	3.87767	0	0	2.04865	6.35061	1.75943	1.72002	0.938594	2.91551	3.10016	8.97694	3.95871
ENSSSCG00000004293	1454.73	0.363509	0.148195	2.4529	0.014171	0.39116	870.25	1009.81	1557.09	1485.92	1641.61	1000.61	1020.56	1765.13	1614.03	1669.48	1250.67	1300.17	1393.29	1737.38	1529.12	1507.36	1544.47	1715.56	1944.79	1433.46	1816.06	1762.96	1280.86	1269.74	1548.16	1846.56	812.96	1802.81	1404.54	1553.58	866.889	1018.37	1914.52	1772.26	766.407	1942.74
ENSSSCG00000012061	116.804	-0.344766	0.140714	-2.45012	0.014281	0.39116	125.036	69.3004	97.7032	96.8492	143.967	110.855	99.4702	69.6509	194.39	129.943	118.702	145.115	105.219	104.126	123.182	85.1559	141.517	87.313	98.1721	178.916	100.945	113.58	130.623	114.054	78.5227	139.278	114.152	95.2623	114.311	112.604	80.8408	151.114	107.874	195.31	136.898	95.009
ENSSSCG00000033760	693.51	-0.24485	0.0999294	-2.45023	0.0142765	0.39116	644.185	555.393	825.636	712.918	530.456	843.081	548.081	593.464	745.751	528.245	808.548	492.513	748.099	759.3	833.56	906.372	716.746	488.377	644.009	715.663	723.596	728.393	661.574	812.51	640.784	789.618	761.344	734.442	801.235	654.508	743.047	647.63	524.793	567.33	865.153	670.011
ENSSSCG00000009823	556.441	0.143762	0.058623	2.45231	0.0141941	0.39116	471.136	532.623	527.245	503.078	593.26	555.247	574.938	609.684	739.86	580.033	466.206	578.996	515.691	563.918	558.485	506.041	557.922	575.69	575.289	529.293	495.29	619.751	472.687	558.159	505.066	578.454	542.966	635.082	527.1	549.822	559.865	660.77	580.187	534.262	521.785	575.992
ENSSSCG00000029198	601.361	0.215243	0.0878664	2.44966	0.0142991	0.39116	601.173	721.714	639.032	541.638	546.882	575.668	604.779	622.088	413.52	703.385	495.451	590.722	502.972	665.704	556.633	642.095	519.234	687.95	704.876	495.213	622.651	585.183	631.502	701.483	676.653	595.302	521.128	639.18	550.386	530.468	587.386	448.648	760.949	650.001	486.999	830.339
ENSSSCG00000008874	1081.56	0.666651	0.27222	2.44894	0.0143278	0.39116	591.17	803.884	994.636	800.8	1153.67	1468.34	2159.5	1029.5	1821.37	1052.72	1251.53	2484.55	1223.32	959.362	797.439	439.483	1298.08	1674.3	681.314	864.76	460.384	699.586	704.802	592.476	706.705	897.446	3254.82	733.418	624.476	520.791	619.206	2033.93	1037.92	936.25	667.66	896.647
ENSSSCG00000045545	50.94	-0.489972	0.200061	-2.44912	0.0143206	0.39116	62.0178	71.2804	43.1302	86.985	43.48	35.9792	32.8252	46.752	11.7812	44.2558	67.0923	64.4957	61.2817	35.0986	46.3089	51.8766	63.1225	40.2983	25.5247	77.7432	48.1139	39.506	78.9378	35.3265	67.8592	37.066	50.6239	54.2893	57.1555	50.1438	59.3406	45.0525	57.3385	51.6694	67.3271	22.7626
ENSSSCG00000034715	60.4075	-0.359456	0.146748	-2.44947	0.0143065	0.39116	60.0173	46.5302	58.0938	43.0441	61.8382	86.5447	77.5867	55.3391	76.5779	46.139	66.2321	70.3589	58.9691	62.0076	60.2016	51.8766	87.5571	43.1768	58.9033	88.3929	47.1705	54.3208	96.7928	68.6344	74.6451	51.6677	65.5133	44.046	66.6814	65.0989	49.8805	49.7455	47.6201	44.4357	58.3501	30.68
ENSSSCG00000006456	17.0078	0.672081	0.274052	2.45239	0.0141912	0.39116	8.0023	10.8901	23.7656	5.38051	28.0204	25.2827	25.8622	14.3118	12.9593	20.7155	9.46174	20.5214	20.8126	8.18968	20.3759	15.6608	14.2535	25.9061	6.87205	14.9096	21.6984	24.6913	8.45762	7.0653	16.4801	14.6017	41.6903	15.3649	8.46748	14.0754	15.4802	32.8508	19.4368	13.434	13.4654	12.8658
ENSSSCG00000006493	36.2674	-0.486357	0.198418	-2.45117	0.0142392	0.39116	35.0101	28.7101	36.9688	50.2181	47.3449	20.4207	35.8093	26.7154	9.42497	20.7155	46.4485	39.5769	47.4066	25.739	27.7853	39.1521	63.1225	29.744	18.6527	40.469	41.51	32.9217	42.2881	27.2519	37.8072	30.3267	41.6903	41.9974	59.2723	41.3466	34.4003	24.4034	34.9862	42.3689	62.8386	20.7832
ENSSSCG00000050149	16.4949	-0.573273	0.234106	-2.44877	0.0143343	0.39116	22.0063	23.7601	13.2031	23.3156	17.392	13.6138	13.9258	9.54122	2.35624	9.41613	20.6438	11.7265	10.4063	17.5493	25.0068	12.7244	20.3621	9.59484	11.7807	27.6893	18.8682	13.9917	34.7702	17.1586	23.266	12.3553	12.9041	16.3892	14.8181	18.474	20.6402	15.9561	18.4649	14.4674	21.3202	3.95871
ENSSSCG00000001840	149.049	-0.225496	0.0919542	-2.45226	0.0141962	0.39116	154.044	150.481	173.401	171.28	172.954	158.503	139.258	124.99	123.703	164.782	175.472	209.611	149.157	133.375	138.001	150.736	135.408	111.3	106.026	150.161	150.002	153.086	143.78	140.297	158.984	122.43	147.901	159.795	148.181	117.882	159.102	182.087	131.198	151.908	198.615	107.875
ENSSSCG00000045570	3.26763	-1.10504	0.450213	-2.45448	0.0141087	0.39116	8.0023	1.98001	3.52084	2.69026	2.89867	0	0.994702	3.81649	2.35624	0.941613	1.72032	2.93162	5.78129	3.50986	1.85236	2.93641	6.10863	3.83794	1.96344	2.12995	0	7.40738	7.51789	8.07463	0	2.24642	1.98525	2.04865	4.23374	0.879715	4.30004	0	1.94368	6.20033	7.85483	2.96903
ENSSSCG00000050651	3.72971	-1.06554	0.43483	-2.45046	0.0142672	0.39116	12.0035	6.93004	3.52084	4.48376	3.86489	0.972412	1.9894	5.72473	1.17812	0.941613	6.0211	1.46581	3.46877	0	1.85236	7.83042	3.05432	1.91897	1.96344	3.19492	4.71705	0.823042	8.45762	6.05597	9.69417	2.24642	2.97788	2.04865	3.1753	4.39858	6.88007	0	2.91551	4.13355	3.36635	0
ENSSSCG00000024385	188.385	0.24783	0.101235	2.44806	0.0143628	0.39138	216.062	223.741	223.573	168.589	171.988	206.151	194.962	219.448	268.612	188.323	187.514	117.265	228.939	229.311	137.074	146.82	204.639	239.871	214.997	187.436	160.38	165.432	121.226	176.633	153.168	203.301	210.437	172.087	150.298	185.62	187.482	147.359	210.889	158.108	187.394	216.739
ENSSSCG00000048526	1.19885	-1.64289	0.67157	-2.44634	0.0144313	0.391582	1.00029	0.990005	0	1.7935	2.89867	0.972412	0	0.954122	0	0.941613	1.72032	1.46581	1.15626	0	0.926178	0.978803	2.03621	0	1.96344	2.12995	0.94341	0	3.75894	2.01866	0	1.12321	0.992625	2.04865	3.1753	0	0.860008	0.938594	0.971838	1.03339	3.36635	0
ENSSSCG00000026052	1013.82	-0.15037	0.0614603	-2.44662	0.0144204	0.391582	1109.32	1009.81	993.756	1067.14	848.343	883.923	872.353	1133.5	1115.68	1019.77	1156.91	772.483	925.006	1051.79	1027.13	1088.43	1060.87	960.443	917.909	1086.27	1008.51	1050.2	939.736	1151.64	1044.06	1191.73	922.149	1013.06	1180.15	1015.19	1109.41	830.656	1027.23	966.218	1049.18	897.637
ENSSSCG00000016658	1371.59	0.738364	0.301702	2.44733	0.0143919	0.391582	749.216	859.324	1255.18	877.921	1795.24	2347.4	3137.29	1165.94	1683.53	1325.79	1427	3186.67	1327.38	934.793	900.245	581.409	1507.81	2261.5	859.006	989.362	599.065	668.31	1070.36	709.558	787.166	985.056	4498.58	992.572	697.508	849.805	720.687	3117.07	1179.81	1223.53	998.685	1107.45
ENSSSCG00000005106	757.087	-0.19512	0.0798088	-2.44484	0.0144916	0.391695	711.205	706.864	745.537	956.835	689.883	825.578	801.73	677.427	802.3	667.603	787.904	637.628	767.755	821.308	914.138	737.039	743.217	635.178	767.706	873.279	791.521	683.948	806.293	863.985	852.117	740.196	568.774	724.199	909.195	797.022	817.008	560.341	703.611	663.435	897.694	605.682
ENSSSCG00000005683	277.28	-0.16805	0.068748	-2.44443	0.0145081	0.391695	299.086	273.241	252.62	253.781	256.049	285.889	275.532	277.65	358.149	300.374	326.86	319.547	292.533	292.489	229.692	266.234	285.07	267.696	240.522	318.427	296.231	244.444	318.57	326.013	253.018	261.708	283.891	246.863	304.829	239.283	223.602	271.254	266.284	237.679	281.652	255.337
ENSSSCG00000046152	8.43678	-1.11654	0.456589	-2.4454	0.0144692	0.391695	3.00086	9.90005	8.80209	7.17402	12.5609	6.80688	8.95231	5.72473	2.35624	7.5329	5.16095	4.39743	13.8751	3.50986	3.70471	12.7244	6.10863	8.63536	0.981721	13.8447	4.71705	4.93825	75.1789	9.08396	5.8165	5.61606	8.93363	4.09731	5.29217	4.39858	2.58003	3.75438	6.80287	3.10016	6.73271	6.92774
ENSSSCG00000026472	544.3	0.234467	0.0959277	2.44421	0.014517	0.391695	666.192	670.233	585.339	514.736	486.976	512.461	568.969	630.675	673.885	578.15	350.944	467.594	476.378	546.369	517.733	476.677	585.411	680.274	629.283	394.041	532.083	595.883	401.267	601.56	446.901	520.047	488.372	606.401	572.613	478.565	503.965	611.025	512.159	534.262	466.801	710.588
ENSSSCG00000046490	1.30929	-1.81572	0.743067	-2.44355	0.0145434	0.391857	3.00086	0.990005	0	4.48376	0	0	0	0	0	0.941613	2.58047	0	1.15626	1.16995	0	1.95761	3.05432	0.959484	0	3.19492	2.83023	2.46913	0	3.02799	0	3.36963	0	1.02433	3.1753	2.63915	0.860008	0	0.971838	1.03339	2.24424	0
ENSSSCG00000013523	747.978	-0.23225	0.0950748	-2.44281	0.0145735	0.392117	763.22	786.064	816.834	893.165	652.2	803.212	694.302	701.28	558.429	853.101	891.123	710.919	868.349	723.032	702.969	786.958	737.108	673.558	652.845	843.46	802.842	590.944	1081.64	725.707	876.353	676.173	734.543	719.077	759.956	719.607	731.867	825.963	704.583	661.368	796.704	407.747
ENSSSCG00000004367	6.56502	-1.2475	0.510965	-2.44147	0.0146277	0.393024	5.00144	1.98001	5.28125	2.69026	21.2569	4.86206	3.97881	3.81649	7.06873	2.82484	5.16095	13.1923	4.62503	7.01973	4.63089	2.93641	7.12674	5.7569	0.981721	7.45482	3.77364	7.40738	33.8305	6.05597	1.93883	2.24642	0.992625	1.02433	4.23374	4.39858	5.16005	30.035	0.971838	9.30049	3.36635	3.95871
ENSSSCG00000010801	424.57	0.147974	0.0606471	2.43991	0.0146908	0.39417	398.115	471.242	432.183	365.875	476.348	453.144	441.648	402.64	422.945	421.842	385.351	511.568	372.315	431.713	404.74	386.627	392.989	479.742	445.701	437.705	384.911	413.167	458.591	385.564	347.051	440.299	445.689	484.506	374.686	378.278	405.924	443.955	421.778	436.09	405.085	524.529
ENSSSCG00000023814	198.503	0.31746	0.130232	2.43766	0.0147828	0.395312	183.053	164.341	236.776	146.171	196.143	197.4	283.49	223.265	186.143	203.388	174.612	253.585	173.439	179.003	158.376	145.842	193.44	285.926	195.362	221.515	164.153	178.6	150.358	158.465	136.688	194.316	339.478	190.525	143.947	200.575	208.982	292.841	185.621	218.045	203.103	179.132
ENSSSCG00000023907	414.546	-0.199038	0.0816781	-2.43685	0.0148157	0.395312	407.117	377.192	394.334	498.594	356.536	418.137	352.124	377.832	256.83	377.587	477.388	318.081	413.94	471.492	476.055	461.995	478.51	370.361	441.774	406.82	416.987	418.106	480.205	444.105	427.513	440.299	392.087	375.928	531.334	450.414	448.064	311.613	418.862	398.888	463.435	373.108
ENSSSCG00000047416	1.0056	-1.99591	0.818962	-2.43712	0.0148047	0.395312	1.00029	0.990005	0.880209	1.7935	0.966222	2.91724	0	1.90824	0	0.941613	0.860158	1.46581	0	0	2.77853	1.95761	0	0	0	3.19492	0	3.29217	1.87947	1.00933	0	0	0	0	2.11687	0	0.860008	0	0	1.03339	3.36635	0.989677
ENSSSCG00000017260	485.001	0.315993	0.129671	2.43688	0.0148145	0.395312	423.122	427.682	437.464	396.365	492.773	536.771	677.392	502.822	635.007	458.565	494.591	735.837	522.628	437.563	439.935	354.327	513.125	521.959	453.555	466.459	386.798	458.435	348.642	272.519	366.439	467.256	871.525	477.336	366.218	513.754	444.624	575.358	426.637	500.16	515.052	541.353
ENSSSCG00000027327	5.0646	-0.828457	0.340262	-2.43476	0.0149016	0.397053	5.00144	2.97002	5.28125	8.07077	5.79733	6.80688	3.97881	3.81649	0	6.59129	10.3219	2.93162	2.31252	4.67982	7.40942	2.93641	5.09053	4.79742	1.96344	4.2599	3.77364	5.7613	9.39736	5.04664	6.78592	4.49285	7.941	5.12163	5.29217	3.51886	6.88007	3.75438	1.94368	4.13355	13.4654	0
ENSSSCG00000031835	193.191	0.164406	0.067539	2.43424	0.0149231	0.397074	184.053	220.771	193.646	173.073	186.481	190.593	232.76	202.274	172.006	208.096	158.269	170.034	179.22	204.742	199.128	203.591	188.35	195.735	186.527	183.176	188.682	196.707	184.188	191.772	217.149	202.178	201.503	200.768	157.707	165.386	208.982	165.193	238.1	220.112	167.196	216.739
ENSSSCG00000032591	19.9298	0.668581	0.274812	2.43286	0.0149799	0.397484	6.00173	7.92004	18.4844	26.0058	15.4596	21.3931	22.8781	15.266	15.3156	43.3142	12.9024	21.9872	32.3752	16.3794	15.745	21.5337	15.2716	41.2578	17.671	14.9096	12.2643	21.3991	18.7947	10.0933	10.6636	15.725	44.6681	22.5352	16.935	19.3537	17.2002	31.9122	12.6339	27.9015	5.61059	27.711
ENSSSCG00000033626	619.592	-0.221566	0.0910589	-2.43322	0.0149653	0.397484	569.164	548.463	573.896	680.635	657.997	655.406	659.487	681.243	940.14	517.887	619.314	643.491	686.817	528.819	692.781	684.183	594.574	499.891	622.411	755.067	481.139	628.804	880.532	563.205	600.069	555.99	578.701	513.187	721.852	609.643	595.126	555.648	495.637	545.629	626.142	542.343
ENSSSCG00000034814	269.477	0.204926	0.0842735	2.43167	0.0150293	0.397697	231.066	307.892	260.542	251.091	235.758	262.551	301.395	313.906	374.642	295.666	209.018	216.94	282.127	258.56	219.504	277.001	278.961	338.698	256.229	226.84	249.06	301.234	202.043	309.864	253.018	281.926	269.994	276.568	252.966	300.863	224.462	243.096	296.411	282.115	285.018	274.141
ENSSSCG00000044904	1.61692	1.94401	0.799353	2.43198	0.0150167	0.397697	1.00029	2.97002	2.64063	1.7935	3.86489	0	0	1.90824	0	1.88323	0.860158	2.93162	2.31252	0	0	0	0	5.7569	0	0	1.88682	1.64608	0.939736	1.00933	6.78592	3.36963	0.992625	2.04865	1.05843	2.63915	0	1.87719	1.94368	3.10016	0	0.989677
ENSSSCG00000004181	3.59806	1.47938	0.609304	2.42799	0.0151828	0.398179	3.00086	1.98001	3.52084	6.27727	6.76356	1.94482	4.97351	3.81649	1.17812	1.88323	5.16095	1.46581	9.25006	4.67982	0.926178	1.95761	0	0	12.7624	2.12995	1.88682	8.23042	0	0	1.93883	5.61606	0.992625	0	1.05843	12.316	1.72002	1.87719	2.91551	8.26711	1.12212	7.91742
ENSSSCG00000050754	2.7904	-1.45471	0.598734	-2.42964	0.0151137	0.398179	2.00058	0	1.76042	1.7935	1.93244	7.7793	7.95761	1.90824	2.35624	0	3.44063	5.86325	8.0938	0	1.85236	1.95761	6.10863	0	0	6.38985	0.94341	4.93825	3.75894	5.04664	2.90825	1.12321	0.992625	0	2.11687	3.51886	1.72002	4.69297	0	4.13355	3.36635	0
ENSSSCG00000022310	399.694	-0.278485	0.114709	-2.42776	0.0151926	0.398179	312.09	351.452	415.459	508.459	408.712	321.868	409.817	359.704	420.589	343.689	521.256	408.961	454.409	377.895	443.639	419.907	425.568	263.858	335.749	462.199	361.326	332.509	589.214	406.759	439.146	360.551	518.15	403.585	491.114	418.744	342.283	386.701	328.481	326.551	486.999	231.584
ENSSSCG00000035829	87.7137	-0.340232	0.140029	-2.42973	0.01511	0.398179	98.0282	87.1205	105.625	96.8492	87.9262	92.3791	96.4861	87.7792	126.059	69.6793	104.939	127.526	102.907	58.4977	99.101	115.499	116.064	62.3665	82.4646	132.057	67.9255	77.366	96.7928	65.6064	94.0334	56.1606	110.181	78.8731	75.1489	65.9786	110.941	68.5173	58.3103	71.3038	61.7165	49.4839
ENSSSCG00000033351	90.7796	-0.309071	0.12728	-2.42826	0.0151713	0.398179	95.0273	94.0505	101.224	98.6428	103.386	79.7378	111.407	75.3757	50.6592	64.9713	111.821	112.867	85.5631	81.8968	95.3963	99.8379	111.992	91.151	63.8119	83.068	96.2278	65.0204	151.297	100.933	97.9111	66.2695	101.248	69.6542	112.194	87.9715	104.921	78.8419	107.874	63.0367	95.38	57.4013
ENSSSCG00000037666	11.9998	0.667379	0.274873	2.42796	0.0151842	0.398179	10.0029	6.93004	16.724	13.4513	10.6284	13.6138	15.9152	11.4495	11.7812	11.2994	15.4828	8.79487	6.93755	26.9089	17.5974	8.80923	6.10863	9.59484	14.7258	11.7147	11.3209	9.05347	0.939736	17.1586	15.5107	23.5874	14.8894	9.21894	6.35061	13.1957	8.60008	7.50875	11.6621	14.4674	2.24424	17.8142
ENSSSCG00000043908	1.41731	-2.03987	0.839576	-2.42964	0.0151136	0.398179	0	0	1.76042	1.7935	0.966222	0.972412	0	0	2.35624	0.941613	1.72032	2.93162	2.31252	0	1.85236	1.95761	0	0	0.981721	0	0	0.823042	13.1563	2.01866	0	0	0	2.04865	1.05843	1.75943	2.58003	3.75438	0	1.03339	2.24424	0
ENSSSCG00000005219	665.27	0.133748	0.0551041	2.42719	0.0152161	0.39818	766.22	700.924	587.099	608.895	663.795	619.426	675.402	692.693	670.351	630.88	567.704	649.354	633.629	690.273	617.761	668.523	622.062	766.628	745.126	545.267	708.501	673.249	614.587	651.017	670.836	705.377	594.583	664.788	629.769	665.065	690.587	675.788	782.33	702.704	604.822	793.721
ENSSSCG00000038581	164.679	0.232343	0.095742	2.42677	0.0152341	0.39818	155.045	194.041	150.516	155.138	178.751	164.338	183.025	169.834	186.143	172.315	166.871	149.513	146.845	160.284	133.37	125.287	169.006	199.573	165.911	159.746	146.229	191.769	113.708	129.194	123.116	174.098	172.717	184.379	136.538	137.236	164.262	225.263	196.311	160.175	184.027	203.873
ENSSSCG00000050889	8.34217	-0.737917	0.304145	-2.4262	0.0152577	0.398255	6.00173	4.95003	4.40104	3.58701	7.72978	8.75171	10.9417	2.86237	4.71248	10.3577	7.74142	5.86325	18.5001	8.18968	12.0403	19.5761	15.2716	2.87845	7.85377	12.7797	2.83023	5.7613	11.2768	8.07463	13.5718	4.49285	5.95575	4.09731	9.52591	9.67687	11.1801	9.38594	11.6621	8.26711	5.61059	3.95871
ENSSSCG00000031904	4427.36	0.665556	0.274412	2.42539	0.0152921	0.398612	2458.71	3094.76	3853.55	2987.08	5377.99	6342.07	9240.78	3782.14	7638.94	4807.87	5062.89	9841.46	4857.44	3803.52	3437.97	1692.35	5046.75	6331.63	2771.4	3503.77	2082.11	2698.76	3032.53	2276.04	2820.03	3319.09	13027.2	3165.17	2522.25	2453.53	2614.43	9164.43	4209.03	3448.42	2782.85	3835.99
ENSSSCG00000038025	1051.04	-0.478631	0.197448	-2.42408	0.0153471	0.399502	799.23	893.975	886.37	954.144	1361.41	936.433	1192.65	643.078	864.741	814.495	1970.62	1374.93	1706.64	1029.56	1131.79	734.102	1597.41	1052.55	546.819	1400.44	773.596	655.965	1241.39	1118.34	1108.04	1187.23	1595.15	1015.11	1234.13	788.225	784.328	1392.87	670.568	605.565	1374.59	400.819
ENSSSCG00000040162	136.009	0.490282	0.202315	2.42336	0.0153777	0.399757	105.03	178.201	136.432	98.6428	37.6827	103.076	134.285	223.265	61.2623	107.344	171.171	123.128	84.4068	241.011	87.9869	185.973	122.173	144.882	208.125	73.4833	142.455	53.4978	95.853	173.605	171.587	61.7766	179.665	184.379	75.1489	142.514	130.721	114.508	220.607	81.6377	196.371	244.45
ENSSSCG00000033363	7.5938	0.713056	0.294319	2.42273	0.0154042	0.399906	8.0023	6.93004	7.92188	15.2448	1.93244	5.83447	6.96291	6.67886	3.53436	12.241	4.30079	8.79487	11.5626	7.01973	11.1141	3.91521	5.09053	4.79742	5.89033	6.38985	8.49069	6.58434	5.63841	4.03731	11.633	5.61606	12.9041	10.2433	4.23374	12.316	2.58003	11.2631	11.6621	7.23372	7.85483	6.92774
ENSSSCG00000005751	282.701	-0.253242	0.104582	-2.42147	0.0154579	0.40039	290.083	259.381	339.761	340.766	228.995	313.117	280.506	271.925	247.405	239.17	360.406	219.872	287.908	260.9	333.424	323.005	376.699	182.302	288.626	279.023	339.628	232.921	229.296	270.5	262.712	235.874	314.662	285.787	331.29	258.636	355.183	253.42	279.889	227.345	375.91	200.904
ENSSSCG00000047974	2.40427	-5.2014	2.14817	-2.42131	0.0154645	0.40039	0	0	0	0	0	0.972412	0	0	0	0	0	0	0	0	0	28.3853	0	0	0	38.3391	1.88682	0.823042	14.096	0	0	0	0.992625	0	1.05843	0	0	0	0	0	0	0
ENSSSCG00000011412	370.62	-0.541978	0.223957	-2.42001	0.0155203	0.400752	288.083	301.952	291.349	404.435	600.99	390.91	531.171	372.108	473.605	284.367	302.776	469.06	309.877	322.907	381.585	284.832	368.554	260.02	276.845	478.174	281.136	236.213	1399.27	336.106	349.959	302.144	190.584	235.595	340.816	308.78	288.103	443.955	279.889	312.083	325.414	318.676
ENSSSCG00000044602	17.7433	-0.570124	0.235558	-2.42031	0.0155071	0.400752	17.0049	15.8401	21.125	12.5545	17.392	19.4482	14.9205	17.1742	7.06873	13.1826	18.0633	13.1923	10.4063	7.01973	12.0403	8.80923	21.3802	9.59484	10.7989	29.8193	17.9248	23.8682	26.3126	30.2799	11.633	29.2035	16.8746	18.4379	27.5193	29.0306	15.4802	29.0964	6.80287	15.5008	37.0299	6.92774
ENSSSCG00000037170	284.385	0.140948	0.0583062	2.41738	0.0156328	0.403116	289.083	297.002	248.219	257.368	297.596	281.027	292.442	275.741	285.105	290.017	268.369	244.791	277.502	269.089	270.444	259.383	241.291	339.657	331.822	274.764	311.325	267.489	264.066	286.649	271.437	307.76	276.942	278.617	276.251	285.028	282.943	255.298	340.143	286.249	291.751	365.191
ENSSSCG00000020666	114.362	0.28898	0.119587	2.41649	0.015671	0.403559	97.0279	103.951	105.625	96.8492	166.19	144.889	154.179	127.852	89.5372	112.052	70.5329	165.637	108.688	120.505	136.148	83.1983	102.829	95.9484	121.733	102.238	119.813	132.51	124.045	81.7556	82.4004	124.676	126.063	120.87	118.545	130.198	86.0008	142.666	92.3246	100.239	106.601	122.72
ENSSSCG00000004119	489.233	-0.583088	0.241486	-2.41458	0.0157532	0.404591	262.075	342.542	399.615	341.663	777.809	534.827	450.6	356.842	289.818	347.455	390.512	482.252	361.909	479.681	694.633	363.136	521.27	351.171	365.2	495.213	350.949	650.204	2105.01	527.879	456.595	626.752	254.112	431.241	625.535	605.244	455.804	339.771	376.101	468.125	423.038	307.79
ENSSSCG00000026945	4.64137	-1.45953	0.604459	-2.41461	0.0157521	0.404591	10.0029	2.97002	3.52084	6.27727	17.392	0	3.97881	3.81649	0	7.5329	9.46174	8.79487	3.46877	1.16995	0.926178	1.95761	4.07242	0	1.96344	2.12995	4.71705	3.29217	31.951	3.02799	3.87767	0	6.94838	2.04865	3.1753	1.75943	1.72002	4.69297	3.88735	2.06678	4.48847	0
ENSSSCG00000049011	8.43807	-0.579355	0.240004	-2.41394	0.015781	0.404764	12.0035	5.94003	12.3229	8.96752	6.76356	10.6965	6.96291	5.72473	3.53436	3.76645	10.3219	8.79487	4.62503	11.6995	12.0403	8.80923	13.2354	10.5543	6.87205	10.6497	4.71705	9.87651	15.0358	18.1679	5.8165	5.61606	6.94838	7.17028	9.52591	8.79715	10.3201	3.75438	6.80287	4.13355	7.85483	4.94839
ENSSSCG00000011486	107.903	0.280677	0.116379	2.41175	0.015876	0.404858	127.037	108.901	122.349	102.23	128.508	79.7378	109.417	115.449	80.1122	115.818	101.499	63.0299	82.0943	148.584	81.5037	109.626	89.5933	151.598	105.044	87.3279	104.719	117.695	112.768	100.933	121.177	112.321	76.4322	134.187	87.8501	131.957	111.801	89.1664	117.592	104.372	89.7694	162.307
ENSSSCG00000003256	1937.23	-0.396688	0.164479	-2.41179	0.0158745	0.404858	1180.34	1496.89	1447.94	1864.35	1790.41	1645.32	1107.1	1687.84	1149.85	1389.82	2343.93	1824.94	1708.95	2683.88	2761.86	1620.9	2225.58	1397.01	1598.24	1902.05	1315.11	2727.56	3329.48	3303.53	1735.26	3043.9	1504.82	2286.3	2352.9	2073.49	2048.54	2131.55	1340.16	2099.84	2267.8	1352.89
ENSSSCG00000015776	236.556	0.220892	0.0915669	2.41236	0.0158497	0.404858	199.057	207.901	232.375	200.873	252.184	281.027	300.4	239.485	301.599	222.221	209.878	296.094	209.283	215.272	205.612	194.782	243.327	253.304	238.558	195.955	236.796	223.868	234.934	238.202	171.587	233.628	336.5	266.325	207.453	214.651	224.462	278.762	280.861	225.279	210.958	232.574
ENSSSCG00000051611	128.884	-0.749912	0.310966	-2.41155	0.0158847	0.404858	174.05	43.5602	51.0521	133.616	114.014	56.3999	131.301	164.109	272.146	217.513	239.984	105.538	137.595	38.6085	148.188	76.3466	177.15	58.5285	56.9398	200.215	100.945	172.839	63.902	38.3545	90.1557	41.5588	149.886	119.846	156.648	56.3018	144.481	181.149	127.311	194.277	289.506	115.792
ENSSSCG00000007334	753.45	-0.145314	0.0602603	-2.41143	0.01589	0.404858	936.269	834.574	694.485	809.767	681.187	667.075	612.736	751.848	763.422	732.575	714.791	763.688	765.443	697.293	760.392	863.304	745.253	626.543	740.218	685.844	848.126	838.68	826.028	773.146	851.148	752.552	596.568	744.685	738.787	746.878	798.088	679.542	761.921	764.707	812.413	744.237
ENSSSCG00000015425	33.899	-1.83168	0.760268	-2.40925	0.0159853	0.406746	7.00201	4.95003	5.28125	8.07077	13.5271	137.11	171.089	1.90824	210.884	5.64968	5.16095	102.607	34.6877	2.33991	55.5707	12.7244	93.6657	3.83794	9.81721	169.331	8.49069	6.58434	44.1676	17.1586	4.84708	2.24642	11.9115	5.12163	12.7012	17.5943	5.16005	4.69297	2.91551	4.13355	13.4654	3.95871
ENSSSCG00000015311	2013.84	0.222861	0.0925267	2.40861	0.0160134	0.406922	1763.51	2147.32	1933.82	1549.59	2551.79	1912.73	2526.54	2116.24	2470.52	2280.59	1802.89	2405.4	1895.11	1864.91	2064.45	1724.65	1929.31	2117.58	1828.95	1559.12	1781.16	2012.34	1464.11	1986.36	1621.83	2469.94	2754.54	1750.57	1949.64	1730.4	1740.66	2708.78	2031.14	2097.78	1831.3	2122.86
ENSSSCG00000011739	473.764	0.177231	0.0736735	2.40562	0.016145	0.407747	447.129	452.432	449.787	399.952	459.922	421.054	536.144	552.437	566.676	473.631	446.422	568.735	455.566	472.662	417.706	411.097	512.107	561.298	534.056	434.51	412.27	496.295	350.521	477.412	401.338	566.099	483.409	511.139	437.133	405.549	458.385	535.937	517.018	461.925	443.237	524.529
ENSSSCG00000012917	288.713	-0.166779	0.0693336	-2.40546	0.016152	0.407747	275.079	285.121	263.182	349.733	276.34	246.993	247.681	304.365	300.421	304.141	293.314	266.778	309.877	321.737	307.491	323.005	278.961	247.547	224.814	275.828	273.589	287.242	341.124	306.836	343.173	293.158	262.053	301.152	331.29	310.539	288.963	263.745	257.537	289.349	319.804	221.688
ENSSSCG00000013176	1034.95	0.14747	0.0612992	2.40574	0.0161395	0.407747	996.287	1129.6	1051.85	1071.62	988.445	959.771	929.051	1117.28	1261.77	1122.4	885.102	1004.08	1002.48	1050.62	990.084	1039.49	1016.07	1141.79	1164.32	894.579	990.581	958.844	989.542	952.806	1093.5	1098.5	812.96	970.037	866.858	1022.23	1054.37	1125.37	1178.84	1162.56	931.358	1233.14
ENSSSCG00000047483	6.30452	-0.767942	0.319029	-2.40712	0.0160788	0.407747	11.0032	5.94003	8.80209	4.48376	9.66222	1.94482	3.97881	3.81649	3.53436	6.59129	8.60158	13.1923	5.78129	10.5296	6.48325	7.83042	7.12674	4.79742	2.94516	6.38985	8.49069	6.58434	14.096	7.0653	2.90825	8.98569	1.98525	5.12163	7.40904	6.15801	1.72002	2.81578	3.88735	3.10016	11.2212	1.97935
ENSSSCG00000017046	60.534	-0.701767	0.29157	-2.40686	0.0160904	0.407747	45.013	37.6202	69.5365	33.1798	148.798	71.9585	83.5549	40.0731	71.8654	53.6719	64.5118	55.7008	52.0316	42.1184	51.866	50.8978	57.0139	41.2578	42.214	68.1584	51.8876	27.9834	301.655	47.4385	40.7155	42.682	41.6903	43.0217	43.3958	40.4669	47.3005	41.2981	50.5356	51.6694	65.0828	61.36
ENSSSCG00000008467	426.548	-0.178229	0.0741085	-2.40497	0.0161739	0.407764	456.131	404.912	455.068	368.565	419.34	447.31	372.018	350.163	270.968	460.449	418.897	398.701	380.409	401.294	463.089	476.677	394.007	374.199	420.177	517.578	457.554	451.85	596.732	424.927	461.442	467.256	353.375	413.828	427.608	432.82	452.364	378.253	467.454	430.923	466.801	422.592
ENSSSCG00000004931	448.173	-0.343553	0.143216	-2.39884	0.016447	0.408381	343.099	356.402	477.953	439.409	605.821	559.137	442.642	311.998	315.736	362.521	458.464	617.107	465.972	380.235	501.988	408.161	466.292	342.536	338.694	566.567	400.949	493.825	933.158	391.62	463.381	390.878	522.121	353.393	465.711	409.947	372.384	645.753	339.172	439.19	460.068	291.955
ENSSSCG00000021688	92.8852	-0.264071	0.110089	-2.3987	0.0164534	0.408381	108.031	91.0805	95.9428	98.6428	79.2302	92.3791	75.5973	77.2839	87.1809	85.6867	92.897	99.6752	67.0629	84.2367	96.3225	103.753	115.046	79.6372	80.5011	128.862	89.624	91.3577	48.8663	95.8862	101.789	89.8569	70.4764	79.8974	120.662	76.5352	110.081	95.7366	104.959	118.84	104.357	105.895
ENSSSCG00000013650	725.307	-0.13019	0.0542735	-2.39878	0.0164497	0.408381	741.213	765.274	706.808	799.006	690.849	704.999	665.455	724.179	934.25	672.311	787.904	700.658	734.224	711.332	696.486	785	722.855	710.978	610.63	781.692	707.558	730.039	884.291	741.857	673.744	712.116	755.388	704.736	725.028	735.442	638.126	699.252	655.991	669.636	802.314	629.435
ENSSSCG00000013462	182.499	-1.27981	0.53252	-2.40332	0.016247	0.408381	75.0216	110.881	120.589	48.4246	288.9	493.013	517.245	80.1463	909.509	65.9129	55.9103	231.598	159.564	65.5174	247.29	88.0923	226.019	68.1234	85.4097	411.08	84.9069	109.465	1070.36	81.7556	105.666	60.6534	63.528	71.7028	96.3175	71.2569	60.2006	62.8858	86.4936	75.4373	44.8847	76.2051
ENSSSCG00000032073	87.5296	-0.245134	0.102141	-2.39996	0.0163968	0.408381	109.031	88.1105	89.7813	81.6045	94.6898	85.5723	85.5443	95.4122	82.4685	90.3948	95.4775	67.4273	80.938	80.7268	90.7654	109.626	69.2312	85.3941	67.7388	103.303	73.586	114.403	138.141	91.8489	76.5839	83.1176	94.2994	85.0191	89.9669	87.0918	77.4008	85.412	69.0005	70.2704	95.38	66.3084
ENSSSCG00000014913	2747.76	0.234839	0.0978074	2.40103	0.0163489	0.408381	2403.69	2504.71	2500.67	2562.92	2891.9	3103.94	3681.39	2759.32	3446	2810.71	2523.7	4209.81	2705.64	2522.42	2569.22	2191.54	2835.42	3120.24	2634.94	2414.3	2285.88	2306.99	2619.98	2370.91	2391.55	2639.55	3910.94	2470.67	2302.1	2267.03	2407.16	3561.96	2929.12	2775.68	2176.91	3110.56
ENSSSCG00000000204	473.909	-0.181385	0.0755972	-2.39937	0.0164234	0.408381	475.137	517.773	504.36	594.547	487.942	409.385	407.828	470.382	369.93	481.164	544.48	451.47	515.691	453.942	499.21	475.698	499.89	391.469	427.049	512.253	476.422	417.283	603.31	516.776	538.996	444.792	496.313	445.582	534.509	490.001	458.385	471.174	460.651	429.889	463.435	323.624
ENSSSCG00000042951	3.67782	-1.01647	0.423515	-2.40007	0.0163917	0.408381	4.00115	1.98001	2.64063	5.38051	2.89867	1.94482	1.9894	4.77061	0	4.70806	6.88126	1.46581	3.46877	2.33991	5.55707	4.89402	6.10863	0	0.981721	10.6497	6.60387	0.823042	4.69868	1.00933	1.93883	2.24642	0.992625	2.04865	6.35061	8.79715	5.16005	6.57016	1.94368	3.10016	4.48847	2.96903
ENSSSCG00000047967	24.6509	-0.522533	0.217446	-2.40305	0.0162592	0.408381	23.0066	13.8601	19.3646	21.5221	44.4462	25.2827	21.8834	13.3577	18.8499	13.1826	17.2032	65.9615	26.5939	19.8892	25.0068	26.4277	16.2897	18.2302	23.5613	24.4944	23.5853	25.5143	49.806	28.2612	20.3577	21.341	18.8599	19.4622	25.4024	14.0754	25.8003	41.2981	20.4086	33.0684	26.9308	14.8452
ENSSSCG00000007077	310.382	0.204069	0.0850329	2.39989	0.0164002	0.408381	305.088	320.762	293.11	251.987	331.414	398.689	385.944	311.044	374.642	319.207	276.111	392.837	296.002	293.659	262.108	269.171	313.576	365.563	323.968	317.363	276.419	296.295	306.354	250.314	268.528	276.31	351.389	285.787	231.797	266.554	282.083	379.192	343.059	307.95	270.43	379.046
ENSSSCG00000043694	20.2565	-0.561502	0.234062	-2.39895	0.0164424	0.408381	25.0072	12.8701	18.4844	23.3156	12.5609	18.4758	17.9046	16.2201	2.35624	16.949	41.2876	23.453	12.7188	19.8892	22.2283	16.6397	34.6156	23.0276	15.7075	22.3645	15.0946	9.05347	40.4086	16.1493	37.8072	23.5874	26.8009	15.3649	22.2271	18.474	24.9402	15.0175	21.3804	9.30049	24.6866	12.8658
ENSSSCG00000016653	377.71	0.150592	0.0626884	2.40223	0.0162952	0.408381	374.108	378.182	367.047	356.011	340.11	397.717	416.78	427.447	356.971	377.587	338.042	363.521	311.033	369.706	393.626	369.988	384.844	423.132	414.286	350.377	354.722	386.83	259.367	359.321	360.623	415.588	399.035	400.512	366.218	347.488	437.744	390.455	395.538	395.788	363.566	454.262
ENSSSCG00000017497	221.636	-0.294995	0.123007	-2.3982	0.0164758	0.408408	206.059	182.161	227.974	191.008	284.069	258.662	222.813	197.503	258.008	192.089	218.48	256.517	216.22	183.683	204.685	185.973	260.635	154.477	185.545	258.789	158.493	266.666	402.207	191.772	217.149	180.837	256.097	207.938	192.635	194.417	220.162	290.964	161.325	254.213	270.43	168.245
ENSSSCG00000049217	1.6777	-1.67332	0.698006	-2.39728	0.0165171	0.408905	2.00058	0	1.76042	3.58701	0.966222	2.91724	0	0.954122	0	1.88323	4.30079	5.86325	2.31252	0	2.77853	4.89402	1.01811	1.91897	0	1.06497	0.94341	0.823042	4.69868	1.00933	3.87767	0	0	0	3.1753	2.63915	0	0.938594	0.971838	3.10016	0	0
ENSSSCG00000008702	150.68	-0.483311	0.201772	-2.39534	0.0166051	0.410555	136.039	144.541	89.7813	169.486	171.988	113.772	152.189	132.623	114.278	112.052	185.794	99.6752	182.689	224.631	164.86	145.842	107.919	106.503	153.148	123.537	135.851	93.0038	478.325	160.483	158.984	185.33	128.049	155.698	160.882	117.002	185.762	87.2892	80.6626	119.873	214.325	131.627
ENSSSCG00000013066	130.424	-0.259589	0.108502	-2.39248	0.0167348	0.412698	113.033	120.781	105.625	135.41	122.71	161.42	141.248	129.761	245.049	109.227	152.248	117.265	124.876	104.126	127.813	132.138	139.48	91.151	115.843	142.707	146.229	116.872	156.936	162.502	135.718	130.293	111.174	120.87	124.895	121.401	117.821	142.666	94.2683	151.908	118.945	110.844
ENSSSCG00000012536	89250.8	0.680761	0.284535	2.39254	0.0167323	0.412698	44780.9	63517.7	85294	61961.1	93271.4	124981	191973	79320	179748	100562	102871	199970	99534.1	71831.7	67755.5	33244.1	109850	133054	54162.5	65382	38699.6	50161.1	57195.1	47810.9	58217.3	68522.6	244492	60076.7	49381.3	44969.3	47151.7	200630	89038.8	66901.5	53615.9	73101.5
ENSSSCG00000025020	2.31017	-1.49511	0.625187	-2.39146	0.0167816	0.413322	0	1.98001	1.76042	0	4.83111	0.972412	1.9894	0	3.53436	0	6.0211	7.32906	5.78129	2.33991	0	3.91521	3.05432	1.91897	0.981721	6.38985	0.94341	5.7613	5.63841	2.01866	0	1.12321	0.992625	2.04865	2.11687	0	1.72002	3.75438	0.971838	1.03339	2.24424	0
ENSSSCG00000004608	37.2595	-0.387064	0.162148	-2.38711	0.0169816	0.414002	43.0124	39.6002	29.0469	39.4571	25.1218	54.4551	34.8146	28.6237	25.9187	32.0148	35.2665	70.3589	35.844	38.6085	41.678	45.0249	51.9234	33.5819	27.4882	58.5736	33.0194	44.4443	16.9152	44.4105	33.9296	31.4499	21.8378	38.9244	44.4543	33.4292	43.0004	38.4823	28.1833	31.0016	34.7857	32.6593
ENSSSCG00000004701	103.965	-0.225357	0.0943731	-2.38794	0.0169432	0.414002	112.032	126.721	100.344	107.61	110.149	83.6274	112.401	85.871	98.9622	94.1613	108.38	101.141	111.001	95.9362	100.027	109.626	132.354	113.219	115.843	130.992	84.9069	89.7116	152.237	102.952	125.055	87.6105	106.211	87.0677	93.1422	87.0918	104.921	107	88.4373	97.1385	106.601	72.2464
ENSSSCG00000032297	91.5525	-0.425397	0.178143	-2.38795	0.0169428	0.414002	100.029	62.3703	100.344	90.572	121.744	105.02	81.5655	83.9627	32.9874	110.169	112.681	121.662	94.8131	87.7466	81.5037	83.1983	86.539	65.2449	77.556	124.602	85.8503	76.5429	192.646	85.7929	102.758	53.9141	103.233	75.8001	92.0838	70.3772	80.8408	110.754	101.071	102.305	100.991	36.6181
ENSSSCG00000029723	584.381	-0.191377	0.0801628	-2.38736	0.0169698	0.414002	568.163	567.273	570.375	707.538	564.274	538.716	579.911	595.372	569.032	613.931	725.973	498.376	645.192	599.017	594.606	633.286	564.03	471.107	520.312	654.96	550.952	500.41	857.039	584.401	630.121	550.374	702.779	548.015	610.717	604.364	532.345	468.358	480.088	507.394	642.974	485.931
ENSSSCG00000010669	1134.09	0.167243	0.0700156	2.38866	0.01691	0.414002	1120.32	1199.89	1081.78	946.074	1205.85	1264.14	1331.91	1134.45	1102.72	1118.64	1002.94	1539.1	981.663	1096.25	1114.19	1087.45	1123.99	1208.95	1183.96	1051.13	1133.04	967.898	1109.83	1010.34	1152.64	1118.72	1370.82	1006.91	1015.04	991.439	1073.29	1178.87	1186.61	1178.06	971.754	1466.7
ENSSSCG00000012549	96.6754	0.521418	0.218382	2.38764	0.0169571	0.414002	69.0199	88.1105	99.4636	72.6369	79.2302	162.393	150.2	88.7334	107.209	84.7451	91.1767	175.897	106.376	85.4067	79.6513	55.7918	107.919	138.166	87.3732	107.562	65.0953	105.349	28.1921	74.6903	73.6757	98.8426	197.532	79.8974	85.7332	79.1744	76.5408	188.657	94.2683	66.1368	40.3962	89.0709
ENSSSCG00000017219	889.379	-0.275924	0.115536	-2.38822	0.0169304	0.414002	824.237	858.334	784.266	960.422	879.262	800.295	835.549	895.921	975.484	843.685	897.145	797.401	956.225	968.722	854.862	821.216	882.697	734.965	755.925	939.308	789.634	801.643	2059.9	927.573	836.606	942.374	899.319	750.831	995.987	863.001	742.187	905.743	781.358	942.45	846.077	667.042
ENSSSCG00000048509	13.3225	-0.478459	0.20018	-2.39014	0.0168419	0.414002	14.004	10.8901	15.8438	16.1415	9.66222	9.72412	6.96291	10.4953	21.2062	10.3577	12.0422	11.7265	12.7188	8.18968	18.5236	16.6397	16.2897	5.7569	12.7624	13.8447	16.038	9.87651	16.9152	15.1399	20.3577	16.8482	7.941	15.3649	14.8181	9.67687	13.7601	13.1403	9.71838	13.434	17.9539	14.8452
ENSSSCG00000011741	973.69	0.250219	0.104844	2.38658	0.017006	0.414072	950.273	938.525	960.308	759.549	1179.76	1123.14	1202.59	840.582	968.415	1087.56	912.627	1465.81	944.662	854.067	777.063	900.499	841.973	1075.58	1038.66	826.421	1004.73	785.183	945.374	783.239	858.903	844.655	1531.62	866.58	727.145	905.227	859.148	1177.94	1049.59	1053.02	908.916	1103.49
ENSSSCG00000049665	12.7858	-0.550624	0.230886	-2.38483	0.017087	0.415517	15.0043	11.8801	13.2031	18.8318	6.76356	19.4482	14.9205	11.4495	5.8906	7.5329	23.2243	13.1923	15.0313	14.0395	17.5974	11.7456	16.2897	12.4733	5.89033	18.1046	4.71705	12.3456	18.7947	21.1959	17.4495	6.73927	8.93363	12.2919	10.5843	13.1957	8.60008	11.2631	11.6621	10.3339	15.7097	3.95871
ENSSSCG00000011292	92.5897	-0.308185	0.129301	-2.38347	0.0171502	0.416001	119.034	120.781	99.4636	80.7077	100.487	95.2964	59.6821	72.5133	54.1936	102.636	104.079	60.0983	79.7818	109.976	106.51	94.9439	98.7562	71.0018	94.2452	96.9127	83.9635	106.172	136.262	110.017	108.575	87.6105	54.5944	91.165	130.187	80.9338	92.8809	63.8244	96.212	96.1051	87.5252	86.1019
ENSSSCG00000018032	201.419	-0.260687	0.109357	-2.38382	0.0171338	0.416001	168.048	180.181	183.083	238.536	184.548	121.552	176.062	217.54	210.884	192.089	230.522	146.581	215.064	224.631	224.135	251.552	254.526	175.586	165.911	223.645	173.587	174.485	183.248	273.528	212.302	250.476	141.945	229.449	231.797	239.283	207.262	194.289	174.931	209.778	225.546	144.493
ENSSSCG00000011732	608.982	0.515596	0.216363	2.38301	0.0171719	0.416001	425.122	510.843	587.98	470.795	610.652	892.674	1154.85	579.152	849.425	599.807	691.567	1102.29	652.129	567.428	426.042	357.263	668.895	914.388	453.555	556.982	347.175	456.789	400.327	405.75	403.277	543.634	1533.61	462.995	397.971	401.15	412.804	1095.34	552.004	503.26	420.794	514.632
ENSSSCG00000037312	53.2078	-0.301507	0.126555	-2.38242	0.0171993	0.416141	56.0161	48.5103	43.1302	71.7402	50.2436	51.5378	38.7934	49.6144	63.6185	60.2632	35.2665	48.3718	49.7191	49.1381	49.0874	60.6858	71.2674	47.0147	46.1409	67.0934	50.0007	54.3208	54.5047	61.5691	44.5932	43.8052	29.7788	63.5082	61.3892	65.0989	55.0405	41.2981	56.3666	47.5359	81.9146	47.5045
ENSSSCG00000005907	402.478	-0.446993	0.187711	-2.38128	0.0172527	0.416908	383.11	401.942	424.261	608.895	403.881	296.586	344.167	358.75	206.171	326.74	485.129	381.111	509.91	376.725	397.33	444.377	384.844	344.455	289.608	463.264	378.307	265.843	1180.31	404.741	537.057	323.485	434.77	391.293	383.153	433.7	369.804	293.78	364.439	283.148	432.015	182.101
ENSSSCG00000026791	53.8931	0.453939	0.190723	2.3801	0.0173081	0.41772	37.0106	60.3903	53.6927	72.6369	38.6489	45.7034	44.7616	81.1004	43.5905	62.1464	32.686	21.9872	39.3128	79.5569	57.423	51.8766	83.4846	54.6906	70.6839	37.2741	70.7558	61.7282	21.6139	51.4758	45.5626	61.7766	31.764	67.6055	47.6296	86.2121	43.8604	32.8508	66.085	55.803	59.4723	67.298
ENSSSCG00000049194	2.53893	-1.01961	0.428794	-2.37785	0.0174139	0.419747	3.00086	1.98001	1.76042	1.7935	3.86489	3.88965	0.994702	2.86237	1.17812	1.88323	3.44063	2.93162	0	1.16995	3.70471	2.93641	3.05432	0.959484	0.981721	5.32487	2.83023	1.64608	5.63841	2.01866	1.93883	0	2.97788	3.07298	4.23374	0.879715	4.30004	3.75438	3.88735	1.03339	4.48847	0.989677
ENSSSCG00000004303	113.581	-0.231386	0.097674	-2.36896	0.0178381	0.419907	129.037	110.881	102.984	95.9525	119.812	104.048	127.322	93.504	96.6059	104.519	127.303	128.991	128.345	111.146	109.289	108.647	111.992	133.368	104.062	125.667	111.322	108.642	173.851	98.9142	111.483	104.459	122.093	90.1407	135.48	97.6484	116.101	136.096	110.79	117.806	113.334	67.298
ENSSSCG00000004646	13.977	-1.03084	0.435775	-2.36553	0.0180041	0.419907	6.00173	6.93004	7.92188	6.27727	21.2569	9.72412	11.9364	5.72473	22.3843	5.64968	38.7071	13.1923	12.7188	9.35963	12.0403	11.7456	38.688	8.63536	5.89033	8.5198	10.3775	11.5226	34.7702	25.2332	10.6636	4.49285	19.8525	9.21894	3.1753	7.03772	5.16005	66.6402	7.77471	15.5008	4.48847	3.95871
ENSSSCG00000004653	3447.02	0.304145	0.128631	2.36448	0.0180554	0.419907	2637.76	3349.19	3405.53	2831.05	3425.26	4286.39	5305.74	3248.79	3224.52	3506.57	3635.03	5656.57	3495.37	3168.24	3257.37	2658.43	3691.65	3886.87	3035.48	2990.45	2837.78	2716.04	2969.56	3019.91	3044.94	3278.65	6371.66	3129.32	2774.16	2731.52	2919.73	4562.5	3615.24	3093.96	2772.75	3558.88
ENSSSCG00000005207	800.595	0.353929	0.149497	2.36747	0.0179101	0.419907	667.192	815.764	818.594	768.517	963.324	736.116	982.765	774.747	473.605	849.335	667.482	1374.93	781.63	710.162	587.197	745.848	679.076	1126.43	831.518	480.304	798.125	515.225	1170.91	678.269	919.007	630.122	1212	729.32	553.561	679.14	695.747	886.033	947.542	868.046	633.997	1069.84
ENSSSCG00000034278	361.44	0.177374	0.0750114	2.36463	0.0180481	0.419907	347.1	324.722	293.11	356.907	350.739	350.068	386.939	327.264	339.299	357.813	338.042	504.239	313.346	370.875	335.276	319.09	342.083	338.698	441.774	331.207	350.949	368.723	328.908	345.19	318.938	392.001	398.043	367.733	323.881	378.278	337.123	362.297	407.2	497.06	309.705	457.231
ENSSSCG00000024648	302.946	-0.313603	0.132298	-2.37043	0.0177674	0.419907	254.073	318.782	276.386	263.645	229.961	435.641	239.723	300.548	320.449	248.586	289.873	296.094	257.845	259.73	252.847	316.153	495.817	307.994	301.388	385.521	255.664	274.073	552.565	299.771	237.507	220.149	446.681	249.936	402.205	248.959	284.663	315.368	280.861	262.481	298.483	225.646
ENSSSCG00000036766	325.097	0.132083	0.0558578	2.36463	0.0180483	0.419907	306.088	343.532	335.36	261.852	313.056	358.82	355.108	330.126	333.408	304.141	291.593	329.808	317.971	350.986	341.76	290.705	329.866	325.265	311.206	270.504	321.703	326.748	354.28	314.911	339.296	304.39	359.33	323.687	328.115	295.584	335.403	347.28	353.749	317.25	282.774	397.85
ENSSSCG00000003110	418.278	-0.169255	0.0713297	-2.37285	0.0176514	0.419907	405.117	438.572	408.417	495.904	395.185	408.413	409.817	431.263	407.63	361.579	436.96	452.936	485.628	386.085	403.814	447.313	472.401	391.469	360.292	468.589	395.289	338.27	590.154	385.564	398.43	433.56	466.534	386.171	471.003	451.294	416.244	370.745	357.636	349.285	424.161	356.284
ENSSSCG00000033542	6.01737	-0.868498	0.36575	-2.37457	0.0175694	0.419907	3.00086	1.98001	2.64063	4.48376	6.76356	8.75171	4.97351	2.86237	2.35624	4.70806	12.9024	11.7265	4.62503	5.84977	6.48325	9.78803	12.2173	4.79742	3.92688	17.0396	4.71705	5.7613	0.939736	4.03731	1.93883	6.73927	11.9115	4.09731	8.46748	7.03772	6.88007	8.44734	0.971838	3.10016	6.73271	2.96903
ENSSSCG00000027160	5.12932	-1.30061	0.549908	-2.36514	0.0180233	0.419907	6.00173	1.98001	2.64063	3.58701	3.86489	3.88965	0	5.72473	0	0	8.60158	1.46581	2.31252	2.33991	7.40942	23.4913	2.03621	0	8.83549	0	11.3209	6.58434	12.2166	3.02799	2.90825	3.36963	0.992625	11.2676	5.29217	0.879715	6.88007	2.81578	2.91551	7.23372	16.8318	5.93806
ENSSSCG00000013320	240.73	-0.61403	0.259622	-2.36509	0.0180256	0.419907	156.045	192.061	175.162	136.306	464.753	284.917	190.983	203.228	220.309	184.556	244.285	274.107	203.501	181.343	204.685	137.032	210.748	181.342	183.582	351.442	168.87	252.674	1145.54	159.474	170.617	208.917	319.625	219.206	229.68	205.853	208.982	222.447	159.381	138.474	302.972	173.193
ENSSSCG00000014094	732.929	0.203391	0.0859106	2.36747	0.01791	0.419907	651.187	805.864	760.5	728.163	668.626	673.882	707.233	821.499	556.073	874.758	684.686	590.722	693.755	796.739	752.056	716.484	592.537	822.278	855.079	595.321	797.182	749.792	755.548	869.032	829.821	897.446	578.701	727.272	626.593	742.48	765.408	560.341	894.091	765.741	586.868	891.699
ENSSSCG00000027860	84.5139	0.254684	0.107638	2.36612	0.0179758	0.419907	77.0222	60.3903	133.792	64.5662	95.656	79.7378	89.5231	70.605	76.5779	89.4532	86.8759	82.0854	83.2505	102.956	92.6178	84.1771	69.2312	74.8398	110.934	70.2883	79.2465	78.189	77.9981	74.6903	63.0121	67.3927	111.174	103.457	82.5579	87.9715	75.6807	76.0261	86.4936	87.838	94.2579	101.937
ENSSSCG00000014298	3708.25	0.132315	0.0557464	2.37352	0.0176194	0.419907	3784.09	3844.19	3502.35	3582.53	3409.8	3242.02	3430.73	4053.11	3914.9	3916.17	3290.96	3186.67	3355.46	3950.94	3528.74	3753.71	3827.06	4144.01	4288.16	2996.84	3842.51	3927.56	3241.15	4006.03	3575.21	3966.06	3322.32	3875.03	3608.2	3772.22	3788.34	3823.83	4065.2	3803.9	3355.13	4521.83
ENSSSCG00000014374	44.6343	-0.473246	0.200222	-2.3636	0.0180981	0.419907	43.0124	32.6702	53.6927	56.4954	32.8516	63.2068	49.7351	36.2566	58.906	37.6645	54.1899	52.7692	56.6566	50.308	37.0471	47.9614	33.5975	32.6225	21.5979	76.6782	48.1139	32.0987	97.7325	35.3265	60.1038	30.3267	45.6608	32.7784	38.1036	39.5872	30.1003	34.728	41.789	33.0684	60.5944	18.8039
ENSSSCG00000010177	103.048	-0.638262	0.270007	-2.36387	0.018085	0.419907	68.0196	62.3703	90.6615	71.7402	199.042	109.883	114.391	77.2839	69.5091	75.329	109.24	148.047	75.1567	106.466	101.88	52.8554	92.6476	73.8803	67.7388	117.147	66.9821	93.0038	459.531	107.998	49.4402	92.1033	117.13	65.5569	94.2007	92.3701	92.0209	161.438	61.2258	96.1051	118.945	58.391
ENSSSCG00000031979	29.5928	-1.00356	0.423821	-2.36789	0.0178897	0.419907	25.0072	1.98001	18.4844	37.6636	21.2569	0.972412	1.9894	24.8072	29.453	44.2558	51.6095	102.607	23.1252	19.8892	28.7115	37.1945	47.851	22.0681	25.5247	23.4294	43.3969	23.8682	36.6497	25.2332	26.1742	41.5588	43.6755	24.5838	19.0518	2.63915	43.0004	61.9472	1.94368	24.8013	38.152	20.7832
ENSSSCG00000043769	1.0563	-1.8991	0.802456	-2.36661	0.0179517	0.419907	4.00115	0	0.880209	0	1.93244	1.94482	0.994702	0	0	0.941613	4.30079	1.46581	0	1.16995	2.77853	1.95761	1.01811	0	0	0	0	0	4.69868	0	0.969417	1.12321	1.98525	0	0	0	0.860008	1.87719	0.971838	1.03339	1.12212	0
ENSSSCG00000045157	38.93	-0.511535	0.216066	-2.3675	0.0179089	0.419907	40.0115	44.5502	37.849	51.1149	34.784	35.9792	46.751	20.9907	9.42497	31.0732	57.6306	63.0299	52.0316	24.569	34.2686	41.1097	58.032	31.663	25.5247	43.664	42.4535	29.6295	82.6967	23.2146	40.7155	39.3124	34.7419	53.265	41.2789	26.3915	33.5403	41.2981	35.958	33.0684	46.0068	13.8555
ENSSSCG00000008200	14.4773	-0.659032	0.278633	-2.36523	0.0180187	0.419907	10.0029	15.8401	13.2031	25.1091	22.2231	23.3379	8.95231	11.4495	11.7812	16.0074	19.7836	11.7265	12.7188	5.84977	14.8188	11.7456	10.1811	11.5138	8.83549	17.0396	13.2077	14.8148	50.7457	3.02799	18.4189	14.6017	15.882	11.2676	15.8765	8.79715	14.6201	14.0789	9.71838	11.3673	15.7097	6.92774
ENSSSCG00000006457	6.88482	0.937493	0.394747	2.37492	0.0175528	0.419907	6.00173	1.98001	15.8438	1.7935	18.3582	3.88965	4.97351	9.54122	4.71248	2.82484	2.58047	14.6581	11.5626	1.16995	7.40942	5.87282	3.05432	7.67587	11.7807	3.19492	4.71705	9.87651	4.69868	1.00933	4.84708	13.4785	11.9115	6.14596	3.1753	3.51886	6.88007	9.38594	8.74654	9.30049	3.36635	7.91742
ENSSSCG00000032433	147.901	-0.708214	0.298281	-2.37432	0.0175812	0.419907	79.0227	73.2604	99.4636	84.2947	192.278	228.517	268.569	78.238	203.815	100.753	91.1767	152.444	122.563	133.375	186.162	93.9651	162.897	118.976	105.044	215.125	117.926	155.555	722.657	184.707	107.605	140.401	64.5206	138.284	156.648	155.71	102.341	91.9822	96.212	108.506	121.189	70.2671
ENSSSCG00000040321	5.05944	4.89716	2.06629	2.37002	0.0177871	0.419907	1.00029	0	0	0.896752	0	0	0	38.1649	2.35624	0	0	0	25.4377	0	0	0	0	0	47.1226	0	0	29.6295	0	1.00933	0	0	33.7493	0	0	0.879715	0.860008	0	0	1.03339	0	0
ENSSSCG00000001881	530.004	-0.356171	0.150324	-2.36936	0.017819	0.419907	479.138	584.103	530.766	703.951	535.287	479.399	532.165	525.721	418.233	430.317	566.844	576.064	559.629	459.792	556.633	579.451	612.9	436.565	431.957	705.013	452.837	359.67	1330.67	438.049	686.347	397.617	518.15	435.339	455.127	508.475	459.245	516.227	516.046	444.357	528.518	329.562
ENSSSCG00000016948	601.831	0.166737	0.0704702	2.36606	0.0179784	0.419907	680.196	683.104	590.62	527.29	518.861	563.027	575.932	611.592	471.248	614.873	556.522	543.816	521.472	573.278	579.787	603.922	571.157	686.991	728.437	465.394	680.199	645.265	572.299	573.299	597.161	658.202	582.671	638.155	574.73	579.732	655.326	498.393	756.09	668.602	545.349	772.938
ENSSSCG00000029039	29.362	-0.367701	0.155124	-2.37037	0.0177702	0.419907	36.0104	25.7401	28.1667	39.4571	24.1556	29.1724	31.8305	19.0824	15.3156	26.3652	26.6649	23.453	34.6877	29.2489	39.8257	41.1097	29.5251	18.2302	26.5065	36.2091	38.6798	27.1604	32.8908	28.2612	32.9602	29.2035	31.764	27.6568	34.9283	29.9103	36.1204	24.4034	31.0988	32.035	30.2972	8.90709
ENSSSCG00000039419	23.1322	-0.618441	0.260797	-2.37135	0.0177232	0.419907	27.0078	16.8301	19.3646	38.5603	30.9191	12.6414	11.9364	22.8989	4.71248	30.1316	24.0844	27.8504	16.1876	31.5888	22.2283	22.5125	20.3621	17.2707	16.6893	13.8447	20.755	18.93	84.5762	26.2425	29.0825	25.8339	18.8599	20.4865	28.5777	20.2335	18.9202	17.8333	15.5494	15.5008	26.9308	16.8245
ENSSSCG00000036973	436.242	-0.235087	0.0993911	-2.36527	0.0180168	0.419907	405.117	425.702	397.854	399.952	450.26	387.992	394.897	415.997	561.964	406.777	447.282	357.658	442.847	482.021	473.277	403.267	455.093	355.969	371.091	424.925	400.006	549.792	722.657	526.87	343.173	457.147	382.161	456.85	517.574	513.754	430.004	443.016	338.2	380.287	456.702	326.593
ENSSSCG00000017172	2.56206	1.48838	0.629109	2.36585	0.0179888	0.419907	0	3.96002	6.16146	2.69026	5.79733	1.94482	0	1.90824	0	2.82484	2.58047	0	3.46877	2.33991	0	0.978803	1.01811	0.959484	0	0	2.83023	4.93825	1.87947	2.01866	8.72475	0	3.9705	4.09731	1.05843	7.91744	0	0.938594	6.80287	3.10016	3.36635	3.95871
ENSSSCG00000017213	19.1231	-0.495746	0.209318	-2.36838	0.0178661	0.419907	16.0046	7.92004	20.2448	25.1091	22.2231	16.531	19.894	20.0366	7.06873	17.8906	30.1055	16.1239	23.1252	14.0395	25.933	16.6397	30.5432	19.1897	9.81721	18.1046	30.1891	13.1687	31.951	20.1866	22.2966	17.9714	17.8673	22.5352	19.0518	13.1957	12.0401	14.0789	10.6902	23.7679	28.0529	14.8452
ENSSSCG00000038693	31.5178	0.587924	0.247372	2.37668	0.0174695	0.419907	42.0121	41.5802	53.6927	21.5221	17.392	39.8689	33.8199	48.6602	75.3997	16.0074	31.8258	24.9188	35.844	42.1184	20.3759	16.6397	41.7423	39.3388	30.4334	31.9492	16.9814	44.4443	6.57815	20.1866	23.266	20.2178	34.7419	43.0217	20.1103	36.948	22.3602	13.1403	35.958	11.3673	33.6635	46.5148
ENSSSCG00000022963	251.307	-0.250265	0.10592	-2.36277	0.0181392	0.420351	211.061	236.611	263.182	255.574	254.116	230.462	224.803	216.586	182.609	220.337	296.754	214.008	279.814	244.52	297.303	236.87	249.436	195.735	212.052	318.427	212.267	263.374	465.169	272.519	246.232	272.94	273.965	267.349	310.121	282.389	213.282	229.017	216.72	225.279	259.209	196.946
ENSSSCG00000033680	2.82554	-1.84207	0.780065	-2.36143	0.0182048	0.421364	5.00144	2.97002	0	0.896752	2.89867	0	0	0	0	2.82484	3.44063	0	9.25006	0	5.55707	0.978803	2.03621	0	0.981721	4.2599	5.66046	1.64608	0	6.05597	9.69417	7.86248	0.992625	4.09731	4.23374	0	4.30004	0	4.85919	0	11.2212	0
ENSSSCG00000004422	7.61183	-0.773149	0.327599	-2.36005	0.0182724	0.422172	9.00259	7.92004	7.92188	10.761	3.86489	5.83447	5.96821	3.81649	2.35624	8.47451	8.60158	19.0555	9.25006	4.67982	9.26178	7.83042	8.14484	2.87845	1.96344	14.9096	12.2643	4.11521	7.51789	7.0653	15.5107	8.98569	2.97788	6.14596	6.35061	3.51886	11.1801	9.38594	12.6339	8.26711	5.61059	0
ENSSSCG00000032931	427.512	0.386813	0.163916	2.35982	0.0182837	0.422172	379.109	576.183	426.021	477.969	309.191	303.393	325.267	546.712	262.721	570.617	418.037	649.354	416.253	428.203	394.552	468.847	377.717	520.04	491.842	222.58	515.102	311.933	199.224	415.843	581.65	633.491	446.681	347.247	399.03	328.134	393.024	415.797	584.075	481.559	252.477	520.57
ENSSSCG00000050714	3.61815	-1.60593	0.680809	-2.35886	0.018331	0.42225	13.0037	2.97002	0	0.896752	9.66222	0	1.9894	0	0	3.76645	5.16095	4.39743	6.93755	0	0	0	0	4.79742	0.981721	3.19492	1.88682	2.46913	16.9152	6.05597	5.8165	5.61606	1.98525	0	6.35061	0	5.16005	2.81578	5.83103	1.03339	5.61059	4.94839
ENSSSCG00000018359	7.5303	-0.738406	0.312977	-2.3593	0.0183093	0.42225	8.0023	3.96002	7.04167	15.2448	8.696	6.80688	2.9841	3.81649	0	6.59129	8.60158	10.2607	16.1876	2.33991	5.55707	6.85162	8.14484	3.83794	2.94516	7.45482	10.3775	5.7613	16.9152	9.08396	9.69417	5.61606	5.95575	11.2676	10.5843	7.91744	6.02006	6.57016	10.6902	7.23372	10.0991	1.97935
ENSSSCG00000024912	353.898	-0.152316	0.0646818	-2.35485	0.0185302	0.422436	380.109	330.662	328.318	372.152	373.928	358.82	326.262	321.539	448.864	354.988	369.008	362.055	425.503	324.077	392.699	395.436	353.283	352.131	307.279	387.651	309.439	339.093	454.832	306.836	381.95	341.456	372.235	328.809	315.413	363.322	322.503	354.788	323.622	352.385	345.612	263.254
ENSSSCG00000011964	16.429	-1.47834	0.627734	-2.35505	0.0185204	0.422436	1.00029	8.91005	7.92188	4.48376	0.966222	29.1724	10.9417	4.77061	25.9187	8.47451	6.88126	10.2607	12.7188	2.33991	75.0204	6.85162	85.5209	6.71639	4.90861	3.19492	1.88682	104.526	2.81921	6.05597	8.72475	8.98569	3.9705	11.2676	46.5711	4.39858	6.88007	9.38594	4.85919	44.4357	6.73271	2.96903
ENSSSCG00000032536	37.5224	-0.580591	0.246565	-2.35471	0.018537	0.422436	41.0118	40.5902	44.0104	67.2564	47.3449	27.2275	31.8305	22.8989	22.3843	40.4893	45.5884	49.8376	28.9064	35.0986	19.4497	51.8766	41.7423	29.744	25.5247	24.4944	39.6232	21.3991	127.804	24.2239	58.165	28.0803	23.823	37.9001	28.5777	33.4292	35.2603	42.2367	24.296	31.0016	35.9078	21.7729
ENSSSCG00000028157	63.9964	0.261021	0.110704	2.35783	0.0183822	0.422436	44.0127	59.4003	75.698	63.6694	77.2978	69.0413	75.5973	57.2473	58.906	66.8545	67.0923	80.6196	50.8753	64.3475	56.4969	46.0037	69.2312	67.1639	75.5925	68.1584	56.6046	72.4277	35.71	46.4291	63.9815	57.2838	73.4543	83.9948	63.5061	68.6178	65.3606	74.1489	53.4511	64.0701	66.205	65.3187
ENSSSCG00000038898	3.50711	-1.01146	0.429058	-2.3574	0.0184033	0.422436	6.00173	4.95003	1.76042	4.48376	9.66222	0.972412	3.97881	2.86237	0	4.70806	4.30079	2.93162	4.62503	1.16995	2.77853	1.95761	6.10863	1.91897	1.96344	1.06497	1.88682	2.46913	8.45762	3.02799	2.90825	3.36963	5.95575	0	4.23374	2.63915	4.30004	3.75438	1.94368	4.13355	8.97694	0
ENSSSCG00000006621	72.8002	-0.357091	0.151555	-2.35618	0.0184638	0.422436	57.0164	66.3303	83.6198	58.2889	105.318	76.8205	46.751	64.8803	51.8373	68.7377	86.0158	121.662	60.1254	49.1381	79.6513	70.4738	53.9596	44.1363	75.5925	92.6528	69.8124	72.4277	138.141	76.709	71.7368	67.3927	48.6386	62.4839	86.7916	70.3772	67.0807	77.9033	69.9724	103.339	69.5713	55.4219
ENSSSCG00000006731	24.3524	-0.477803	0.202818	-2.35582	0.0184817	0.422436	39.0112	22.7701	35.2084	27.7993	23.1893	23.3379	22.8781	28.6237	24.7405	32.9564	31.8258	13.1923	20.8126	21.0592	25.0068	25.4489	20.3621	28.7845	33.3785	13.8447	20.755	13.9917	21.6139	34.3172	32.9602	17.9714	11.9115	18.4379	41.2789	12.316	40.4204	14.0789	22.3523	15.5008	33.6635	10.8864
ENSSSCG00000000062	913.287	-0.404034	0.171485	-2.35609	0.0184686	0.422436	901.259	720.724	896.053	892.269	1595.23	777.93	522.218	805.279	867.097	788.13	845.535	938.119	800.13	902.035	1057.7	917.138	797.177	619.827	915.946	905.229	783.974	1222.22	2659.45	811.5	801.707	801.973	714.69	770.293	1035.15	966.807	706.067	953.611	683.202	869.079	827.001	806.587
ENSSSCG00000036592	1111.2	-0.179267	0.0761046	-2.35554	0.018496	0.422436	1069.31	1077.13	1087.06	1163.98	1081.2	1198.01	1236.41	1136.36	1065.02	1024.47	1250.67	1282.58	1175.91	1004.99	1140.13	989.57	1191.18	1069.82	1020.99	1362.1	974.543	956.375	1569.36	1000.24	1058.6	989.549	1214.97	1040.72	1155.81	1045.98	1132.63	1248.33	1000.02	1064.39	1180.47	744.237
ENSSSCG00000025221	160.516	-0.35178	0.149437	-2.35404	0.0185708	0.422706	145.042	154.441	164.599	187.421	179.717	172.117	151.195	127.852	154.334	168.549	171.171	165.637	159.564	138.055	147.262	159.545	154.752	130.49	134.496	199.15	160.38	130.864	435.098	141.306	177.403	115.691	178.673	149.552	166.174	160.108	138.461	137.035	145.776	121.94	145.875	108.864
ENSSSCG00000007983	47.2193	-0.638534	0.271749	-2.34971	0.0187878	0.427139	34.0098	67.3203	55.4532	77.1207	56.0409	21.3931	27.8516	37.2108	8.24685	35.7813	76.554	21.9872	68.2192	73.7071	42.6042	72.4314	57.0139	23.0276	32.3968	50.0538	34.9062	29.6295	100.552	57.5317	52.3485	46.0517	36.7271	39.9487	76.2073	66.8584	43.8604	21.5877	34.0143	33.0684	76.304	11.8761
ENSSSCG00000005723	263.498	-0.612252	0.260698	-2.34851	0.0188487	0.427754	187.054	147.511	167.24	303.999	286.002	173.089	138.264	309.136	234.446	153.483	313.958	67.4273	311.033	215.272	612.204	194.782	504.98	320.468	330.84	227.905	200.003	330.863	433.218	213.978	173.526	165.112	194.555	258.13	593.782	291.186	432.584	130.465	146.748	165.342	353.467	203.873
ENSSSCG00000006346	1673.77	0.166917	0.0710799	2.3483	0.0188594	0.427754	1608.46	1748.35	1690	1524.48	1557.55	1643.38	1736.75	1657.31	1096.83	1762.7	1487.21	1816.14	1515.85	1608.69	1638.41	1745.21	1675.8	1913.21	1854.47	1303.53	1854.74	1532.51	1562.78	1746.14	1733.32	1672.46	1925.69	1645.07	1552.72	1562.37	1816.34	1480.16	2030.17	1719.56	1597.9	2239.64
ENSSSCG00000015102	73.5782	-0.249851	0.106479	-2.34648	0.0189515	0.42883	86.0248	80.1904	82.7396	86.0882	54.1084	70.0137	71.6185	72.5133	71.8654	78.1538	87.7361	64.4957	76.313	80.7268	66.6848	85.1559	74.3217	75.7992	63.8119	91.5878	64.1519	85.5964	111.829	72.6717	54.2873	60.6534	71.469	71.7028	87.8501	79.1744	82.5608	52.5613	74.8315	53.7362	66.205	39.5871
ENSSSCG00000040636	3.65209	-1.81688	0.774288	-2.34652	0.0189499	0.42883	3.00086	0	3.52084	0.896752	5.79733	0	0	0	1.17812	0.941613	0.860158	19.0555	0	1.16995	2.77853	4.89402	1.01811	0	1.96344	0	3.77364	5.7613	30.0715	2.01866	5.8165	2.24642	0.992625	3.07298	2.11687	0	0.860008	12.2017	1.94368	9.30049	2.24424	1.97935
ENSSSCG00000009974	2584.75	-0.130662	0.0556991	-2.34586	0.0189834	0.429048	2443.7	2501.74	2702.24	2571.89	2500.58	2412.55	2590.2	2839.47	2811	2375.69	2626.06	2874.46	2662.86	2440.52	2521.06	2559.57	2932.14	2583.89	2306.06	2877.56	2460.41	2401.64	3479.84	2391.1	2531.15	2332.91	2733.69	2371.32	2574.11	2522.14	2688.39	2512.62	2436.4	2644.44	2776.12	2061.5
ENSSSCG00000028202	964.23	-0.191301	0.0816099	-2.34409	0.0190735	0.430577	1039.3	913.775	892.532	920.965	825.154	1018.12	952.924	878.747	1424.35	924.664	919.509	753.427	957.381	1030.73	1077.14	938.672	1161.66	822.278	829.554	1215.14	895.296	1125.1	960.41	1019.42	923.854	1137.81	747.447	933.161	1111.36	986.161	885.809	882.278	877.57	970.351	919.015	841.226
ENSSSCG00000042110	6.08976	-0.860158	0.367125	-2.34296	0.0191316	0.431382	7.00201	9.90005	5.28125	2.69026	6.76356	0.972412	0.994702	4.77061	0	4.70806	13.7625	0	3.46877	4.67982	4.63089	1.95761	6.10863	5.7569	3.92688	6.38985	5.66046	2.46913	18.7947	9.08396	8.72475	4.49285	4.96313	12.2919	16.935	5.27829	9.46009	1.87719	6.80287	5.16694	13.4654	0
ENSSSCG00000026947	111.563	-0.225306	0.0961845	-2.34243	0.0191585	0.431481	118.034	131.671	117.948	119.268	111.116	105.02	100.465	106.862	80.1122	99.8109	123.003	123.128	107.532	102.956	111.141	114.52	118.1	102.665	105.044	128.862	126.417	106.172	194.525	118.091	114.391	92.1033	99.2625	101.408	86.7916	102.927	130.721	93.8594	96.212	109.539	107.723	108.864
ENSSSCG00000011962	25.6274	-2.26674	0.967871	-2.34199	0.0191813	0.431488	5.00144	0.990005	5.28125	0.896752	1.93244	180.869	58.6874	1.90824	186.143	2.82484	1.72032	61.5641	107.532	0	15.745	13.7032	45.8147	2.87845	7.85377	173.591	1.88682	3.29217	1.87947	4.03731	2.90825	1.12321	9.92625	3.07298	0	1.75943	1.72002	0.938594	4.85919	5.16694	1.12212	3.95871
ENSSSCG00000038535	1000.68	0.509544	0.217625	2.34138	0.0192125	0.431686	544.157	686.074	893.412	933.519	1147.87	1452.78	2109.76	811.004	1830.8	1123.34	1138.85	1638.78	1189.79	940.643	834.486	470.804	925.458	1089.97	756.907	846.655	736.803	836.211	659.694	672.213	725.124	1153.54	2343.59	657.617	623.418	602.605	664.787	1801.16	683.202	1056.12	614.921	828.36
ENSSSCG00000018884	3.17955	-0.994865	0.425049	-2.34059	0.0192534	0.432099	5.00144	1.98001	1.76042	2.69026	1.93244	1.94482	4.97351	0	1.17812	7.5329	0.860158	2.93162	4.62503	4.67982	3.70471	1.95761	4.07242	0.959484	0	4.2599	0.94341	2.46913	6.57815	4.03731	1.93883	4.49285	0.992625	4.09731	5.29217	2.63915	5.16005	1.87719	1.94368	4.13355	7.85483	2.96903
ENSSSCG00000033700	256.678	0.205426	0.0877951	2.33984	0.0192923	0.432466	264.076	292.052	256.141	243.02	278.272	210.041	231.765	291.007	255.652	281.542	231.382	171.5	232.408	300.678	222.283	223.167	227.038	278.25	312.187	188.501	252.834	304.526	193.586	296.743	243.324	288.665	216.392	314.468	259.316	244.561	270.903	271.254	263.368	308.983	234.523	286.017
ENSSSCG00000011216	90.1689	-0.65412	0.279712	-2.33855	0.019359	0.432952	43.0124	54.4503	57.2136	77.1207	142.035	56.3999	64.6556	77.2839	100.14	64.9713	71.3931	36.6453	69.3755	72.5372	103.732	56.7706	105.883	62.3665	86.3915	62.8335	56.6046	160.493	453.892	81.7556	61.0732	80.8712	40.6976	101.408	119.603	91.4904	102.341	125.772	49.5637	91.9715	84.1588	79.1742
ENSSSCG00000010256	6.99373	-0.759519	0.324724	-2.33896	0.0193373	0.432952	13.0037	5.94003	7.04167	12.5545	3.86489	5.83447	4.97351	3.81649	2.35624	5.64968	6.0211	4.39743	10.4063	1.16995	7.40942	6.85162	10.1811	9.59484	5.89033	7.45482	11.3209	4.11521	11.2768	4.03731	17.4495	4.49285	4.96313	5.12163	6.35061	6.15801	12.9001	1.87719	5.83103	8.26711	11.2212	1.97935
ENSSSCG00000015645	1372.61	-0.344924	0.147604	-2.33683	0.0194482	0.433434	1242.36	1289.98	1172.44	1470.67	1409.72	1241.77	1357.77	1298.56	1238.21	1291.89	1355.61	1187.31	1373.63	1334.92	1395.75	1346.83	1457.93	1236.77	1275.26	1262	1253.79	1176.13	4266.4	1443.34	1419.23	1289.45	1258.65	1219.97	1335.74	1300.22	1315.81	988.339	1271.16	1222.5	1200.67	1213.34
ENSSSCG00000015334	1008.67	0.80796	0.345749	2.33684	0.0194475	0.433434	545.157	397.982	904.855	454.653	608.72	2083.88	1575.61	682.197	721.01	866.284	993.482	3620.55	1041.79	1107.95	420.485	409.14	922.404	1797.11	566.453	479.239	655.67	979.421	443.555	407.769	661.142	576.207	2496.45	1008.96	428.666	784.706	491.065	2751.02	503.412	2442.93	811.291	671.001
ENSSSCG00000032974	12.9085	0.566184	0.242269	2.33701	0.0194388	0.433434	14.004	15.8401	14.0833	17.0383	11.5947	11.6689	11.9364	16.2201	16.4937	14.1242	10.3219	16.1239	8.0938	14.0395	14.8188	12.7244	7.12674	19.1897	13.7441	4.2599	18.8682	0.823042	9.39736	9.08396	12.6024	15.725	9.92625	12.2919	12.7012	9.67687	12.9001	16.8947	15.5494	17.5676	4.48847	22.7626
ENSSSCG00000032478	1421.32	-0.194722	0.0833767	-2.33545	0.0195199	0.434527	1427.41	1320.67	1447.94	1607.88	1422.28	1208.71	1475.14	1292.84	1193.44	1307.9	1733.22	1437.96	1668.48	1333.75	1427.24	1427.09	1359.17	1333.68	1312.56	1699.7	1295.3	1186.83	2149.18	1452.42	1576.27	1249.01	1667.61	1352.11	1338.92	1530.7	1406.11	1095.34	1316.84	1155.33	1781.92	1176.73
ENSSSCG00000043437	2.30534	-1.36729	0.585709	-2.33442	0.0195737	0.43522	3.00086	1.98001	1.76042	0.896752	6.76356	2.91724	1.9894	3.81649	5.8906	2.82484	1.72032	5.86325	2.31252	1.16995	0	0.978803	5.09053	0.959484	0.981721	7.45482	2.83023	1.64608	8.45762	1.00933	0	1.12321	0.992625	1.02433	1.05843	1.75943	1.72002	1.87719	0	0	1.12212	0
ENSSSCG00000017608	192.503	0.333741	0.143018	2.33356	0.019619	0.43522	164.047	137.611	194.526	142.584	209.67	295.613	257.628	200.366	222.665	174.198	181.493	222.803	169.97	174.323	154.672	162.481	186.313	280.169	156.094	176.786	190.569	165.432	113.708	143.325	139.596	170.728	307.714	238.668	150.298	181.221	167.702	304.104	178.818	226.312	200.859	187.049
ENSSSCG00000037775	138.677	0.449369	0.192567	2.33357	0.0196185	0.43522	91.0262	103.951	142.594	100.436	177.785	154.614	153.184	112.586	265.077	96.9861	122.142	172.966	144.532	86.5766	118.551	151.714	102.829	159.274	104.062	139.512	92.4542	211.522	62.9623	109.008	78.5227	170.728	193.562	191.549	93.1422	137.236	78.2608	161.438	205.058	250.08	109.968	146.472
ENSSSCG00000016381	414.458	-0.182903	0.0783992	-2.33297	0.0196497	0.435399	431.124	423.722	399.615	510.252	429.969	345.206	401.859	385.465	331.052	398.302	479.108	451.47	419.722	397.784	376.028	447.313	421.496	371.32	352.438	436.64	389.628	369.546	592.973	392.629	475.984	388.631	492.342	408.706	401.147	404.669	394.744	396.087	375.13	447.457	470.167	310.759
ENSSSCG00000021216	26.862	0.353222	0.151508	2.33137	0.0197337	0.435752	21.006	30.6902	29.9271	35.8701	22.2231	22.3655	35.8093	26.7154	23.5624	15.0658	24.9446	24.9188	25.4377	28.0789	26.8592	19.5761	27.4888	35.5009	30.4334	22.3645	25.4721	27.1604	17.855	30.2799	24.2354	40.4356	29.7788	19.4622	15.8765	26.3915	29.2403	34.728	34.0143	34.1018	22.4424	26.7213
ENSSSCG00000033070	7.82458	0.933235	0.400292	2.33138	0.0197332	0.435752	2.00058	23.7601	10.5625	4.48376	9.66222	2.91724	1.9894	12.4036	2.35624	13.1826	4.30079	0	9.25006	4.67982	3.70471	7.83042	7.12674	11.5138	9.81721	7.45482	9.4341	13.1687	0	5.04664	8.72475	14.6017	9.92625	9.21894	9.52591	9.67687	10.3201	0.938594	9.71838	8.26711	2.24424	11.8761
ENSSSCG00000031474	50.3392	0.414015	0.177558	2.33171	0.0197158	0.435752	42.0121	86.1304	56.3334	80.7077	24.1556	33.062	52.7192	45.7979	47.1248	32.0148	53.3298	33.7137	52.0316	62.0076	53.7183	44.0461	41.7423	57.569	35.342	36.2091	48.1139	53.4978	35.71	39.3638	41.6849	55.0374	99.2625	58.3866	44.4543	72.1367	49.8805	29.0964	58.3103	46.5025	68.4492	42.5561
ENSSSCG00000047981	3.81895	-0.955176	0.410552	-2.32656	0.0199885	0.438857	4.00115	1.98001	5.28125	5.38051	0.966222	1.94482	4.97351	0	0	0.941613	5.16095	2.93162	5.78129	1.16995	1.85236	1.95761	5.09053	4.79742	1.96344	3.19492	4.71705	4.11521	12.2166	4.03731	7.75533	3.36963	3.9705	3.07298	6.35061	0.879715	6.02006	3.75438	3.88735	7.23372	6.73271	0
ENSSSCG00000020625	1.57749	-1.6328	0.70162	-2.32718	0.0199557	0.438857	0	1.98001	0	2.69026	1.93244	2.91724	0	1.90824	0	0	2.58047	2.93162	1.15626	1.16995	4.63089	2.93641	2.03621	0	2.94516	0	0.94341	0.823042	0.939736	2.01866	0	1.12321	0	1.02433	4.23374	0.879715	3.44003	2.81578	0	0	6.73271	0
ENSSSCG00000014259	86.6914	-0.321905	0.138347	-2.3268	0.0199759	0.438857	95.0273	90.0905	92.4219	69.9467	66.6693	111.827	104.444	88.7334	53.0154	48.9639	114.401	85.0171	64.7504	86.5766	66.6848	84.1771	104.865	91.151	74.6108	88.3929	103.775	77.366	102.431	79.737	60.1038	52.7909	81.3953	108.579	133.363	90.6107	136.741	80.7191	80.6626	64.0701	140.265	46.5148
ENSSSCG00000000512	529.342	0.252534	0.108472	2.32809	0.0199072	0.438857	463.133	478.172	470.912	428.648	582.632	646.654	708.228	495.189	597.307	567.792	481.688	740.235	509.91	501.91	468.646	386.627	546.723	656.287	539.947	529.293	451.893	493.825	536.589	411.806	402.308	498.706	818.916	483.482	411.731	460.091	478.165	702.068	536.455	542.529	448.847	578.961
ENSSSCG00000036007	32.2829	0.52516	0.225662	2.3272	0.0199548	0.438857	20.0058	18.8101	36.9688	39.4571	44.4462	17.5034	57.6927	35.3025	64.7966	21.6571	12.0422	39.5769	43.9378	25.739	53.7183	40.1309	23.4164	26.8656	25.5247	18.1046	22.6418	30.4526	20.6742	26.2425	42.6543	38.1892	44.6681	27.6568	17.9934	19.3537	16.3402	63.8244	25.2678	41.3355	23.5645	35.6284
ENSSSCG00000000449	1516.86	-0.14418	0.0619914	-2.3258	0.0200293	0.439249	1628.47	1676.08	1517.48	1965.68	1384.6	1285.53	1485.09	1474.12	1683.53	1339.91	1574.95	1407.18	1696.23	1385.23	1545.79	1702.14	1552.61	1393.17	1405.82	1661.36	1413.23	1351.44	1849.4	1439.3	1684.85	1393.91	1523.68	1418.69	1609.88	1570.29	1490.39	1353.45	1452.9	1400.24	1614.73	1275.69
ENSSSCG00000051382	446.771	0.707447	0.304352	2.32444	0.0201022	0.439844	248.071	268.291	440.104	474.382	296.63	757.509	947.951	396.915	763.422	415.251	742.316	787.141	531.879	395.445	357.505	132.138	576.248	674.517	320.041	332.272	190.569	274.896	202.043	254.351	406.186	272.94	1588.2	363.636	249.791	353.646	213.282	779.971	282.805	253.18	283.896	256.326
ENSSSCG00000004753	293.462	-0.217861	0.0937231	-2.32452	0.0200976	0.439844	295.085	293.042	276.386	328.211	313.056	322.841	297.416	266.2	209.706	250.469	337.182	323.944	287.908	270.259	263.035	294.62	323.758	280.169	284.699	312.038	310.382	239.505	490.542	297.752	358.684	222.396	326.574	255.057	301.654	269.193	281.223	310.675	289.608	258.347	297.361	225.646
ENSSSCG00000005584	128.768	-0.425476	0.183125	-2.32342	0.0201566	0.440533	106.031	83.1604	132.031	133.616	151.697	157.531	91.5126	113.541	82.4685	120.526	110.96	231.598	127.188	90.0865	195.424	111.584	114.028	65.2449	68.7205	241.749	125.474	247.736	70.4802	88.8209	131.841	106.705	126.063	110.627	166.174	121.401	162.542	137.973	86.4936	178.776	162.707	83.1329
ENSSSCG00000003990	223.921	-0.254068	0.109395	-2.32249	0.0202064	0.440749	213.061	226.711	220.052	216.117	201.94	286.862	230.771	182.237	155.512	207.155	249.446	230.132	234.72	183.683	238.954	227.082	252.49	210.127	177.692	313.103	232.079	251.028	365.557	208.931	231.691	198.808	260.068	202.817	187.343	228.726	247.682	201.798	233.241	207.711	213.202	132.617
ENSSSCG00000050912	6.40129	-0.693608	0.298717	-2.32196	0.0202353	0.440749	9.00259	8.91005	7.04167	6.27727	7.72978	2.91724	7.95761	2.86237	2.35624	6.59129	5.16095	2.93162	2.31252	2.33991	11.1141	6.85162	13.2354	5.7569	4.90861	12.7797	6.60387	5.7613	3.75894	8.07463	8.72475	6.73927	2.97788	9.21894	5.29217	3.51886	12.9001	3.75438	4.85919	5.16694	10.0991	3.95871
ENSSSCG00000033927	5.54207	1.02706	0.442326	2.32196	0.0202353	0.440749	2.00058	7.92004	0.880209	8.07077	5.79733	6.80688	6.96291	1.90824	0	5.64968	3.44063	2.93162	1.15626	9.35963	10.188	7.83042	0	6.71639	6.87205	3.19492	15.0946	4.11521	0	5.04664	14.5412	4.49285	2.97788	6.14596	5.29217	8.79715	2.58003	4.69297	12.6339	4.13355	3.36635	7.91742
ENSSSCG00000005707	106.422	-0.75703	0.326776	-2.31666	0.020522	0.441487	104.03	129.691	122.349	76.2239	255.083	74.8757	49.7351	57.2473	49.4811	69.6793	82.5751	27.8504	56.6566	97.1062	130.591	130.181	69.2312	44.1363	89.3366	95.8477	102.832	130.041	585.455	132.222	118.269	165.112	60.5501	70.6785	86.7916	103.806	89.4409	55.377	68.0287	70.2704	86.4031	94.0193
ENSSSCG00000011867	560.027	0.298014	0.128515	2.3189	0.0204003	0.441487	445.128	521.733	691.844	578.405	539.152	626.233	529.181	563.886	348.724	573.442	552.221	517.431	557.316	746.431	610.351	620.561	496.835	629.421	582.161	466.459	683.029	372.015	224.597	586.42	524.454	549.25	778.218	649.423	497.464	511.115	537.505	611.025	474.257	688.237	573.402	703.66
ENSSSCG00000009766	351.082	0.141735	0.0611253	2.31877	0.0204076	0.441487	310.089	360.362	339.761	359.598	306.292	381.186	371.024	359.704	319.271	337.097	351.805	445.607	341.096	356.836	325.088	339.645	327.83	388.591	368.145	305.648	363.213	365.431	394.689	316.929	353.837	321.238	417.895	312.42	306.946	329.893	339.703	369.806	379.017	410.255	292.873	370.139
ENSSSCG00000031680	176.578	0.164256	0.0707838	2.32053	0.0203124	0.441487	188.054	205.921	183.964	154.241	170.055	210.041	190.983	175.558	122.525	167.607	167.731	206.679	181.532	181.343	163.007	191.845	182.241	182.302	195.362	156.551	178.305	172.016	138.141	171.586	165.77	151.634	194.555	171.062	150.298	171.544	159.102	181.149	201.171	188.077	175.05	209.812
ENSSSCG00000008937	5.84024	1.08201	0.4669	2.31744	0.0204797	0.441487	2.00058	3.96002	9.6823	2.69026	16.4258	3.88965	10.9417	2.86237	7.06873	4.70806	2.58047	2.93162	0	5.84977	1.85236	1.95761	4.07242	16.3112	4.90861	1.06497	12.2643	3.29217	4.69868	5.04664	4.84708	1.12321	12.9041	9.21894	2.11687	2.63915	6.88007	16.8947	9.71838	4.13355	6.73271	1.97935
ENSSSCG00000008022	439.283	-0.169814	0.073288	-2.31708	0.0204992	0.441487	450.13	397.982	409.297	475.279	506.3	366.599	434.685	415.043	503.058	360.638	484.269	435.346	478.691	450.432	455.68	467.868	444.912	376.118	349.493	457.939	384.911	471.603	578.877	406.759	407.155	465.009	486.386	467.093	499.581	468.888	396.464	424.244	374.158	441.257	474.656	347.377
ENSSSCG00000038643	228.287	0.231617	0.0999302	2.31778	0.020461	0.441487	196.056	256.411	226.214	260.955	215.468	181.841	231.765	244.255	212.062	253.294	242.564	218.406	247.439	225.801	245.437	217.294	184.277	218.762	246.412	171.461	255.664	177.777	174.791	176.633	238.476	248.23	185.621	234.571	224.388	275.351	259.723	155.807	271.143	271.781	244.622	327.583
ENSSSCG00000006870	526.394	0.124006	0.0535224	2.31691	0.0205089	0.441487	540.155	568.263	522.844	483.349	490.841	543.578	570.959	519.997	466.536	531.069	505.773	609.778	463.659	534.669	551.076	493.317	507.017	539.23	583.142	435.575	499.064	558.023	438.857	582.383	479.861	514.431	533.04	567.477	558.853	515.513	547.825	531.244	582.131	568.363	443.237	569.064
ENSSSCG00000047743	4.88684	-0.813979	0.350951	-2.31935	0.020376	0.441487	5.00144	2.97002	8.80209	10.761	3.86489	4.86206	1.9894	1.90824	4.71248	4.70806	3.44063	5.86325	9.25006	1.16995	6.48325	3.91521	9.16295	1.91897	4.90861	5.32487	5.66046	5.7613	8.45762	6.05597	2.90825	4.49285	0	4.09731	5.29217	2.63915	4.30004	5.63156	3.88735	8.26711	4.48847	2.96903
ENSSSCG00000023045	664.462	-0.265053	0.114372	-2.31748	0.0204777	0.441487	642.185	623.703	689.204	829.496	700.511	576.64	644.567	609.684	577.279	613.931	767.261	523.295	697.223	652.834	712.231	697.887	621.044	534.433	599.832	755.067	668.878	468.311	1311.87	695.427	813.34	670.557	731.565	664.788	658.346	705.532	649.306	458.972	509.243	533.228	751.819	561.147
ENSSSCG00000037116	307.307	0.151507	0.0653959	2.31676	0.0205167	0.441487	298.086	322.742	305.432	247.504	302.428	279.082	261.607	290.053	260.365	326.74	309.657	332.739	267.096	341.627	253.773	304.408	237.219	294.562	398.579	250.269	351.892	295.472	286.619	328.032	301.489	334.717	323.596	355.441	334.465	347.488	328.523	307.859	315.847	312.083	288.384	367.17
ENSSSCG00000046937	40.537	-0.365613	0.157984	-2.31423	0.0206549	0.441798	38.0109	35.6402	31.6875	42.1474	56.0409	53.4827	37.7987	39.119	55.3717	33.8981	34.4063	48.3718	25.4377	38.6085	42.6042	43.0673	52.9415	33.5819	20.6161	46.8589	46.2271	42.7982	79.8775	24.2239	38.7767	32.5731	36.7271	38.9244	39.1621	45.7452	42.1404	39.4209	34.0143	33.0684	48.2511	27.711
ENSSSCG00000041050	306.301	-0.446875	0.193173	-2.31334	0.0207039	0.441798	344.099	307.892	334.479	579.302	283.103	207.124	254.644	215.632	172.006	319.207	290.733	243.325	270.564	277.279	219.504	336.708	357.355	277.291	254.266	271.569	365.1	215.637	863.617	319.957	512.821	269.571	277.935	276.568	323.881	294.705	268.323	208.368	264.34	250.08	310.827	189.028
ENSSSCG00000033648	607.358	-0.326251	0.141013	-2.31362	0.0206886	0.441798	657.189	567.273	646.954	796.316	634.808	545.523	524.208	454.162	273.324	509.412	735.435	618.572	566.566	504.25	598.311	611.752	656.678	577.609	558.599	611.296	633.028	638.681	951.952	685.334	779.411	425.697	502.268	550.063	717.619	845.406	645.866	835.348	541.314	533.228	638.485	292.944
ENSSSCG00000006551	3.72514	-0.936047	0.404596	-2.31354	0.0206931	0.441798	4.00115	2.97002	8.80209	4.48376	5.79733	1.94482	0	1.90824	0	6.59129	6.88126	0	3.46877	1.16995	4.63089	4.89402	1.01811	4.79742	1.96344	6.38985	1.88682	2.46913	9.39736	4.03731	2.90825	4.49285	0.992625	1.02433	6.35061	3.51886	6.02006	3.75438	2.91551	5.16694	4.48847	2.96903
ENSSSCG00000036420	6.76387	-0.780528	0.337141	-2.31514	0.0206055	0.441798	5.00144	5.94003	7.92188	9.86428	14.4933	2.91724	5.96821	2.86237	2.35624	9.41613	6.0211	5.86325	4.62503	1.16995	5.55707	4.89402	9.16295	2.87845	2.94516	7.45482	6.60387	6.58434	22.5537	11.1026	3.87767	4.49285	6.94838	5.12163	6.35061	7.03772	5.16005	13.1403	5.83103	3.10016	12.3433	5.93806
ENSSSCG00000001898	358.545	-0.232188	0.100289	-2.31519	0.0206026	0.441798	312.09	309.872	347.683	496.801	364.266	359.792	320.294	358.75	249.762	274.009	386.211	334.205	361.909	340.457	344.538	357.263	386.88	320.468	343.602	429.185	350.005	378.6	526.252	320.967	521.546	358.304	345.434	333.93	376.803	334.292	387.004	322.876	352.777	270.748	449.969	280.079
ENSSSCG00000022957	415.284	-0.178947	0.0773021	-2.3149	0.0206184	0.441798	406.117	421.742	405.776	500.388	400.016	440.503	394.897	378.786	353.436	412.426	502.332	433.88	511.066	333.437	464.015	385.648	466.292	399.145	373.054	398.301	416.987	358.847	608.949	419.881	472.106	403.233	421.866	361.587	442.426	380.917	385.284	405.473	394.566	369.953	347.857	379.046
ENSSSCG00000009361	139.982	-0.951976	0.411569	-2.31304	0.0207204	0.441798	438.126	57.4203	242.938	96.8492	77.2978	71.9585	17.9046	107.816	9.42497	77.2122	135.905	17.5897	50.8753	100.616	111.141	536.384	68.2131	62.3665	228.741	45.7939	258.494	135.802	200.164	240.22	121.177	131.416	39.705	193.598	133.363	45.7452	146.201	133.28	186.593	129.174	259.209	130.637
ENSSSCG00000005613	342.53	-0.176098	0.0762414	-2.30974	0.0209027	0.442005	310.089	331.652	320.396	365.875	391.32	314.089	321.289	342.53	395.849	320.148	359.546	315.149	349.19	365.026	390.847	346.496	380.771	310.873	286.663	333.337	322.646	368.723	517.794	328.032	334.449	338.087	325.581	273.495	354.576	352.766	288.963	402.657	290.58	336.885	355.711	288.986
ENSSSCG00000003567	7.06693	0.824026	0.356767	2.3097	0.0209046	0.442005	7.00201	14.8501	7.04167	10.761	9.66222	0.972412	3.97881	14.3118	1.17812	6.59129	6.0211	5.86325	5.78129	11.6995	3.70471	3.91521	3.05432	5.7569	9.81721	4.2599	8.49069	7.40738	10.3371	9.08396	10.6636	6.73927	2.97788	8.19461	3.1753	3.51886	1.72002	3.75438	17.4931	11.3673	3.36635	9.89677
ENSSSCG00000012883	9.2848	-1.50312	0.650937	-2.30917	0.0209342	0.442005	1.00029	4.95003	7.04167	0.896752	24.1556	26.2551	8.95231	2.86237	29.453	6.59129	6.88126	11.7265	5.78129	8.18968	3.70471	5.87282	1.01811	0	0.981721	30.8843	2.83023	6.58434	70.4802	8.07463	2.90825	1.12321	9.92625	7.17028	3.1753	7.91744	2.58003	10.3245	2.91551	2.06678	8.97694	0
ENSSSCG00000013048	243.554	-0.149835	0.0649128	-2.30826	0.0209848	0.442005	305.088	262.351	242.938	289.651	238.657	226.572	212.866	233.76	269.79	251.411	270.95	214.008	265.939	242.181	227.84	308.323	226.019	213.965	221.869	240.684	217.928	230.452	226.476	287.659	252.048	243.737	231.282	257.106	270.959	240.162	211.562	220.57	231.297	224.245	237.889	219.708
ENSSSCG00000014046	197.55	-0.216621	0.0938748	-2.30755	0.0210239	0.442005	170.049	204.931	183.083	182.937	207.738	175.034	179.046	197.503	154.334	171.373	208.158	184.692	234.72	229.311	224.135	169.333	263.689	164.072	213.033	240.684	165.097	239.505	214.26	245.267	173.526	201.055	163.783	215.109	233.914	204.094	232.202	147.359	173.959	162.242	231.156	151.421
ENSSSCG00000016031	419.978	0.375371	0.162613	2.30837	0.0209785	0.442005	294.085	278.191	345.922	283.374	476.348	586.364	676.397	388.328	446.508	428.434	470.506	643.491	440.534	431.713	516.807	286.789	384.844	439.444	438.829	521.838	382.081	289.711	186.068	366.386	289.856	443.668	672.007	480.409	340.816	552.461	346.583	376.376	341.115	384.42	366.933	521.56
ENSSSCG00000020771	13.9882	-0.631513	0.273254	-2.31109	0.020828	0.442005	18.0052	23.7601	15.8438	16.1415	23.1893	16.531	4.97351	8.5871	4.71248	14.1242	16.343	8.79487	19.6564	7.01973	12.0403	26.4277	12.2173	5.7569	10.7989	13.8447	15.0946	13.1687	16.9152	19.1772	32.9602	16.8482	3.9705	13.3162	14.8181	11.4363	13.7601	11.2631	16.5212	8.26711	12.3433	4.94839
ENSSSCG00000021871	58.7177	0.283399	0.122675	2.31017	0.020879	0.442005	39.0112	65.3403	73.9375	67.2564	68.6018	61.262	74.6026	52.4767	57.7279	56.4968	36.9868	49.8376	55.5004	47.9681	64.8325	46.9825	61.0863	80.5967	66.757	62.8335	35.8496	60.9051	75.1789	49.4571	46.532	50.5445	76.4322	71.7028	47.6296	53.6626	61.0606	61.0086	53.4511	62.0033	54.9838	63.3393
ENSSSCG00000015099	559.348	-0.211432	0.0914636	-2.31165	0.0207971	0.442005	491.141	509.853	515.802	659.113	494.706	539.689	441.648	541.941	376.999	424.667	625.335	452.936	594.316	655.174	639.989	580.43	563.012	418.335	473.19	685.844	533.97	580.245	647.478	685.334	586.497	564.975	503.261	652.496	698.567	679.14	609.746	414.858	513.131	542.529	696.835	543.333
ENSSSCG00000023441	127.88	-1.206	0.522655	-2.30746	0.0210292	0.442005	39.0112	34.6502	113.547	50.2181	518.861	124.469	118.369	63.9262	166.115	40.4893	48.1688	192.021	55.5004	65.5174	124.108	43.0673	102.829	47.0147	90.3183	120.342	47.1705	141.563	1176.55	37.3452	33.9296	53.9141	81.3953	65.5569	97.376	67.7381	50.7405	240.28	48.5919	184.976	60.5944	57.4013
ENSSSCG00000008857	2292.5	0.287125	0.124386	2.30834	0.0209801	0.442005	1857.53	2261.17	2162.67	1823.1	2895.77	2226.82	3014.94	2340.46	3243.37	2425.59	2070.4	2922.83	2260.48	2246.31	2443.26	1652.22	2439.38	2541.67	1991.91	1843.47	1854.74	2451.84	1044.99	2017.65	1607.29	2851.83	3290.55	2110.11	2345.49	2113.96	1915.24	3175.26	2158.45	2265.19	2268.92	2395.02
ENSSSCG00000021285	580.647	-0.120067	0.0520055	-2.30873	0.0209585	0.442005	587.169	567.273	524.605	573.921	554.612	603.868	650.535	487.556	639.72	543.31	560.823	524.76	531.879	591.997	591.828	580.43	642.425	564.177	581.179	637.92	555.669	577.776	748.03	619.728	621.396	534.649	576.715	597.182	639.294	571.815	600.286	525.613	561.722	479.492	586.868	567.085
ENSSSCG00000032977	218.068	-0.184068	0.0796677	-2.31044	0.0208637	0.442005	232.067	198.001	220.052	235.846	231.893	210.041	177.057	239.485	179.074	233.52	246.865	174.432	235.877	215.272	222.283	226.104	254.526	196.694	252.302	247.074	229.249	219.752	180.429	238.202	239.446	216.78	222.348	169.014	228.622	234.884	238.222	223.385	203.114	187.043	247.988	143.503
ENSSSCG00000009768	153.854	-0.247938	0.10756	-2.30512	0.0211601	0.443312	197.057	171.271	153.156	171.28	159.427	221.71	174.073	149.797	166.115	118.643	122.142	214.008	151.47	133.375	132.443	178.142	152.716	156.396	117.807	191.695	135.851	125.925	177.61	141.306	160.923	139.278	158.82	120.87	125.954	117.002	190.062	139.85	138.001	167.409	167.196	99.9574
ENSSSCG00000010199	91.2264	-0.917065	0.397775	-2.30548	0.0211395	0.443312	25.0072	35.6402	30.8073	23.3156	206.772	148.779	148.211	40.0731	213.24	31.0732	45.5884	127.526	53.1879	56.1578	242.659	52.8554	253.508	32.6225	37.3054	146.967	40.5666	163.785	129.684	59.5504	36.8378	41.5588	37.7198	54.2893	119.603	49.2641	53.3205	270.315	39.8454	139.507	50.4953	46.5148
ENSSSCG00000009432	569.298	-0.454848	0.197322	-2.30511	0.0211606	0.443312	454.131	428.672	477.073	516.529	552.679	945.184	836.544	468.474	984.909	436.908	499.752	548.213	559.629	507.76	652.955	416.97	576.248	426.011	538.965	958.477	459.441	559.669	1619.16	491.543	482.769	459.393	415.91	418.949	538.743	498.799	517.725	402.657	362.496	458.824	538.617	483.952
ENSSSCG00000038417	620.672	0.14904	0.0646847	2.30411	0.0212166	0.443516	642.185	644.493	622.308	655.526	567.172	643.737	670.429	644.032	671.529	657.246	575.446	637.628	634.785	652.834	584.418	610.773	599.664	592.961	722.547	530.357	606.613	663.372	410.665	593.485	674.714	604.288	550.907	570.55	653.054	633.395	620.066	513.411	697.78	673.769	576.769	741.268
ENSSSCG00000016872	6600.26	0.245009	0.106331	2.30422	0.0212102	0.443516	5293.52	6837.97	6013.59	4948.28	8106.6	6687.28	8452.97	6224.69	6457.28	7091.28	6146.69	7978.41	6720.17	7019.73	8122.58	5237.58	7319.16	6937.07	5666.49	5126.79	6155.75	7134.13	3791.83	5874.29	4993.46	7717.58	9738.65	6612.03	6789.86	5887.05	5936.64	7871.99	6215.88	6143.49	6803.4	7555.2
ENSSSCG00000030284	182.529	-0.15497	0.0672896	-2.30303	0.0212773	0.443555	200.058	173.251	183.083	164.106	178.751	168.227	196.951	179.375	226.199	167.607	192.675	190.555	200.033	160.284	171.343	170.312	188.35	177.505	169.838	198.085	152.832	201.645	242.452	183.698	182.25	187.576	184.628	184.379	188.401	175.943	190.922	178.333	171.044	157.075	190.76	142.514
ENSSSCG00000003669	294.274	0.228093	0.0990168	2.30358	0.0212464	0.443555	306.088	270.271	254.38	269.026	384.556	314.089	295.426	254.751	360.505	358.754	301.055	277.038	292.533	324.077	298.229	261.34	256.563	241.79	378.944	247.074	284.91	243.621	184.188	287.659	310.213	325.731	316.647	262.228	278.368	421.384	210.702	310.675	307.101	282.115	279.407	342.428
ENSSSCG00000050971	12.8646	-0.664928	0.288742	-2.30284	0.0212877	0.443555	15.0043	15.8401	9.6823	34.0766	7.72978	4.86206	11.9364	17.1742	5.8906	7.5329	16.343	8.79487	11.5626	15.2094	14.8188	7.83042	24.4345	13.4328	5.89033	22.3645	10.3775	11.5226	18.7947	11.1026	16.4801	7.86248	6.94838	9.21894	16.935	12.316	21.5002	2.81578	13.6057	13.434	16.8318	2.96903
ENSSSCG00000010537	3733.41	0.276844	0.120339	2.30054	0.0214175	0.445303	3871.11	4582.73	3703.92	4680.15	3747.01	2679.97	2734.43	4687.6	3143.23	4364.37	2838.52	3034.23	3378.58	4406.05	3304.6	3894.66	3171.4	4257.23	4625.87	2550.61	4341.57	2905.34	2941.37	3847.56	4456.41	4146.9	2424.98	3676.31	3515.06	3720.32	3978.4	3500.95	4624.01	4519.01	2946.68	5201.74
ENSSSCG00000033941	82.3226	0.460505	0.200173	2.30053	0.021418	0.445303	53.0153	85.1404	75.698	66.3597	110.149	102.103	117.375	68.6968	78.9341	64.9713	72.2533	230.132	74.0005	65.5174	75.9466	50.8978	77.376	100.746	91.3001	58.5736	53.7744	67.4895	81.757	56.5224	53.3179	60.6534	146.909	73.7515	55.0386	64.2192	55.9005	126.71	75.8034	113.673	71.8155	87.0916
ENSSSCG00000050371	2.3022	-1.36028	0.591451	-2.29991	0.0214535	0.44556	3.00086	4.95003	0.880209	0	2.89867	1.94482	0	0	1.17812	0	1.72032	1.46581	2.31252	0	2.77853	4.89402	3.05432	1.91897	4.90861	4.2599	3.77364	4.11521	0	2.01866	0	1.12321	0.992625	0	4.23374	0	11.1801	2.81578	2.91551	2.06678	4.48847	0.989677
ENSSSCG00000050157	5.54553	-0.92859	0.403831	-2.29945	0.0214793	0.445614	4.00115	4.95003	5.28125	12.5545	7.72978	4.86206	6.96291	1.90824	2.35624	2.82484	2.58047	4.39743	4.62503	2.33991	4.63089	10.7668	4.07242	3.83794	0	2.12995	7.54728	5.7613	25.3729	10.0933	7.75533	4.49285	5.95575	5.12163	4.23374	4.39858	3.44003	4.69297	2.91551	3.10016	8.97694	2.96903
ENSSSCG00000001917	167.708	-0.196319	0.0854028	-2.29874	0.0215196	0.445969	136.039	160.381	148.755	187.421	168.123	197.4	179.046	154.568	226.199	145.95	193.535	164.171	167.657	171.983	175.974	177.163	174.096	134.328	158.057	233.23	139.625	160.493	159.755	177.642	151.229	156.126	153.857	162.868	178.875	180.342	197.802	125.772	155.494	142.608	188.516	152.41
ENSSSCG00000004534	16.7953	0.596222	0.259615	2.29656	0.0216438	0.448058	10.0029	14.8501	31.6875	11.6578	15.4596	4.86206	11.9364	19.0824	12.9593	20.7155	22.3641	27.8504	8.0938	24.569	10.188	11.7456	15.2716	17.2707	21.5979	6.38985	14.1512	18.1069	6.57815	17.1586	15.5107	10.1089	15.882	36.8757	11.6428	21.1132	18.9202	17.8333	17.4931	35.1352	15.7097	13.8555
ENSSSCG00000004558	304.817	-0.18268	0.0795794	-2.29557	0.0217003	0.448722	310.089	275.221	291.349	297.722	269.576	317.006	326.262	299.594	243.871	324.856	281.272	307.82	296.002	258.56	371.397	300.493	333.939	272.493	282.736	315.233	335.854	350.616	430.399	391.62	326.693	302.144	281.906	284.763	368.335	293.825	289.823	279.701	275.03	261.447	236.767	288.986
ENSSSCG00000027723	242.677	-0.182644	0.0795772	-2.29519	0.0217225	0.448722	264.076	221.761	249.979	244.813	323.684	248.937	226.792	202.274	298.065	216.571	252.886	222.803	235.877	245.69	245.437	224.146	222.965	197.654	222.851	293.933	210.38	276.542	262.186	279.584	227.813	258.339	239.223	226.376	233.914	249.839	239.942	311.613	198.255	259.38	234.523	167.255
ENSSSCG00000025086	1.51437	-1.63975	0.715366	-2.29218	0.0218953	0.451671	0	4.95003	0	1.7935	0.966222	0.972412	1.9894	0	1.17812	0.941613	2.58047	5.86325	2.31252	0	1.85236	2.93641	1.01811	0	0	4.2599	0.94341	3.29217	0.939736	2.01866	1.93883	2.24642	0.992625	0	1.05843	0	3.44003	1.87719	0	1.03339	1.12212	0
ENSSSCG00000044172	22.3101	-0.381693	0.166541	-2.29188	0.0219123	0.451671	32.0092	19.8001	13.2031	19.7286	14.4933	20.4207	15.9152	22.8989	25.9187	29.19	32.686	27.8504	19.6564	15.2094	19.4497	22.5125	14.2535	20.1492	24.543	20.2345	23.5853	27.1604	15.9755	28.2612	26.1742	16.8482	27.7935	23.5595	25.4024	14.0754	30.9603	19.7105	18.4649	25.8347	31.4193	17.8142
ENSSSCG00000005109	20.1154	-0.851152	0.37158	-2.29063	0.0219849	0.452682	13.0037	15.8401	10.5625	4.48376	26.088	26.2551	9.94702	10.4953	7.06873	7.5329	38.7071	7.32906	9.25006	30.4188	39.8257	7.83042	21.3802	14.3923	11.7807	24.4944	12.2643	13.1687	104.311	37.3452	5.8165	26.9571	9.92625	31.7541	24.344	20.2335	11.1801	19.7105	12.6339	17.5676	22.4424	17.8142
ENSSSCG00000035618	324.286	-0.157915	0.0689946	-2.2888	0.0220909	0.454377	381.11	291.062	312.474	344.353	335.279	306.31	352.124	287.191	459.467	317.323	313.958	307.82	306.408	276.109	314.901	368.03	355.319	326.225	264.083	351.442	301.891	327.571	363.678	334.088	304.397	316.746	353.375	344.174	284.719	301.742	319.923	363.236	293.495	315.183	319.804	259.295
ENSSSCG00000013313	42.3605	0.385	0.168274	2.28794	0.0221411	0.454465	28.0081	47.5202	42.25	23.3156	57.0071	46.6758	54.7086	41.0273	29.453	39.5477	27.525	60.0983	28.9064	45.6282	38.8995	34.2581	50.9053	38.3794	46.1409	39.4041	55.6612	57.613	25.3729	37.3452	40.7155	38.1892	64.5206	27.6568	35.9868	40.4669	32.6803	63.8244	31.0988	68.2036	32.5414	53.4426
ENSSSCG00000027777	588.14	0.479112	0.20941	2.28791	0.0221425	0.454465	400.115	469.262	522.844	446.583	668.626	803.212	971.823	572.473	875.344	618.639	670.923	1206.36	654.442	528.819	481.613	285.811	648.533	731.127	453.555	494.148	343.401	376.13	488.663	376.48	417.819	478.488	1390.67	470.166	374.686	378.278	408.504	954.55	574.356	560.096	425.283	651.208
ENSSSCG00000009360	170.209	0.183851	0.0803764	2.28738	0.0221738	0.454622	160.046	186.121	158.438	164.106	157.494	167.255	185.015	187.008	207.349	180.79	165.15	177.363	141.063	194.212	167.638	184.015	171.042	187.099	168.856	143.772	164.153	191.769	106.19	150.39	145.412	170.728	183.636	151.6	156.648	171.544	165.982	216.815	162.297	210.811	143.631	182.101
ENSSSCG00000041082	1.66423	-1.49749	0.654829	-2.28684	0.022205	0.454776	2.00058	0.990005	0.880209	0.896752	3.86489	0.972412	0	0.954122	0	2.82484	2.58047	0	0	0	0	2.93641	6.10863	0.959484	0.981721	6.38985	5.66046	0.823042	0	2.01866	2.90825	1.12321	0.992625	0	2.11687	2.63915	0	0.938594	0.971838	1.03339	3.36635	1.97935
ENSSSCG00000001755	32.9567	0.327426	0.143285	2.28514	0.0223048	0.45608	23.0066	34.6502	42.25	28.6961	35.7502	30.1448	36.804	26.7154	43.5905	41.431	35.2665	42.5085	39.3128	29.2489	29.6377	28.3853	33.5975	41.2578	46.1409	29.8193	24.5287	37.0369	20.6742	22.2052	21.3272	29.2035	43.6755	22.5352	23.2856	31.6697	34.4003	38.4823	32.0707	35.1352	31.4193	40.5768
ENSSSCG00000017067	372.654	0.126104	0.0551889	2.28494	0.0223161	0.45608	392.113	377.192	367.927	311.173	358.468	396.744	408.822	382.603	385.246	380.411	315.678	398.701	341.096	350.986	350.095	356.284	334.957	392.429	386.798	333.337	367.93	385.184	429.459	354.274	368.378	409.972	393.08	373.879	318.589	338.69	367.224	407.35	449.961	376.153	345.612	408.737
ENSSSCG00000008040	1004.14	-0.168688	0.0738407	-2.28449	0.0223428	0.45614	938.27	998.915	987.594	1213.31	874.431	1004.5	963.866	932.177	953.1	956.678	1129.39	834.047	1223.32	1125.5	1103.08	1072.77	1072.07	808.845	859.006	1131	998.128	916.046	1082.58	1118.34	1152.64	1014.26	1026.37	1002.82	1155.81	1121.64	1004.49	773.401	874.654	851.512	1055.91	818.463
ENSSSCG00000006859	409.302	0.178808	0.0783087	2.28338	0.0224082	0.456504	369.106	418.772	449.787	423.267	404.847	414.248	412.801	425.538	518.373	487.755	421.477	277.038	313.346	434.053	383.438	405.224	416.405	517.162	473.19	394.041	333.967	436.213	323.269	441.077	411.033	362.797	403.999	439.436	397.971	430.181	349.163	363.236	463.567	338.951	405.085	475.045
ENSSSCG00000017635	130.65	-0.355099	0.155488	-2.28378	0.0223847	0.456504	118.034	126.721	132.031	153.345	114.014	121.552	159.152	146.935	109.565	80.9787	149.667	170.034	144.532	143.904	125.034	138.011	173.078	82.5156	97.1904	205.54	127.36	87.2425	229.296	125.157	168.678	87.6105	152.864	115.749	132.304	115.243	116.101	154.868	108.846	82.6711	140.265	67.298
ENSSSCG00000008850	24.6781	0.515726	0.225983	2.28215	0.0224807	0.457039	13.0037	23.7601	17.6042	18.8318	35.7502	22.3655	44.7616	27.6695	22.3843	24.4819	20.6438	36.6453	25.4377	23.3991	18.5236	15.6608	27.4888	46.0552	23.5613	23.4294	16.038	15.6378	6.57815	14.1306	16.4801	30.3267	36.7271	16.3892	22.2271	25.5117	27.5203	46.9297	28.1833	28.9349	23.5645	21.7729
ENSSSCG00000017398	237.831	-0.235953	0.103392	-2.28212	0.022482	0.457039	229.066	206.911	259.662	295.928	234.792	195.455	248.675	223.265	223.843	225.987	282.992	263.846	271.721	219.951	214.873	243.722	284.051	234.114	190.454	234.294	226.418	205.761	373.075	214.987	260.773	150.51	297.788	222.279	241.323	214.651	233.922	275.008	195.339	228.379	273.797	164.286
ENSSSCG00000024043	45.9697	-0.523951	0.229657	-2.28145	0.0225219	0.457365	45.013	21.7801	48.4115	47.5279	77.2978	43.7585	22.8781	44.8437	11.7812	38.6061	45.5884	21.9872	30.0627	39.7784	44.4565	63.6222	37.6699	35.5009	51.0495	44.7289	52.831	69.9586	124.985	50.4664	46.532	44.9285	19.8525	57.3623	65.6229	41.3466	49.8805	64.763	29.1551	31.0016	40.3962	49.4839
ENSSSCG00000039875	214.491	0.437542	0.191835	2.28083	0.0225584	0.457623	112.032	196.021	240.297	182.041	239.623	222.682	353.119	215.632	400.561	225.045	277.831	397.235	231.252	183.683	188.014	128.223	203.621	265.777	182.6	186.371	155.663	156.378	136.262	149.381	176.434	178.591	430.799	180.281	142.889	131.957	150.501	365.113	202.142	197.377	173.928	162.307
ENSSSCG00000049819	6.58651	0.990404	0.434708	2.27832	0.0227074	0.458227	3.00086	5.94003	51.9323	8.07077	2.89867	7.7793	10.9417	3.81649	1.17812	5.64968	7.74142	5.86325	8.0938	7.01973	7.40942	1.95761	8.14484	6.71639	3.92688	5.32487	4.71705	6.58434	3.75894	2.01866	4.84708	4.49285	3.9705	8.19461	3.1753	3.51886	3.44003	6.57016	7.77471	5.16694	4.48847	0.989677
ENSSSCG00000021802	552.416	0.299374	0.131381	2.27866	0.0226871	0.458227	466.134	512.823	498.198	459.137	522.726	711.806	785.814	542.896	728.079	568.734	578.886	769.551	539.972	486.701	512.176	403.267	609.845	663.003	494.787	495.213	450.95	535.801	449.194	414.834	512.821	526.786	1026.37	452.752	443.484	406.428	441.184	804.375	567.554	493.96	429.771	580.94
ENSSSCG00000032474	54.8689	0.546351	0.239768	2.27866	0.0226872	0.458227	36.0104	50.4903	46.6511	35.8701	82.1289	47.6482	87.5337	48.6602	93.0716	51.7887	28.3852	64.4957	47.4066	37.4385	57.423	50.8978	33.5975	54.6906	52.0312	34.0792	33.9628	74.8969	43.2278	64.597	26.1742	28.0803	111.174	46.0947	62.4476	40.4669	30.9603	117.324	103.015	73.3706	33.6635	45.5251
ENSSSCG00000042476	4.91899	-0.806947	0.354102	-2.27886	0.0226756	0.458227	6.00173	3.96002	1.76042	0.896752	4.83111	1.94482	0	1.90824	4.71248	4.70806	7.74142	2.93162	2.31252	5.84977	2.77853	5.87282	7.12674	3.83794	0.981721	9.58477	0.94341	5.7613	1.87947	6.05597	7.75533	8.98569	5.95575	5.12163	7.40904	7.91744	10.3201	8.44734	5.83103	1.03339	8.97694	4.94839
ENSSSCG00000012149	1081.74	-0.14169	0.0621482	-2.27988	0.0226148	0.458227	1095.32	888.035	1111.7	1099.42	991.344	940.322	1214.53	1024.73	1295.93	1189.26	1103.58	977.696	1123.88	1051.79	1104.93	1109.96	1295.03	1106.29	1122.11	1263.06	1076.43	1131.68	1009.28	1110.26	1193.35	1165.89	940.016	817.412	1047.85	994.078	1056.09	1179.81	1045.7	1020.99	1125.48	919.41
ENSSSCG00000049283	13.8136	-0.709526	0.311527	-2.27758	0.0227518	0.458641	16.0046	12.8701	13.2031	20.6253	11.5947	13.6138	14.9205	11.4495	3.53436	6.59129	17.2032	19.0555	11.5626	14.0395	11.1141	12.7244	21.3802	15.3517	6.87205	20.2345	16.038	10.6996	36.6497	4.03731	14.5412	11.2321	14.8894	16.3892	5.29217	9.67687	17.2002	15.0175	2.91551	18.601	29.1751	0.989677
ENSSSCG00000026078	415.429	-0.352301	0.154947	-2.27368	0.0229851	0.459009	301.087	311.852	352.964	295.928	457.989	702.081	521.224	323.447	526.62	326.74	344.063	436.812	324.908	380.235	522.364	366.072	450.003	368.442	385.816	645.375	350.949	471.603	862.677	501.636	374.195	362.797	294.81	365.684	457.244	404.669	403.344	333.201	333.341	360.652	371.421	363.212
ENSSSCG00000046598	1.19897	-1.73687	0.763495	-2.27489	0.0229126	0.459009	2.00058	0	0	2.69026	0.966222	0.972412	0	2.86237	0	0.941613	0.860158	0	4.62503	0	1.85236	3.91521	1.01811	0	0	1.06497	0	1.64608	0	2.01866	0.969417	0	1.98525	1.02433	1.05843	0.879715	3.44003	0.938594	0	2.06678	3.36635	0
ENSSSCG00000010143	701.448	0.279018	0.122632	2.27525	0.0228908	0.459009	552.159	654.393	813.313	644.765	733.363	680.688	853.454	820.545	379.355	649.713	773.282	955.709	657.911	703.143	514.955	633.286	597.628	901.915	680.333	610.231	709.444	449.381	836.365	499.618	750.328	568.345	1131.59	632.009	648.82	760.954	662.207	827.84	722.076	806.043	678.881	758.093
ENSSSCG00000015243	131.144	-0.318103	0.13982	-2.27508	0.0229009	0.459009	147.042	134.641	142.594	143.48	137.204	123.496	88.5284	124.036	91.8934	103.577	128.164	92.3461	137.595	108.806	137.074	132.138	119.118	94.9889	131.551	148.032	136.794	121.81	322.329	139.287	128.932	180.837	114.152	108.579	129.129	138.995	143.621	93.8594	136.057	109.539	122.311	128.658
ENSSSCG00000021166	261.24	0.162211	0.0712552	2.27648	0.0228173	0.459009	223.064	272.251	268.464	234.052	286.968	287.834	280.506	263.338	202.637	287.192	239.984	306.355	220.845	258.56	248.216	236.87	261.653	301.278	259.174	200.215	256.608	293.003	259.367	270.5	224.905	286.419	289.847	260.179	273.076	225.207	224.462	289.087	273.087	305.883	235.645	297.893
ENSSSCG00000044691	27.0318	0.418594	0.184034	2.27455	0.0229327	0.459009	31.0089	31.6802	28.1667	21.5221	20.2907	18.4758	27.8516	45.7979	25.9187	34.8397	18.9235	8.79487	24.2814	24.569	25.933	31.3217	35.6337	28.7845	37.3054	15.9746	35.8496	19.753	15.0358	22.2052	32.9602	34.8196	21.8378	26.6325	19.0518	25.5117	29.2403	19.7105	42.7609	25.8347	21.3202	43.5458
ENSSSCG00000046743	5.58805	0.838661	0.368839	2.27379	0.0229787	0.459009	2.00058	2.97002	5.28125	7.17402	8.696	0.972412	3.97881	6.67886	5.8906	7.5329	4.30079	19.0555	1.15626	10.5296	2.77853	3.91521	5.09053	10.5543	3.92688	2.12995	2.83023	6.58434	5.63841	3.02799	3.87767	5.61606	10.9189	9.21894	3.1753	6.15801	4.30004	2.81578	6.80287	8.26711	3.36635	3.95871
ENSSSCG00000027514	311.939	-0.154735	0.0680079	-2.27526	0.0228905	0.459009	382.11	343.532	304.552	354.217	297.596	285.889	247.681	314.86	332.23	295.666	356.965	284.367	313.346	326.417	304.713	360.2	306.45	327.184	257.211	366.351	303.778	288.888	324.209	300.78	357.715	294.281	249.149	320.614	310.121	330.773	310.463	267.499	353.749	270.748	332.147	253.357
ENSSSCG00000032029	106.208	-0.475074	0.208879	-2.2744	0.0229419	0.459009	74.0213	97.0205	119.708	113.888	100.487	127.386	130.306	83.0086	114.278	86.6284	135.045	120.197	114.47	94.7663	78.7251	94.9439	115.046	66.2044	71.6656	127.797	94.341	93.0038	366.497	92.8582	107.605	90.9801	126.063	85.0191	83.6163	86.2121	78.2608	136.096	73.8597	104.372	88.6473	50.4735
ENSSSCG00000004446	441.652	0.149891	0.0661852	2.26473	0.0235295	0.459485	446.128	451.442	470.912	415.196	508.233	414.248	433.69	500.914	577.279	475.514	381.05	477.855	412.784	439.903	361.209	411.097	424.55	504.689	503.623	382.326	439.629	411.521	484.904	365.377	402.308	432.436	405.984	396.414	382.095	428.421	428.284	473.051	498.553	442.29	428.649	486.921
ENSSSCG00000005425	1891.36	0.448846	0.197528	2.27232	0.0230671	0.459485	1350.39	1613.71	1820.27	1448.25	1724.71	2554.53	3617.73	1663.99	2788.61	1807.9	2020.51	3537	1944.83	1646.13	1638.41	1293.98	2172.64	2172.27	1407.79	1660.3	1379.27	1397.53	1155.87	1253.59	1396.93	1635.4	4562.11	1591.8	1480.75	1216.65	1395.79	3044.8	1888.28	1590.38	1386.94	1828.92
ENSSSCG00000030227	10.5512	-0.682684	0.300612	-2.27098	0.0231482	0.459485	14.004	5.94003	7.92188	16.1415	5.79733	8.75171	4.97351	10.4953	3.53436	15.0658	23.2243	2.93162	10.4063	10.5296	8.3356	17.6185	15.2716	12.4733	3.92688	7.45482	4.71705	13.9917	8.45762	20.1866	11.633	7.86248	3.9705	7.17028	23.2856	10.5566	13.7601	6.57016	20.4086	7.23372	3.36635	11.8761
ENSSSCG00000003147	1980.7	-0.282708	0.124831	-2.26472	0.0235297	0.459485	2109.61	1660.24	1778.02	1609.67	1798.14	2039.15	1881.98	1658.26	3173.86	1713.73	2195.98	1100.82	2099.76	1988.92	2078.34	2178.82	2015.85	1896.9	1878.03	2357.85	2011.35	2650.2	3014.67	1928.83	1630.56	2123.99	1683.49	2184.89	2091.47	2213.36	2168.94	1302.77	1674.48	1340.3	2426.02	1645.83
ENSSSCG00000037504	2.13422	-1.3367	0.590069	-2.26533	0.0234924	0.459485	2.00058	1.98001	3.52084	5.38051	3.86489	0	0	0.954122	0	1.88323	3.44063	5.86325	2.31252	2.33991	1.85236	3.91521	4.07242	1.91897	0	4.2599	0	1.64608	0	2.01866	2.90825	6.73927	0.992625	0	2.11687	1.75943	2.58003	0	0	1.03339	4.48847	0.989677
ENSSSCG00000026994	194.757	-0.276821	0.122277	-2.26388	0.0235815	0.459485	150.043	162.361	213.011	200.873	240.589	236.296	179.046	120.219	164.937	172.315	220.2	205.214	217.376	174.323	235.249	203.591	181.223	149.68	157.075	243.879	194.342	186.008	243.392	182.689	214.241	171.851	259.075	187.452	213.804	190.898	186.622	275.947	155.494	176.709	250.232	95.009
ENSSSCG00000013584	304.111	-0.312455	0.137927	-2.26537	0.02349	0.459485	223.064	292.052	242.938	281.58	254.116	357.848	251.66	296.732	375.821	223.162	334.601	193.487	299.471	365.026	381.585	266.234	342.083	230.276	247.394	470.719	229.249	395.883	362.738	375.47	252.048	415.588	267.016	351.344	427.608	343.969	304.443	241.219	243.931	227.345	380.398	199.915
ENSSSCG00000031924	30.1	0.685389	0.302702	2.26423	0.0235598	0.459485	39.0112	66.3303	29.0469	49.3214	37.6827	8.75171	11.9364	44.8437	9.42497	42.3726	18.9235	23.453	27.7502	25.739	20.3759	32.3005	17.3078	28.7845	43.1957	7.45482	31.1325	11.5226	26.3126	12.1119	37.8072	32.5731	12.9041	37.9001	19.0518	29.0306	26.6603	32.8508	47.6201	49.6026	29.1751	63.3393
ENSSSCG00000009931	200.34	0.325648	0.143824	2.26422	0.0235608	0.459485	115.033	192.061	198.047	165.899	284.069	203.234	228.781	250.934	279.215	146.892	204.718	271.175	208.126	246.86	241.732	132.138	202.603	196.694	164.929	203.41	176.418	192.592	114.648	140.297	137.657	206.671	343.448	188.476	193.694	192.658	162.542	248.727	156.466	202.544	219.935	198.925
ENSSSCG00000015755	1327.21	0.11607	0.0512002	2.26698	0.0233916	0.459485	1407.4	1372.15	1295.67	1142.46	1282.18	1288.45	1408.5	1366.3	1338.35	1402.06	1178.42	1338.29	1205.98	1346.62	1251.27	1348.79	1233.94	1426.75	1506.94	1219.4	1366.06	1306.99	1058.14	1491.79	1273.81	1463.54	1197.11	1399.23	1252.13	1323.09	1345.91	1315.91	1393.62	1487.05	1224.23	1521.13
ENSSSCG00000014579	542.359	0.179075	0.0790934	2.2641	0.0235682	0.459485	526.151	522.723	519.323	460.034	553.645	573.723	673.413	553.391	690.379	536.719	469.646	744.632	527.253	547.539	472.351	450.249	521.27	608.313	516.385	513.318	476.422	542.385	432.278	496.59	439.146	543.634	614.435	516.26	530.276	468.009	510.845	666.402	585.047	574.564	512.808	635.373
ENSSSCG00000030396	3149.4	0.155637	0.0687695	2.26316	0.0236256	0.459485	3645.05	3151.19	3304.3	3053.44	2657.11	3171.04	3202.94	3275.5	2409.26	3176.06	3051.84	3145.63	3171.61	3112.08	2564.59	3084.21	2777.39	3475.25	3508.67	2762.54	3484.96	2811.51	3048.5	2712.07	3243.67	2672.12	3700.51	2993.08	2758.28	3058.77	3341.99	3203.42	3506.39	3479.42	3311.37	4352.6
ENSSSCG00000007807	30.2426	0.353987	0.156159	2.26684	0.0233999	0.459485	32.0092	33.6602	27.2865	20.6253	36.7164	33.062	34.8146	42.9355	23.5624	18.8323	26.6649	41.0427	24.2814	28.0789	25.933	32.3005	24.4345	28.7845	38.2871	27.6893	30.1891	31.2756	16.9152	25.2332	50.4097	20.2178	37.7198	29.7055	19.0518	29.0306	31.8203	36.6052	34.0143	24.8013	29.1751	41.5664
ENSSSCG00000008054	19.4543	-0.443362	0.195822	-2.26411	0.0235675	0.459485	15.0043	12.8701	24.6458	14.348	25.1218	23.3379	15.9152	17.1742	32.9874	17.8906	23.2243	17.5897	20.8126	10.5296	29.6377	15.6608	17.3078	9.59484	16.6893	28.7543	16.9814	23.8682	35.71	19.1772	13.5718	22.4642	17.8673	20.4865	22.2271	14.9552	13.7601	13.1403	15.5494	18.601	28.0529	14.8452
ENSSSCG00000026713	134.035	0.207939	0.0918249	2.26452	0.0235421	0.459485	116.033	143.551	139.953	113.888	139.136	148.779	151.195	145.027	181.431	154.424	116.981	187.624	137.595	120.505	112.068	125.287	127.263	137.206	136.459	120.342	152.832	135.802	103.371	117.082	151.229	102.212	110.181	124.968	110.077	109.964	111.801	185.842	153.55	134.34	117.822	149.441
ENSSSCG00000047947	10.6006	0.51437	0.226592	2.27003	0.0232058	0.459485	8.0023	11.8801	10.5625	13.4513	10.6284	4.86206	10.9417	15.266	2.35624	7.5329	14.6227	10.2607	5.78129	17.5493	12.0403	9.78803	7.12674	13.4328	16.6893	7.45482	8.49069	7.40738	2.81921	15.1399	10.6636	5.61606	10.9189	12.2919	10.5843	14.9552	11.1801	8.44734	11.6621	13.434	8.97694	18.8039
ENSSSCG00000041939	3.1921	-1.07988	0.475502	-2.27104	0.0231447	0.459485	2.00058	0.990005	1.76042	6.27727	7.72978	1.94482	3.97881	1.90824	8.24685	2.82484	6.0211	7.32906	0	1.16995	4.63089	0.978803	6.10863	2.87845	0.981721	2.12995	0.94341	3.29217	9.39736	3.02799	0	3.36963	3.9705	2.04865	2.11687	0.879715	3.44003	0.938594	1.94368	2.06678	5.61059	1.97935
ENSSSCG00000012126	15249.5	0.165386	0.073069	2.26343	0.0236093	0.459485	14399.1	13835.3	13926.7	13288.1	15584.2	17600.7	18650.7	14577.1	15375.7	15693.9	15236.8	14864.8	16697.5	15318.2	15344.9	12673.5	15146.4	15908.2	15727.2	15164.2	14557.8	15930	10417	13650.2	13693	14346.8	20820.3	14331.3	14941.9	16922.2	15022.6	15707.4	14777.8	13884.6	16808.2	18156.6
ENSSSCG00000012517	125.289	-0.380082	0.167882	-2.26399	0.0235749	0.459485	118.034	100.981	111.787	84.2947	140.102	185.731	138.264	96.3663	242.693	114.877	108.38	128.991	108.688	94.7663	125.96	105.711	131.336	105.543	91.3001	204.475	124.53	147.325	268.764	101.942	95.9722	108.951	91.3215	118.822	105.843	106.446	118.681	158.622	103.987	125.04	99.8685	95.9987
ENSSSCG00000032355	14.6246	0.660335	0.2906	2.27231	0.0230676	0.459485	7.00201	7.92004	13.2031	4.48376	18.3582	8.75171	20.8887	20.0366	37.6999	16.0074	7.74142	8.79487	21.9689	17.5493	8.3356	10.7668	11.1992	26.8656	12.7624	11.7147	16.9814	23.8682	10.3371	11.1026	3.87767	11.2321	26.8009	16.3892	7.40904	13.1957	12.9001	21.5877	16.5212	9.30049	19.076	13.8555
ENSSSCG00000000712	1148.43	0.274998	0.121326	2.26661	0.0234143	0.459485	875.252	946.445	1002.56	1330.78	949.796	1399.3	798.745	1330.05	1072.09	1548.01	1480.33	960.106	1267.26	1324.39	1304.98	947.481	1110.75	1082.3	1133.89	955.282	1041.52	835.388	833.546	776.174	1191.41	1068.17	1395.63	1387.96	1128.29	1778.78	976.11	1084.08	1270.19	1161.53	1164.76	1430.08
ENSSSCG00000038003	6.85148	0.720526	0.318125	2.26492	0.0235177	0.459485	7.00201	6.93004	2.64063	4.48376	8.696	11.6689	4.97351	6.67886	1.17812	6.59129	4.30079	14.6581	1.15626	8.18968	11.1141	5.87282	4.07242	3.83794	7.85377	5.32487	7.54728	6.58434	2.81921	6.05597	9.69417	4.49285	8.93363	10.2433	3.1753	10.5566	4.30004	6.57016	8.74654	14.4674	3.36635	11.8761
ENSSSCG00000039658	2039.64	0.529533	0.233585	2.26698	0.0233913	0.459485	1374.4	1399.87	1988.39	1502.06	2148.88	2932.79	3894.26	1747	3380.03	1919.95	2147.81	4028.05	2255.86	1781.84	1405.01	928.884	2570.72	2850.63	1357.72	1590.01	1377.38	1485.59	1444.37	1289.92	1321.31	1803.88	5498.15	1640.97	1272.24	1368.84	1291.73	3451.21	1888.28	1698.89	1639.41	1750.74
ENSSSCG00000038594	274.129	0.275932	0.121846	2.2646	0.0235372	0.459485	365.105	270.271	300.151	227.775	293.732	391.882	318.305	321.539	331.052	298.491	224.501	209.611	298.314	295.998	219.504	277.98	230.092	325.265	290.589	181.046	281.136	269.958	134.382	215.996	308.274	208.917	338.485	244.814	221.213	223.448	249.402	334.139	240.044	316.217	288.384	322.635
ENSSSCG00000017759	11.8292	-0.68506	0.30185	-2.26954	0.0232356	0.459485	9.00259	6.93004	13.2031	22.4188	32.8516	15.5586	8.95231	9.54122	2.35624	14.1242	11.1821	11.7265	8.0938	11.6995	9.26178	10.7668	12.2173	2.87845	10.7989	12.7797	9.4341	9.87651	31.951	9.08396	14.5412	5.61606	8.93363	8.19461	8.46748	7.03772	18.9202	15.9561	8.74654	14.4674	12.3433	5.93806
ENSSSCG00000034609	589.261	-0.449894	0.198797	-2.26308	0.0236308	0.459485	565.163	594.993	612.625	712.021	417.408	424.944	371.024	609.684	567.854	467.981	627.915	255.051	609.348	596.677	539.962	736.06	488.691	486.458	638.119	519.708	591.518	452.673	2198.04	702.493	677.622	606.534	392.087	535.723	607.541	658.907	539.225	366.052	479.116	481.559	561.059	521.56
ENSSSCG00000045796	1.33181	1.71202	0.757076	2.26136	0.0237372	0.461087	2.00058	0.990005	2.64063	0.896752	2.89867	3.88965	5.96821	0.954122	1.17812	1.88323	0	2.93162	0	2.33991	0.926178	0	0	2.87845	0.981721	2.12995	0.94341	1.64608	0.939736	0	0.969417	0	1.98525	1.02433	0	0	0	0.938594	1.94368	2.06678	0	0
ENSSSCG00000040163	420.832	-0.175985	0.0778414	-2.26082	0.0237707	0.461271	352.101	447.482	433.943	475.279	380.692	435.641	442.642	379.741	452.398	398.302	441.261	444.141	459.034	409.484	435.304	445.355	490.727	357.888	386.798	481.369	377.364	365.431	536.589	452.179	471.136	445.915	433.777	351.344	438.192	475.926	363.784	370.745	375.13	351.352	492.61	298.882
ENSSSCG00000024393	15.3797	-1.09606	0.485086	-2.25952	0.0238512	0.4619	5.00144	10.8901	7.04167	7.17402	30.9191	17.5034	9.94702	6.67886	14.1375	9.41613	10.3219	58.6325	8.0938	7.01973	6.48325	11.7456	5.09053	6.71639	13.7441	20.2345	6.60387	22.2221	125.925	5.04664	3.87767	5.61606	18.8599	7.17028	11.6428	7.03772	7.74008	19.7105	7.77471	19.6344	10.0991	7.91742
ENSSSCG00000001431	28.2574	0.344507	0.152444	2.2599	0.0238275	0.4619	27.0078	21.7801	38.7292	27.7993	34.784	23.3379	27.8516	28.6237	41.2342	31.0732	19.7836	41.0427	16.1876	32.7587	16.6712	26.4277	25.4526	32.6225	27.4882	21.2995	33.0194	22.2221	23.4934	25.2332	36.8378	25.8339	28.7861	29.7055	23.2856	29.9103	30.1003	37.5438	34.0143	28.9349	15.7097	30.68
ENSSSCG00000006470	88.086	-0.25002	0.110706	-2.25843	0.023919	0.462748	102.029	89.1005	70.4167	126.442	86.96	80.7102	73.6079	68.6968	113.1	70.6209	79.1345	83.5512	92.5006	81.8968	85.2084	118.435	91.6295	64.2854	86.3915	84.133	110.379	79.0121	120.286	77.7183	97.9111	88.7337	100.255	90.1407	85.7332	74.7758	88.5809	84.4734	91.3528	94.0383	86.4031	52.4529
ENSSSCG00000029902	116.648	-0.246756	0.109344	-2.25669	0.0240275	0.463585	148.043	110.881	115.307	117.475	93.7236	102.103	84.5496	109.724	107.209	107.344	119.562	70.3589	101.751	116.995	122.255	146.82	133.372	118.017	134.496	126.732	133.964	137.448	112.768	128.185	113.422	129.169	76.4322	140.333	147.122	135.476	133.301	72.2717	125.367	89.9048	150.364	87.0916
ENSSSCG00000010578	1.60806	1.55876	0.690723	2.2567	0.0240266	0.463585	1.00029	0.990005	2.64063	1.7935	4.83111	1.94482	2.9841	0.954122	1.17812	1.88323	0.860158	2.93162	1.15626	0	0.926178	1.95761	0	1.91897	2.94516	1.06497	2.83023	1.64608	0.939736	1.00933	0	1.12321	4.96313	1.02433	0	1.75943	0	4.69297	0.971838	0	0	2.96903
ENSSSCG00000015048	218.137	-2.81509	1.24751	-2.25657	0.0240347	0.463585	0	0.990005	34.3281	1.7935	21.2569	878.088	1240.39	1.90824	2481.12	1.88323	0.860158	666.944	343.409	2.33991	464.941	2.93641	635.298	11.5138	2.94516	853.045	0.94341	12.3456	17.855	2.01866	0	0	52.6091	9.21894	15.8765	2.63915	4.30004	58.1928	1.94368	26.8681	1.12212	0.989677
ENSSSCG00000004156	519.553	0.146725	0.0650379	2.25599	0.024071	0.46382	544.157	450.452	481.474	530.877	603.889	506.627	562.006	544.804	518.373	642.18	442.981	504.239	537.66	498.401	489.948	483.529	516.179	579.528	561.544	462.199	528.31	577.776	406.906	489.524	459.503	523.416	572.745	498.847	459.361	533.987	485.905	680.481	498.553	465.025	491.488	571.044
ENSSSCG00000011676	1280.7	0.195292	0.0865836	2.25553	0.0241001	0.463915	1169.34	1116.73	1244.62	1150.53	1354.64	1204.82	1363.74	1334.82	1762.47	1374.75	1251.53	1407.18	1270.73	1242.49	1053.99	1196.1	1249.22	1684.85	1383.24	940.373	1117	1194.23	1243.27	1099.16	1163.3	1231.04	1824.45	1215.88	1165.34	1162.98	1226.37	1666	1231.32	1243.17	1202.91	1362.79
ENSSSCG00000002838	264.479	-0.323493	0.143522	-2.25396	0.0241987	0.464882	269.077	178.201	225.333	202.666	329.482	410.358	213.861	186.054	287.461	196.797	295.894	367.919	274.033	241.011	272.296	227.082	210.748	195.735	207.143	340.792	221.701	356.377	455.772	197.828	250.109	231.382	273.965	272.471	255.083	299.983	214.142	378.253	165.212	300.716	324.292	191.997
ENSSSCG00000007313	9.32488	0.570187	0.252939	2.25425	0.0241807	0.464882	8.0023	11.8801	15.8438	7.17402	9.66222	9.72412	7.95761	17.1742	15.3156	16.0074	6.0211	5.86325	11.5626	9.35963	5.55707	9.78803	11.1992	9.59484	7.85377	7.45482	10.3775	13.9917	2.81921	7.0653	3.87767	6.73927	8.93363	16.3892	8.46748	10.5566	5.16005	6.57016	8.74654	7.23372	7.85483	7.91742
ENSSSCG00000038963	160.219	-0.549169	0.243727	-2.25321	0.0242458	0.465321	106.031	79.2004	118.828	135.41	148.798	170.172	174.073	90.6416	210.884	94.1613	249.446	382.577	195.408	122.845	179.679	96.9015	272.852	130.49	96.2087	200.215	66.0387	183.538	341.124	113.045	125.055	201.055	234.26	116.773	140.772	95.889	141.901	249.666	133.142	181.876	116.7	72.2464
ENSSSCG00000011700	505.863	0.677372	0.300888	2.25124	0.0243701	0.466424	223.064	341.552	553.651	306.689	693.748	704.026	917.115	511.409	743.394	541.427	551.361	1520.05	619.754	327.587	315.827	202.612	503.962	663.963	349.493	481.369	200.003	344.032	519.674	218.015	315.06	358.304	1402.58	372.855	218.038	205.853	215.002	957.366	466.482	608.666	258.087	479.004
ENSSSCG00000022496	1390.89	0.256493	0.113922	2.25147	0.0243557	0.466424	1168.34	1289.98	1245.5	1325.4	1536.29	1347.76	1507.97	1490.34	1555.12	1461.38	1285.08	2440.58	1167.82	1384.06	1142.9	1132.48	1278.74	1765.45	1513.81	932.918	1132.09	1209.87	1250.79	1436.27	1187.54	1415.25	1691.43	1219.97	1204.5	1070.61	1217.77	1968.23	1475.25	1799.13	1154.66	1666.62
ENSSSCG00000012818	56.8226	0.37725	0.167609	2.25077	0.0244004	0.466424	47.0135	41.5802	50.1719	47.5279	72.4667	78.7654	50.7298	84.9169	43.5905	40.4893	73.9736	74.7564	72.8442	46.7982	63.9063	51.8766	51.9234	44.1363	53.9947	40.469	42.4535	49.3825	35.71	35.3265	53.3179	55.0374	95.292	56.3379	34.9283	62.4598	46.4405	46.9297	79.6907	74.4039	62.8386	83.1329
ENSSSCG00000020744	3370.73	0.226484	0.100611	2.25109	0.0243795	0.466424	3705.07	3549.17	3336.87	3663.23	3194.33	2754.84	3211.89	3553.15	3440.11	3754.21	3550.73	3221.85	3518.49	3518.05	3013.78	3396.45	3104.2	3882.07	3768.83	2542.1	3635.9	2973.65	1374.83	3295.46	3427.86	3447.14	3906.97	3508.32	3126.62	3575.16	3535.49	3060.75	3737.69	3190.07	3571.7	4299.16
ENSSSCG00000010762	532.591	-0.275557	0.122542	-2.24868	0.024533	0.467563	669.193	579.153	501.719	628.623	457.023	580.53	425.732	478.969	547.826	499.996	639.957	322.479	580.441	563.918	543.666	723.335	523.306	421.213	435.884	644.31	609.443	597.529	375.894	596.513	694.102	533.525	377.198	584.89	659.405	617.56	574.486	305.043	489.806	424.723	536.372	429.52
ENSSSCG00000033333	6.73444	-0.693933	0.308562	-2.24892	0.0245173	0.467563	8.0023	10.8901	4.40104	5.38051	5.79733	9.72412	3.97881	7.63298	4.71248	2.82484	12.0422	4.39743	1.15626	10.5296	10.188	11.7456	8.14484	4.79742	7.85377	7.45482	8.49069	1.64608	10.3371	8.07463	10.6636	2.24642	0.992625	9.21894	5.29217	6.15801	12.9001	4.69297	2.91551	6.20033	8.97694	1.97935
ENSSSCG00000006284	37.2724	-0.370317	0.164635	-2.24932	0.024492	0.467563	31.0089	34.6502	36.0886	34.0766	47.3449	37.9241	39.7881	20.9907	25.9187	32.9564	52.4696	42.5085	32.3752	36.2686	32.4162	31.3217	42.7604	30.7035	32.3968	40.469	27.3589	37.0369	89.2749	40.3731	40.7155	30.3267	48.6386	34.8271	39.1621	36.0683	35.2603	39.4209	35.958	38.2354	35.9078	18.8039
ENSSSCG00000047051	29.4134	-0.558426	0.248499	-2.2472	0.0246274	0.468608	24.0069	37.6202	22.8854	47.5279	27.0542	37.9241	28.8463	20.9907	7.06873	28.2484	38.7071	39.5769	30.0627	21.0592	23.1544	19.5761	31.5613	27.825	16.6893	48.9888	24.5287	18.1069	86.4557	26.2425	44.5932	23.5874	30.7714	28.6811	31.753	34.3089	24.9402	19.7105	16.5212	23.7679	33.6635	11.8761
ENSSSCG00000003376	424.758	-0.21773	0.0969124	-2.24667	0.024661	0.468608	407.117	354.422	359.125	581.992	378.759	352.986	305.373	422.676	380.533	380.411	467.926	293.162	474.066	469.152	509.398	456.122	469.347	374.199	412.323	461.134	439.629	446.912	379.653	534.944	446.901	470.626	377.198	482.458	569.438	492.641	443.764	353.85	345.974	381.32	446.603	369.15
ENSSSCG00000006115	201.129	-0.37475	0.166788	-2.24686	0.024649	0.468608	188.054	218.791	228.854	204.46	165.224	176.979	182.03	166.971	77.756	209.98	199.557	148.047	137.595	211.762	199.128	219.252	204.639	139.125	160.021	264.114	228.305	148.148	518.734	293.715	260.773	225.765	161.798	212.036	212.745	204.974	199.522	99.4909	212.833	149.841	225.546	184.08
ENSSSCG00000025408	112.728	0.500491	0.222829	2.24608	0.0246989	0.468864	57.0164	58.4103	128.511	139.893	110.149	74.8757	176.062	133.577	154.334	103.577	119.562	290.231	100.594	102.956	87.9869	75.3678	127.263	171.748	118.788	63.8985	111.322	76.5429	97.7325	76.709	88.2169	67.3927	212.422	76.8245	57.1555	73.0164	71.3807	148.298	112.733	129.174	127.921	136.575
ENSSSCG00000051742	4.56031	-0.765628	0.340938	-2.24565	0.0247262	0.468893	8.0023	1.98001	1.76042	6.27727	1.93244	3.88965	1.9894	3.81649	3.53436	4.70806	11.1821	2.93162	1.15626	9.35963	2.77853	8.80923	6.10863	2.87845	3.92688	5.32487	2.83023	6.58434	2.81921	6.05597	4.84708	4.49285	4.96313	7.17028	5.29217	4.39858	5.16005	4.69297	0.971838	6.20033	3.36635	1.97935
ENSSSCG00000017552	110.625	-0.823516	0.366774	-2.24529	0.0247492	0.468893	62.0178	82.1704	100.344	49.3214	203.873	43.7585	31.8305	100.183	63.6185	106.402	86.0158	42.5085	76.313	132.205	76.8728	60.6858	117.082	72.9208	53.9947	88.3929	40.5666	184.362	805.354	150.39	78.5227	208.917	99.2625	83.9948	133.363	96.7687	50.7405	77.9033	84.5499	88.8714	92.0137	56.4116
ENSSSCG00000011330	37.293	-0.530165	0.236501	-2.24171	0.0249804	0.46911	27.0078	31.6802	45.7709	67.2564	42.5138	44.731	31.8305	24.8072	8.24685	31.0732	45.5884	38.1111	38.1565	36.2686	44.4565	35.2369	39.7061	21.1086	22.5796	41.534	39.6232	22.2221	113.708	31.2892	51.3791	29.2035	39.705	27.6568	43.3958	39.5872	28.3803	30.9736	29.1551	29.9683	44.8847	23.7523
ENSSSCG00000046425	2.67523	1.13649	0.506893	2.24207	0.0249571	0.46911	2.00058	3.96002	0.880209	1.7935	0	2.91724	2.9841	3.81649	7.06873	0.941613	0.860158	2.93162	3.46877	3.50986	1.85236	0	2.03621	2.87845	7.85377	3.19492	2.83023	0.823042	3.75894	3.02799	0.969417	1.12321	4.96313	3.07298	0	0.879715	0.860008	1.87719	4.85919	7.23372	1.12212	3.95871
ENSSSCG00000033443	2.18383	1.19848	0.534167	2.24364	0.0248553	0.46911	0	1.98001	1.76042	0	2.89867	1.94482	4.97351	2.86237	2.35624	0.941613	0	5.86325	1.15626	1.16995	1.85236	2.93641	3.05432	1.91897	3.92688	3.19492	1.88682	4.11521	0.939736	0	1.93883	3.36963	2.97788	3.07298	0	2.63915	0.860008	0.938594	5.83103	1.03339	2.24424	1.97935
ENSSSCG00000010770	1069.5	-0.323202	0.144152	-2.24209	0.0249554	0.46911	1174.34	1028.62	1063.29	1639.26	1223.24	800.295	682.365	1006.6	531.333	904.89	1058.85	1256.2	1002.48	1077.53	1037.32	1339	931.567	789.655	912.019	1039.42	1179.26	1029.63	1977.2	1015.38	1542.34	1108.61	675.978	807.169	1194.97	1095.25	1214.33	1087.83	1082.63	1156.36	839.344	997.595
ENSSSCG00000033292	27.9028	-0.633186	0.28224	-2.24343	0.024869	0.46911	35.0101	9.90005	14.9636	8.07077	33.8178	42.7861	25.8622	7.63298	70.6873	21.6571	39.5673	41.0427	26.5939	32.7587	23.1544	36.2157	28.507	12.4733	13.7441	46.8589	29.2457	40.3291	6.57815	28.2612	16.4801	39.3124	36.7271	25.6082	29.6362	25.5117	27.5203	30.035	17.4931	23.7679	35.9078	20.7832
ENSSSCG00000012408	226.415	-0.373746	0.166701	-2.24201	0.0249606	0.46911	178.051	184.141	183.964	229.569	218.366	295.613	273.543	202.274	140.196	159.133	209.878	249.188	222.001	214.102	369.545	176.185	288.124	178.464	227.759	287.543	193.399	204.115	514.035	264.444	211.333	188.7	150.879	212.036	247.674	210.252	266.603	108.877	205.058	262.481	216.569	206.843
ENSSSCG00000012431	3.75705	-1.07616	0.480029	-2.24186	0.0249704	0.46911	2.00058	2.97002	5.28125	4.48376	6.76356	1.94482	0.994702	0	0	1.88323	10.3219	2.93162	1.15626	2.33991	6.48325	0.978803	7.12674	4.79742	1.96344	6.38985	2.83023	3.29217	15.9755	5.04664	0.969417	2.24642	6.94838	3.07298	5.29217	5.27829	1.72002	0.938594	1.94368	1.03339	7.85483	0
ENSSSCG00000012545	73.9808	0.360458	0.160598	2.24447	0.0248024	0.46911	66.019	90.0905	64.2553	69.0499	76.3316	81.6826	74.6026	103.999	73.0435	79.0955	56.7704	36.6453	84.4068	76.047	71.3157	85.1559	71.2674	71.9613	81.4828	69.2234	96.2278	66.6664	15.0358	77.7183	54.2873	68.5159	63.528	93.2137	83.6163	88.8512	64.5006	81.6577	104.959	83.7044	57.228	81.1535
ENSSSCG00000030608	929.964	0.130102	0.058019	2.24241	0.0249351	0.46911	948.273	892.985	920.699	856.398	1046.42	979.219	926.067	967.48	1089.76	1101.69	768.121	1005.55	774.693	907.885	872.46	819.258	924.44	1018.01	1025.9	807.251	907.561	1027.98	870.195	855.911	888.955	922.156	928.105	917.796	804.41	805.819	913.329	1097.22	960.176	958.984	914.526	1053.02
ENSSSCG00000000211	17.0497	-0.626253	0.279412	-2.24133	0.025005	0.469113	17.0049	9.90005	14.9636	11.6578	28.9867	17.5034	22.8781	9.54122	14.1375	10.3577	22.3641	20.5214	25.4377	15.2094	12.0403	17.6185	8.14484	4.79742	10.7989	19.1695	12.2643	19.753	60.1431	12.1119	20.3577	8.98569	7.941	16.3892	14.8181	13.1957	16.3402	27.2192	14.5776	13.434	22.4424	20.7832
ENSSSCG00000012787	2272.71	-0.295387	0.131825	-2.24076	0.0250418	0.469344	1739.5	1853.29	1954.06	2293.89	2199.12	2094.58	1532.84	2378.63	1922.69	1782.47	2301.78	1663.7	2267.42	2830.12	3186.98	2110.3	2565.63	1677.18	1900.61	2739.12	1958.52	2895.46	3134.02	2904.85	2123.99	3079.85	1317.21	2673.49	3264.21	2908.34	2426.08	1905.35	1829.97	2391.26	2330.64	1680.47
ENSSSCG00000000985	1884.08	-0.15042	0.0671488	-2.2401	0.0250842	0.46968	1852.53	1850.32	2006.88	2353.08	1789.44	1842.72	1891.92	1889.16	1720.06	1793.77	2090.18	1819.07	2023.45	1822.79	1781.97	1887.13	1970.03	1753.94	1697.4	2109.72	1821.73	1565.43	2800.41	1841.02	2092.97	1673.58	1932.64	1815.11	1892.48	1832.45	1802.58	1728.89	1855.24	1690.62	1961.46	1574.58
ENSSSCG00000011239	357.957	-0.412098	0.184135	-2.23802	0.0252198	0.469709	268.077	325.712	352.964	374.842	391.32	562.054	531.171	298.64	232.09	291.9	298.475	394.303	368.846	239.841	523.291	361.178	460.184	257.142	309.242	554.852	331.137	297.118	883.352	253.342	400.369	253.846	300.765	292.957	357.751	296.464	332.823	300.35	322.65	365.819	308.582	192.987
ENSSSCG00000011361	164.706	-0.330897	0.148162	-2.23335	0.0255258	0.469709	169.049	175.231	177.802	258.265	167.156	122.524	169.099	161.247	137.84	165.724	190.095	162.705	176.907	126.355	146.336	161.503	196.494	132.409	164.929	177.851	155.663	136.625	380.593	139.287	212.302	144.894	175.695	103.457	162.999	138.115	152.221	137.973	161.325	129.174	144.753	114.803
ENSSSCG00000011398	74.9111	-0.811668	0.363087	-2.23546	0.0253868	0.469709	30.0086	38.6102	75.698	44.8376	85.9938	139.055	104.444	45.7979	164.937	38.6061	26.6649	212.543	62.4379	31.5888	92.6178	55.7918	82.4665	41.2578	41.2323	148.032	41.51	84.7734	316.691	33.3078	56.2262	33.6963	41.6903	31.7541	57.1555	48.3843	48.1605	122.017	34.9862	98.1719	38.152	47.5045
ENSSSCG00000040946	507.751	0.388306	0.173866	2.23336	0.0255255	0.469709	602.173	538.563	447.146	472.588	661.862	401.606	533.16	582.015	355.793	579.092	370.728	759.29	459.034	421.184	378.807	565.748	334.957	686.031	551.727	281.153	466.988	334.978	415.363	416.853	451.748	357.181	590.612	443.533	335.524	355.405	533.205	841.919	646.272	812.243	402.84	891.699
ENSSSCG00000038281	2.91332	-1.12373	0.502634	-2.23568	0.0253726	0.469709	0	3.96002	1.76042	1.7935	3.86489	0.972412	0.994702	0	3.53436	3.76645	5.16095	0	2.31252	4.67982	6.48325	6.85162	1.01811	0	1.96344	1.06497	2.83023	1.64608	2.81921	6.05597	3.87767	6.73927	1.98525	0	3.1753	1.75943	3.44003	6.57016	1.94368	4.13355	6.73271	0.989677
ENSSSCG00000002672	104.26	-0.396851	0.177508	-2.23568	0.0253728	0.469709	113.033	121.771	102.984	150.654	114.014	87.5171	95.4914	112.586	80.1122	109.227	107.52	99.6752	89.0318	73.7071	85.2084	121.372	113.01	79.6372	84.428	80.9381	105.662	89.7116	314.811	70.653	118.269	92.1033	87.351	91.165	85.7332	76.5352	99.761	91.0436	99.1275	124.007	104.357	81.1535
ENSSSCG00000003521	57.6303	-0.639085	0.286105	-2.23374	0.0254999	0.469709	78.0225	48.5103	51.9323	53.8051	81.1627	28.1999	19.894	41.0273	12.9593	80.0371	57.6306	17.5897	52.0316	53.8179	78.7251	74.389	44.7966	34.5414	45.1592	31.9492	62.2651	78.189	210.501	64.597	73.6757	65.1463	25.8083	50.192	80.441	60.7004	60.2006	26.2806	69.0005	71.3038	34.7857	55.4219
ENSSSCG00000043204	235.78	-0.204977	0.0916023	-2.23769	0.0252416	0.469709	264.076	225.721	200.688	297.722	212.569	223.655	225.797	248.072	276.858	220.337	315.678	208.145	238.189	226.971	234.323	248.616	230.092	195.735	205.18	235.359	227.362	190.123	347.702	219.024	286.947	221.273	246.171	212.036	230.739	249.839	181.462	229.955	215.748	194.277	283.896	217.729
ENSSSCG00000010300	81.6953	-0.481027	0.214928	-2.23809	0.0252152	0.469709	70.0201	81.1804	87.1407	83.398	106.284	61.262	89.5231	48.6602	18.8499	75.329	106.66	80.6196	108.688	70.1973	68.5372	70.4738	98.7562	66.2044	63.8119	127.797	66.9821	57.613	202.983	61.5691	84.3392	59.5302	105.218	81.9461	79.3826	87.9715	92.0209	99.4909	62.1976	79.5709	111.09	25.7316
ENSSSCG00000014903	406.234	-0.133661	0.0597892	-2.23553	0.0253823	0.469709	401.115	340.562	407.537	420.577	385.523	472.592	446.621	371.154	338.121	410.543	425.778	401.632	380.409	379.065	426.968	403.267	462.22	395.307	351.456	464.329	387.742	436.213	499.939	449.151	413.941	360.551	410.947	408.706	463.594	380.037	359.484	374.499	425.665	388.554	383.764	396.861
ENSSSCG00000035073	27.0291	-0.405013	0.181101	-2.23639	0.0253265	0.469709	32.0092	29.7002	20.2448	28.6961	30.9191	23.3379	22.8781	26.7154	32.9874	22.5987	25.8047	21.9872	26.5939	31.5888	28.7115	23.4913	31.5613	21.1086	20.6161	22.3645	16.038	23.0452	65.7815	30.2799	28.1131	34.8196	13.8968	28.6811	23.2856	29.0306	33.5403	13.1403	29.1551	26.8681	33.6635	19.7935
ENSSSCG00000031738	63.1355	-0.50501	0.225921	-2.23534	0.0253951	0.469709	39.0112	40.5902	36.0886	105.817	56.0409	141.972	90.5178	44.8437	62.4404	47.0806	67.9525	95.2777	120.251	52.6479	109.289	53.8342	141.517	45.0957	48.1043	95.8477	48.1139	50.2056	31.951	47.4385	51.3791	43.8052	50.6239	33.8028	87.8501	62.4598	44.7204	44.1139	40.8172	53.7362	54.9838	32.6593
ENSSSCG00000012376	32.0864	-0.656539	0.293954	-2.23347	0.0255177	0.469709	22.0063	19.8001	22.0052	21.5221	35.7502	34.0344	32.8252	15.266	27.0968	20.7155	36.1266	118.731	25.4377	29.2489	38.8995	27.4065	33.5975	17.2707	18.6527	53.2487	18.8682	55.9669	53.5649	28.2612	9.69417	25.8339	32.7566	22.5352	26.4609	18.474	28.3803	61.0086	21.3804	64.0701	30.2972	7.91742
ENSSSCG00000002283	583.544	0.220056	0.0984618	2.23494	0.0254212	0.469709	484.139	540.543	615.266	495.007	571.037	615.537	707.233	587.739	782.272	517.887	518.675	878.021	521.472	630.605	511.25	503.105	501.926	617.908	570.38	580.411	543.404	548.969	421.002	576.327	447.87	750.305	789.137	518.309	521.808	505.836	553.845	683.296	629.751	571.464	581.257	614.59
ENSSSCG00000026001	137.669	0.210721	0.0942017	2.23692	0.0252918	0.469709	125.036	145.531	152.276	136.306	128.508	112.8	146.221	150.751	136.662	193.031	163.43	145.115	113.313	139.225	116.698	111.584	101.811	161.193	134.496	110.757	141.512	125.102	129.684	146.353	122.146	167.358	176.687	158.771	122.778	112.604	138.461	132.342	128.283	134.34	125.677	169.235
ENSSSCG00000048208	51.7688	0.402646	0.180196	2.23449	0.0254506	0.469709	46.0132	58.4103	39.6094	39.4571	55.0747	57.3723	95.4914	44.8437	74.2216	42.3726	42.1477	58.6325	60.1254	63.1775	33.3424	30.3429	60.0682	44.1363	49.0861	46.8589	37.7364	60.0821	42.2881	24.2239	47.5014	43.8052	109.189	50.192	32.8115	53.6626	53.3205	56.3156	51.5074	47.5359	66.205	46.5148
ENSSSCG00000017470	3.70108	-1.14238	0.510443	-2.23801	0.0252204	0.469709	2.00058	0	1.76042	1.7935	8.696	2.91724	1.9894	2.86237	1.17812	2.82484	1.72032	5.86325	6.93755	4.67982	3.70471	2.93641	4.07242	6.71639	1.96344	9.58477	2.83023	4.11521	0	14.1306	0.969417	5.61606	0.992625	1.02433	8.46748	0.879715	7.74008	0	4.85919	2.06678	3.36635	1.97935
ENSSSCG00000037575	221.813	0.495872	0.221986	2.2338	0.0254964	0.469709	128.037	124.741	154.917	167.693	180.684	332.565	428.716	291.007	249.762	253.294	281.272	343	217.376	171.983	138.001	138.011	184.277	279.21	209.107	177.851	174.531	176.131	133.442	188.744	142.504	152.757	558.848	206.914	115.369	205.853	215.002	354.788	259.481	190.143	260.331	198.925
ENSSSCG00000004157	16.2252	0.761808	0.341356	2.23171	0.025634	0.470798	13.0037	16.8301	14.9636	10.761	37.6827	14.5862	18.8993	16.2201	14.1375	16.0074	12.0422	64.4957	13.8751	11.6995	12.0403	15.6608	5.09053	16.3112	15.7075	2.12995	9.4341	15.6378	15.9755	5.04664	9.69417	5.61606	22.8304	15.3649	9.52591	10.5566	9.46009	45.0525	23.3241	25.8347	6.73271	11.8761
ENSSSCG00000015435	492.26	0.129381	0.0579651	2.23205	0.0256115	0.470798	480.138	496.983	492.037	416.093	438.665	480.372	451.595	532.4	376.999	494.347	459.324	447.072	447.472	515.95	468.646	506.041	475.455	591.042	558.599	452.614	480.196	504.525	408.785	571.28	412.002	517.8	502.268	549.039	473.12	528.709	530.625	514.349	518.962	552.863	488.121	586.879
ENSSSCG00000012315	1612.33	0.281394	0.126159	2.23048	0.0257159	0.471407	1566.45	1811.71	1788.58	1772.88	1167.2	1732.84	1709.89	1821.42	1442.02	1612.98	1565.49	2447.91	1449.95	1813.43	1885.7	1608.17	1644.24	1492	1635.55	1533.56	1883.99	1580.24	561.962	1210.19	1927.2	1423.11	2173.85	1338.79	1460.64	1495.52	1543.72	1712	1877.59	1759.86	1200.67	1392.48
ENSSSCG00000005716	427.262	-0.437191	0.196095	-2.22948	0.0257818	0.471407	492.142	517.773	383.771	471.692	498.571	303.393	283.49	389.282	325.161	390.769	420.617	389.906	405.846	350.986	362.136	478.635	303.395	384.753	359.31	363.156	459.441	296.295	1645.48	355.284	503.127	387.508	377.198	344.174	350.342	409.068	377.544	411.104	403.313	406.122	434.26	346.387
ENSSSCG00000011980	1124.11	0.330395	0.148251	2.22862	0.0258389	0.471407	871.251	962.285	1035.13	877.024	1264.78	1266.08	1659.16	1092.47	1678.82	1133.7	1072.62	1789.76	1190.95	1047.11	915.99	813.385	1266.52	1352.87	1004.3	1008.53	919.825	939.091	894.628	831.687	877.322	1035.6	2096.42	960.818	892.26	822.534	843.668	1827.44	1149.68	1071.62	910.038	1092.6
ENSSSCG00000007647	391.48	-0.132384	0.0593826	-2.22934	0.0257912	0.471407	413.119	392.042	355.604	416.99	358.468	354.93	370.029	422.676	417.055	324.856	394.812	451.47	368.846	388.425	414.928	422.843	387.898	328.144	359.31	422.795	351.892	410.698	417.243	415.843	401.338	460.517	332.529	412.803	424.432	372.999	385.284	443.955	332.369	446.424	362.444	357.273
ENSSSCG00000006572	76.1955	0.443664	0.198951	2.23002	0.025746	0.471407	92.0265	107.911	118.828	133.616	54.1084	58.3447	59.6821	85.871	58.906	108.285	61.9314	76.2222	67.0629	58.4977	75.9466	68.5162	70.2493	89.232	78.5377	46.8589	91.5108	73.2508	37.5894	35.3265	124.085	41.5588	67.4985	46.0947	51.8633	62.4598	80.8408	91.0436	109.818	60.9699	71.8155	126.679
ENSSSCG00000012277	111.374	-0.390819	0.175271	-2.22981	0.0257603	0.471407	106.031	69.3004	123.229	79.811	117.879	115.717	79.5761	104.953	143.731	69.6793	107.52	222.803	64.7504	88.9165	90.7654	184.015	97.7381	72.9208	124.679	108.627	106.605	134.979	126.864	92.8582	90.1557	90.9801	108.196	103.457	119.603	66.8584	129.861	152.991	81.6344	182.91	154.852	94.0193
ENSSSCG00000028529	16.4056	-1.06568	0.478132	-2.22884	0.0258248	0.471407	10.0029	7.92004	7.92188	8.07077	47.3449	10.6965	5.96821	8.5871	5.8906	9.41613	11.1821	67.4273	10.4063	7.01973	2.77853	8.80923	17.3078	13.4328	8.83549	13.8447	6.60387	10.6996	98.6723	9.08396	5.8165	8.98569	10.9189	10.2433	11.6428	8.79715	7.74008	24.4034	7.77471	58.9031	14.5875	12.8658
ENSSSCG00000015231	244.261	0.415303	0.186457	2.22734	0.0259244	0.471622	171.049	193.051	270.224	192.802	214.501	355.903	391.912	186.054	419.411	197.739	230.522	303.423	256.689	242.181	189.866	217.294	195.476	327.184	188.49	276.893	181.135	230.452	258.427	195.81	145.412	208.917	557.855	257.106	178.875	240.162	167.702	369.806	227.41	208.744	146.997	197.935
ENSSSCG00000032452	2078.07	-0.598647	0.268758	-2.22746	0.0259167	0.471622	1214.35	1576.09	1343.2	1382.79	1931.48	4404.05	3434.7	1226.05	5266.2	1250.46	2005.89	2044.81	1649.98	2066.14	3661.18	1632.64	2584.97	1126.43	1436.26	5892.51	1212.28	2675.71	1223.54	2011.59	1537.49	2080.19	1076.01	1958.51	3108.62	1610.76	1789.68	1273.67	1319.76	1599.68	2038.89	1163.86
ENSSSCG00000025106	241.555	0.325177	0.145947	2.22805	0.0258774	0.471622	150.043	216.811	215.651	267.232	301.461	286.862	372.018	294.824	266.255	190.206	269.229	413.359	254.377	243.35	186.162	211.421	226.019	277.291	199.289	186.371	170.757	222.221	252.789	147.362	262.712	202.178	411.94	182.33	186.284	213.771	214.142	310.675	268.227	186.01	208.714	227.626
ENSSSCG00000049080	3.11578	-0.96539	0.433881	-2.22501	0.0260806	0.47179	4.00115	0.990005	4.40104	0.896752	1.93244	4.86206	3.97881	0.954122	1.17812	2.82484	3.44063	7.32906	0	0	3.70471	4.89402	6.10863	3.83794	2.94516	5.32487	0.94341	4.11521	7.51789	6.05597	3.87767	0	1.98525	6.14596	6.35061	0.879715	2.58003	0.938594	0.971838	3.10016	1.12212	1.97935
ENSSSCG00000025900	837.981	0.107503	0.0483038	2.22556	0.0260435	0.47179	882.254	856.354	844.12	942.487	747.856	735.143	833.56	884.471	867.097	936.905	858.437	725.577	851.006	834.177	789.104	835.898	803.285	870.252	868.823	700.753	843.409	771.191	754.608	828.659	895.741	831.176	941.009	883.994	841.455	804.06	848.828	802.498	928.106	834.978	751.819	938.214
ENSSSCG00000051503	1.91884	-1.26771	0.569617	-2.22555	0.0260444	0.47179	2.00058	0.990005	0	3.58701	2.89867	1.94482	0.994702	0.954122	1.17812	3.76645	3.44063	1.46581	5.78129	1.16995	0	2.93641	4.07242	2.87845	0	2.12995	0	1.64608	2.81921	0	0.969417	2.24642	2.97788	2.04865	1.05843	1.75943	1.72002	1.87719	0	1.03339	6.73271	0
ENSSSCG00000008115	521.251	0.663376	0.297935	2.22658	0.0259755	0.47179	248.071	365.312	418.099	397.261	556.544	612.62	1114.07	518.088	1345.41	440.675	674.364	1133.07	619.754	487.871	389.921	187.93	634.28	746.479	364.219	439.835	158.493	331.686	255.608	246.276	313.122	402.11	1492.91	380.025	309.063	289.426	276.063	1010.87	440.243	382.354	378.154	404.778
ENSSSCG00000006287	20.3401	0.786453	0.353416	2.22529	0.0260616	0.47179	23.0066	9.90005	41.3698	21.5221	35.7502	18.4758	28.8463	8.5871	20.0281	16.0074	9.46174	58.6325	21.9689	9.35963	18.5236	9.78803	13.2354	41.2578	19.6344	6.38985	20.755	23.0452	13.1563	17.1586	3.87767	14.6017	21.8378	6.14596	13.7596	22.8726	14.6201	20.6491	32.0707	57.8697	2.24424	15.8348
ENSSSCG00000000248	12.8492	-1.10494	0.496602	-2.225	0.0260809	0.47179	26.0075	0.990005	21.125	21.5221	2.89867	4.86206	2.9841	7.63298	4.71248	9.41613	7.74142	5.86325	4.62503	7.01973	1.85236	58.7282	7.12674	8.63536	19.6344	8.5198	33.0194	12.3456	16.9152	18.1679	30.0519	5.61606	1.98525	17.4135	12.7012	0	21.5002	2.81578	12.6339	13.434	20.1981	11.8761
ENSSSCG00000007151	87.3151	-0.401831	0.180652	-2.22434	0.0261255	0.472151	69.0199	88.1105	80.099	85.1915	129.474	81.6826	86.539	57.2473	68.331	87.57	82.5751	68.8931	54.3441	71.3672	79.6513	76.3466	87.5571	68.1234	94.2452	90.5229	82.0767	60.9051	286.619	94.8769	108.575	78.6248	85.3658	81.9461	86.7916	87.9715	83.4208	84.4734	75.8034	68.2036	105.479	65.3187
ENSSSCG00000027472	558.064	0.374756	0.168524	2.22376	0.0261647	0.472415	470.135	443.522	521.964	451.066	562.341	730.281	808.692	542.896	901.262	548.019	596.089	941.051	618.598	497.231	460.31	376.839	629.189	783.898	469.263	549.527	423.591	478.188	249.97	350.237	397.461	466.133	1040.27	487.579	483.705	468.888	414.524	831.594	499.525	536.328	454.458	605.682
ENSSSCG00000046796	415.522	0.789237	0.355111	2.22251	0.0262491	0.473494	180.052	300.962	305.432	361.391	328.516	442.447	1171.76	352.071	142.553	419.018	701.889	979.162	589.691	396.614	339.907	174.227	488.691	616.948	208.125	361.026	166.984	218.106	138.141	160.483	265.62	308.883	1761.91	426.12	245.557	283.268	231.342	733.042	322.65	338.951	355.711	141.524
ENSSSCG00000004361	419.428	-0.316267	0.142383	-2.22124	0.0263344	0.473628	292.084	342.542	370.568	345.25	387.455	606.785	505.308	352.071	389.958	290.017	399.113	275.573	420.878	444.583	518.66	356.284	504.98	396.267	374.036	536.747	352.835	454.319	924.7	530.907	378.072	433.56	303.743	410.755	511.224	393.233	447.204	362.297	374.158	351.352	375.91	385.974
ENSSSCG00000043530	1.16336	-1.84818	0.83199	-2.2214	0.0263239	0.473628	0	0	1.76042	1.7935	0.966222	0	0	0.954122	1.17812	1.88323	3.44063	0	0	1.16995	0	1.95761	3.05432	0	0	1.06497	2.83023	0.823042	3.75894	1.00933	0	2.24642	0	0	6.35061	0.879715	0	2.81578	1.94368	0	0	0
ENSSSCG00000009072	550.322	0.137444	0.0618855	2.22094	0.0263551	0.473628	481.138	547.473	588.86	515.633	532.388	510.516	554.049	537.171	603.198	552.727	503.192	570.201	507.597	576.787	553.854	513.872	585.411	589.123	627.32	504.798	471.705	580.245	394.689	626.793	498.28	576.207	530.062	583.866	602.249	520.791	548.685	598.823	623.92	601.432	478.022	620.528
ENSSSCG00000006752	4982.84	0.106523	0.047945	2.22178	0.0262984	0.473628	5048.45	5023.29	4846.43	4373.46	5226.3	4925.27	5344.53	5151.31	5556.02	5362.48	4502.93	5521.71	4499	4702.05	4631.82	4626.8	4862.47	5664.79	5311.11	4512.3	4751.01	4883.93	4542.68	4963.88	4691.98	4970.21	4967.1	4778.48	4750.25	4576.28	5189.29	5629.69	5392.73	5187.61	4637.71	5776.75
ENSSSCG00000051670	26.6318	0.503355	0.227393	2.21359	0.0268573	0.473795	19.0055	19.8001	28.1667	34.9733	17.392	29.1724	31.8305	24.8072	15.3156	32.0148	15.4828	46.906	46.2503	53.8179	16.6712	19.5761	21.3802	30.7035	35.342	24.4944	22.6418	21.3991	17.855	30.2799	25.2048	42.682	18.8599	17.4135	15.8765	38.7075	19.7802	9.38594	32.0707	39.2687	22.4424	21.7729
ENSSSCG00000043545	26.1804	-0.463412	0.209167	-2.21551	0.0267251	0.473795	32.0092	31.6802	32.5677	35.8701	21.2569	29.1724	26.8569	20.0366	5.8906	24.4819	34.4063	32.2479	38.1565	17.5493	37.0471	28.3853	31.5613	30.7035	18.6527	23.4294	22.6418	15.6378	39.4689	34.3172	31.9907	13.4785	22.8304	21.5109	34.9283	23.7523	31.8203	17.8333	31.0988	21.7012	23.5645	3.95871
ENSSSCG00000028558	451.138	0.114525	0.0516791	2.21608	0.0266863	0.473795	424.122	437.582	443.625	416.093	452.192	433.696	419.764	450.346	458.289	453.857	399.973	411.893	412.784	491.381	470.498	454.165	388.916	505.648	507.55	397.236	442.459	445.266	516.855	446.123	443.993	452.654	474.475	438.412	444.543	439.858	492.785	489.946	466.482	474.325	386.009	557.188
ENSSSCG00000025374	684.535	-0.158121	0.0713747	-2.21536	0.0267351	0.473795	682.196	726.664	655.756	783.762	704.376	634.013	633.625	641.17	514.839	632.764	723.393	691.863	779.318	649.325	637.21	771.297	638.352	565.136	623.393	677.324	724.539	628.804	1025.25	698.455	765.839	611.027	658.111	656.593	700.684	667.704	684.567	643.875	763.865	661.368	748.453	638.342
ENSSSCG00000045748	78.3842	0.443749	0.200525	2.21293	0.0269022	0.473795	58.0167	83.1604	87.1407	100.436	75.3653	99.186	121.354	73.4674	35.3436	70.6209	123.003	98.2094	84.4068	102.956	64.8325	48.9402	80.4303	116.098	59.885	62.8335	53.7744	50.2056	31.951	73.681	92.0946	57.2838	174.702	86.0434	71.9735	95.0092	62.7806	84.4734	77.7471	65.1035	61.7165	37.6077
ENSSSCG00000048380	2.82071	0.964118	0.435288	2.2149	0.026767	0.473795	3.00086	2.97002	4.40104	1.7935	2.89867	2.91724	1.9894	3.81649	1.17812	2.82484	0.860158	5.86325	2.31252	1.16995	0	1.95761	2.03621	6.71639	4.90861	2.12995	0.94341	3.29217	1.87947	4.03731	3.87767	2.24642	3.9705	6.14596	1.05843	4.39858	0.860008	2.81578	0.971838	3.10016	2.24424	3.95871
ENSSSCG00000013434	259.525	-1.07767	0.486731	-2.21409	0.0268224	0.473795	413.119	324.722	166.359	513.839	411.611	72.9309	80.5708	319.631	86.0028	173.257	128.164	90.8803	209.283	81.8968	164.86	400.33	167.987	267.696	250.339	106.497	339.628	147.325	2177.37	36.3358	361.592	57.2838	52.6091	115.749	192.635	138.115	313.043	89.1664	252.678	236.646	167.196	235.543
ENSSSCG00000013416	459.916	-0.252564	0.113937	-2.21669	0.0266441	0.473795	473.136	434.612	431.302	563.16	444.462	439.53	423.743	422.676	336.943	409.601	473.947	479.32	524.941	423.523	478.834	512.893	458.147	417.376	398.579	483.499	467.931	383.538	997.999	442.086	532.21	395.37	507.232	444.558	448.776	452.174	411.084	421.429	427.609	420.589	412.939	361.232
ENSSSCG00000014362	97.7176	-0.303406	0.136946	-2.21551	0.0267251	0.473795	98.0282	91.0805	93.3021	116.578	84.0613	80.7102	85.5443	107.816	56.5498	101.694	99.7783	95.2777	92.5006	97.1062	94.4702	80.2619	109.955	79.6372	80.5011	101.173	106.605	96.296	241.512	89.8303	102.758	89.8569	81.3953	86.0434	109.019	104.686	89.4409	91.0436	95.2401	102.305	106.601	79.1742
ENSSSCG00000009866	6.19464	-0.831126	0.37476	-2.21776	0.0265713	0.473795	13.0037	3.96002	4.40104	2.69026	5.79733	9.72412	7.95761	7.63298	11.7812	6.59129	6.88126	13.1923	5.78129	5.84977	3.70471	0.978803	13.2354	11.5138	3.92688	4.2599	4.71705	5.7613	5.63841	17.1586	6.78592	5.61606	2.97788	2.04865	1.05843	0.879715	6.88007	3.75438	3.88735	1.03339	8.97694	2.96903
ENSSSCG00000023716	38.776	0.562856	0.253682	2.21875	0.0265041	0.473795	34.0098	24.7501	33.4479	37.6636	40.5813	18.4758	57.6927	54.385	23.5624	86.6284	34.4063	23.453	31.219	78.3869	33.3424	30.3429	27.4888	41.2578	53.0129	27.6893	35.8496	29.6295	3.75894	48.4478	25.2048	53.9141	25.8083	46.0947	35.9868	68.6178	37.8404	29.0964	43.7327	31.0016	42.6405	46.5148
ENSSSCG00000032687	228.472	-0.374806	0.169183	-2.21539	0.0267331	0.473795	187.054	187.111	209.49	203.563	369.097	211.986	235.744	150.751	206.171	184.556	199.557	307.82	230.095	189.533	161.155	200.655	235.182	189.018	192.417	198.085	219.815	260.081	628.683	234.164	177.403	206.671	212.422	184.379	182.051	198.816	209.842	331.324	190.48	214.945	313.071	211.791
ENSSSCG00000016266	1828.65	0.179552	0.080935	2.21847	0.0265225	0.473795	1911.55	2018.62	1772.74	1874.21	1888	1480.01	1579.59	2082.85	1588.11	1938.78	1652.36	1583.08	1690.45	1984.24	1612.48	1893.01	1447.75	2097.43	2404.23	1453.69	1948.14	1627.15	1548.68	1980.3	1871.94	1975.73	1509.78	1794.62	1687.14	1738.32	2027.04	1758.92	2026.28	2023.37	1814.46	2546.44
ENSSSCG00000016334	90.455	0.243679	0.109784	2.21962	0.0264443	0.473795	65.0187	79.2004	96.823	84.2947	107.251	79.7378	112.401	113.541	98.9622	90.3948	75.6939	76.2222	86.7193	101.786	91.6916	87.1135	93.6657	68.1234	108.971	99.0427	66.9821	106.172	106.19	87.8116	60.1038	80.8712	105.218	113.7	69.8567	120.521	66.2207	91.0436	86.4936	79.5709	100.991	97.978
ENSSSCG00000008613	13.6181	0.511648	0.231162	2.21337	0.026872	0.473795	10.0029	10.8901	21.125	20.6253	8.696	14.5862	19.894	11.4495	8.24685	15.0658	12.9024	4.39743	9.25006	17.5493	13.8927	9.78803	13.2354	16.3112	13.7441	9.58477	16.038	31.2756	9.39736	7.0653	18.4189	12.3553	16.8746	15.3649	15.8765	17.5943	13.7601	10.3245	15.5494	8.26711	8.97694	11.8761
ENSSSCG00000027770	315.961	-0.329945	0.148849	-2.21664	0.026648	0.473795	338.097	370.262	323.037	417.887	286.968	203.234	233.755	309.136	142.553	307.907	386.211	206.679	336.471	314.718	320.458	379.776	380.771	317.589	290.589	290.738	323.59	288.065	624.924	359.321	417.819	290.912	243.193	319.59	345.05	359.804	313.043	238.403	329.453	235.612	347.857	181.111
ENSSSCG00000006912	198.93	-0.429186	0.193321	-2.22007	0.0264143	0.473795	228.066	193.051	239.417	176.66	206.772	211.986	188.993	166.971	42.4124	169.49	262.348	216.94	228.939	179.003	234.323	222.188	210.748	209.168	132.532	271.569	189.625	169.547	409.725	219.024	201.639	124.676	185.621	188.476	213.804	241.922	230.482	167.07	216.72	174.643	179.539	57.4013
ENSSSCG00000001550	34.9169	0.524884	0.237051	2.21422	0.0268135	0.473795	12.0035	23.7601	48.4115	35.8701	22.2231	50.5654	54.7086	34.3484	38.878	33.8981	43.0079	60.0983	37.0002	32.7587	38.8995	21.5337	42.7604	27.825	37.3054	48.9888	17.9248	38.683	31.0113	20.1866	37.8072	29.2035	77.4248	37.9001	17.9934	60.7004	22.3602	29.0964	27.2115	24.8013	19.076	20.7832
ENSSSCG00000001823	66.0896	0.819263	0.369391	2.21787	0.0265634	0.473795	29.0083	46.5302	85.3803	34.9733	67.6356	107.938	179.046	52.4767	120.168	65.9129	57.6306	170.034	63.5942	37.4385	40.7518	25.4489	87.5571	91.151	29.4516	54.3137	30.1891	36.2139	49.806	24.2239	48.4708	33.6963	232.274	39.9487	22.2271	25.5117	31.8203	188.657	50.5356	35.1352	41.5184	42.5561
ENSSSCG00000024152	176.683	0.216339	0.0977641	2.21286	0.026907	0.473795	171.049	180.181	183.083	195.492	166.19	124.469	225.797	187.008	226.199	199.622	184.074	155.376	203.501	167.303	149.115	184.994	166.969	162.153	162.966	148.032	193.399	155.555	101.491	183.698	218.119	180.837	225.326	171.062	164.057	189.139	158.242	171.763	208.945	161.209	148.12	186.059
ENSSSCG00000016823	39.6043	-0.575077	0.25906	-2.21986	0.0264285	0.473795	34.0098	20.7901	27.2865	16.1415	92.7573	37.9241	17.9046	39.119	71.8654	26.3652	25.8047	77.688	37.0002	39.7784	30.5639	44.0461	29.5251	36.4604	30.4334	46.8589	37.7364	38.683	66.7212	37.3452	25.2048	26.9571	13.8968	31.7541	29.6362	36.0683	37.8404	58.1928	35.958	45.4691	94.2579	27.711
ENSSSCG00000034625	101.929	-0.211005	0.0952075	-2.21627	0.0266732	0.473795	108.031	111.871	101.224	145.274	103.386	104.048	110.412	103.045	65.9748	110.169	114.401	117.265	89.0318	95.9362	115.772	103.753	119.118	90.1915	84.428	101.173	100.945	97.9421	139.081	95.8862	102.758	90.9801	101.248	99.3596	86.7916	84.4527	99.761	107	88.4373	87.838	121.189	71.2568
ENSSSCG00000022568	3.54029	2.05021	0.926858	2.212	0.026967	0.473982	0	0	4.40104	8.07077	0	0.972412	14.9205	0	2.35624	0.941613	0.860158	14.6581	0	10.5296	5.55707	0.978803	2.03621	0	0.981721	0	16.9814	3.29217	0	1.00933	0	1.12321	15.882	1.02433	2.11687	0	0.860008	7.50875	1.94368	6.20033	2.24424	0
ENSSSCG00000009502	96.1657	-0.440708	0.19921	-2.21227	0.0269477	0.473982	159.046	106.921	103.865	102.23	76.3316	74.8757	61.6715	72.5133	21.2062	117.702	115.261	71.8248	122.563	87.7466	75.9466	137.032	89.5933	91.151	73.6291	103.303	145.285	68.3125	72.3597	123.138	131.841	65.1463	73.4543	106.53	87.8501	92.3701	145.341	64.763	116.621	113.673	141.387	49.4839
ENSSSCG00000046809	2.42669	-1.9142	0.865806	-2.21088	0.0270439	0.4749	2.00058	0.990005	1.76042	0.896752	4.83111	3.88965	11.9364	0	0	0	2.58047	4.39743	5.78129	1.16995	5.55707	0.978803	6.10863	0	0	4.2599	2.83023	3.29217	15.9755	0	1.93883	0	0	0	2.11687	0.879715	0	0	0	2.06678	1.12212	0
ENSSSCG00000048853	32.6413	-0.634435	0.287045	-2.21023	0.0270892	0.475261	51.0147	12.8701	44.8907	43.9409	43.48	17.5034	24.8675	19.0824	16.4937	36.7229	61.0712	46.906	56.6566	15.2094	32.4162	21.5337	42.7604	42.2173	19.6344	20.2345	35.8496	35.3908	22.5537	10.0933	54.2873	44.9285	26.8009	30.7298	59.2723	21.9929	61.9206	8.44734	23.3241	19.6344	32.5414	17.8142
ENSSSCG00000046393	1.28971	2.04452	0.925203	2.20981	0.0271187	0.475344	2.00058	1.98001	1.76042	0	0.966222	0	0	0.954122	0	0.941613	0	0	1.15626	1.16995	0	0	1.01811	3.83794	1.96344	0	0.94341	0	0	0	2.90825	11.2321	3.9705	4.09731	1.05843	2.63915	0.860008	0	0.971838	0	0	0
ENSSSCG00000006771	675.112	0.22211	0.100624	2.20734	0.0272905	0.477049	718.207	637.563	645.193	562.264	859.938	682.633	826.597	702.234	758.71	669.487	630.496	960.106	641.723	623.586	559.411	599.027	640.388	775.263	726.474	603.841	612.273	589.298	513.096	534.944	630.121	595.302	902.296	553.136	549.328	543.664	629.526	946.103	697.78	701.671	627.264	855.081
ENSSSCG00000039580	357.63	-0.205404	0.0930272	-2.208	0.0272445	0.477049	339.098	345.512	326.558	368.565	352.671	400.634	345.161	323.447	402.917	312.615	387.071	303.423	328.377	349.816	378.807	336.708	397.061	321.427	352.438	437.705	364.156	332.509	667.212	351.246	347.051	285.296	358.338	323.687	352.459	321.976	339.703	375.438	332.369	294.516	328.781	389.933
ENSSSCG00000010928	698.74	-0.131187	0.0594293	-2.20745	0.0272826	0.477049	724.208	689.044	718.25	695.88	618.382	746.812	687.339	726.087	659.748	693.027	703.609	656.684	734.224	620.076	694.633	646.01	774.778	692.747	625.356	818.966	691.52	632.92	995.18	685.334	737.726	636.861	800.056	628.936	696.45	691.456	717.247	658.893	678.343	618.999	721.522	637.352
ENSSSCG00000051325	27.3946	0.351235	0.159266	2.20533	0.0274307	0.478305	31.0089	28.7101	31.6875	21.5221	27.0542	30.1448	21.8834	26.7154	14.1375	38.6061	18.0633	23.453	26.5939	23.3991	23.1544	24.4701	33.5975	27.825	26.5065	18.1046	28.3023	27.1604	23.4934	30.2799	41.6849	25.8339	39.705	29.7055	17.9934	28.1509	26.6603	23.4648	39.8454	27.9015	16.8318	42.5561
ENSSSCG00000027139	1109.06	0.107409	0.0487066	2.20522	0.0274387	0.478305	1087.31	1180.09	1069.45	978.357	1053.18	1057.98	1132.97	1252.76	987.265	1195.85	985.741	1077.37	1033.69	1103.27	1119.75	1069.83	1073.08	1239.65	1256.6	982.972	1073.6	1121.81	1098.55	1159.72	1048.91	1199.59	1002.55	1084.76	1155.81	1079.41	1218.63	1064.37	1237.15	1116.06	1000.93	1327.16
ENSSSCG00000042806	1.92756	-1.20437	0.546226	-2.20489	0.0274619	0.478305	0	2.97002	0.880209	2.69026	3.86489	2.91724	1.9894	4.77061	1.17812	0.941613	6.0211	1.46581	2.31252	1.16995	1.85236	2.93641	5.09053	0.959484	1.96344	4.2599	1.88682	0	1.87947	4.03731	0	0	0	1.02433	3.1753	1.75943	2.58003	2.81578	0	0	0	0
ENSSSCG00000016473	17.1241	0.575478	0.260993	2.20495	0.0274575	0.478305	7.00201	29.7002	20.2448	18.8318	8.696	15.5586	27.8516	15.266	25.9187	18.8323	12.9024	14.6581	12.7188	24.569	19.4497	13.7032	12.2173	8.63536	23.5613	18.1046	14.1512	10.6996	1.87947	31.2892	24.2354	20.2178	22.8304	21.5109	12.7012	19.3537	12.9001	5.63156	25.2678	13.434	19.076	12.8658
ENSSSCG00000041465	1.8839	-1.28595	0.5837	-2.2031	0.027588	0.478919	4.00115	1.98001	0	1.7935	4.83111	3.88965	1.9894	1.90824	0	0.941613	4.30079	1.46581	4.62503	0	0.926178	3.91521	0	1.91897	0	6.38985	1.88682	0	1.87947	2.01866	0	0	2.97788	1.02433	3.1753	0	0.860008	1.87719	1.94368	2.06678	2.24424	0.989677
ENSSSCG00000046405	2.40973	-1.12191	0.509229	-2.20316	0.0275837	0.478919	4.00115	1.98001	0.880209	1.7935	1.93244	2.91724	2.9841	0	2.35624	2.82484	4.30079	2.93162	1.15626	0	3.70471	0.978803	5.09053	0	0.981721	2.12995	4.71705	4.93825	0.939736	3.02799	1.93883	2.24642	0.992625	5.12163	4.23374	0.879715	1.72002	4.69297	0	4.13355	2.24424	1.97935
ENSSSCG00000034843	138.957	-0.204093	0.0926444	-2.20297	0.0275968	0.478919	198.057	167.311	134.672	132.719	119.812	111.827	102.454	142.164	134.306	135.592	150.528	102.607	143.376	141.564	104.658	155.63	139.48	141.044	124.679	136.317	146.229	129.218	144.719	143.325	163.831	124.676	99.2625	117.798	159.824	127.559	168.562	137.973	172.987	120.906	169.44	157.359
ENSSSCG00000038158	360.642	0.203153	0.0922027	2.20333	0.0275717	0.478919	392.113	370.262	342.401	353.32	391.32	376.323	395.891	422.676	376.999	380.411	270.09	428.017	311.033	312.378	303.786	370.966	327.83	427.93	385.816	324.817	481.139	313.579	367.437	271.509	391.644	339.21	420.873	300.128	277.31	275.351	351.743	339.771	406.228	394.754	320.926	467.128
ENSSSCG00000031865	1.78325	-1.54209	0.700336	-2.20193	0.0276699	0.479754	3.00086	1.98001	4.40104	0	1.93244	1.94482	0	0	1.17812	1.88323	0.860158	1.46581	1.15626	0	3.70471	5.87282	2.03621	0.959484	0.981721	1.06497	3.77364	1.64608	0.939736	1.00933	7.75533	1.12321	0	2.04865	1.05843	0	6.02006	0	0	1.03339	3.36635	0
ENSSSCG00000003160	12.6169	-0.5227	0.237561	-2.20028	0.0277872	0.480053	13.0037	7.92004	10.5625	15.2448	9.66222	11.6689	12.9311	8.5871	30.6311	13.1826	10.3219	16.1239	17.3439	11.6995	12.0403	16.6397	21.3802	6.71639	11.7807	10.6497	7.54728	16.4608	9.39736	10.0933	11.633	10.1089	5.95575	9.21894	16.935	16.7146	13.7601	10.3245	5.83103	22.7345	13.4654	5.93806
ENSSSCG00000007919	134.131	-0.190399	0.0865173	-2.20071	0.0277565	0.480053	136.039	134.641	115.307	144.377	154.596	112.8	112.401	132.623	102.497	121.468	157.409	145.115	142.22	118.165	136.148	144.863	173.078	128.571	115.843	142.707	111.322	116.872	202.983	117.082	135.718	124.676	152.864	144.43	133.363	142.514	129.001	132.342	129.254	132.274	132.41	120.741
ENSSSCG00000026951	88.9377	0.350793	0.159387	2.20089	0.0277439	0.480053	79.0227	56.4303	94.1824	71.7402	96.6222	93.3516	99.4702	99.2287	153.156	116.76	75.6939	74.7564	80.938	77.217	92.6178	81.2407	62.1044	78.6777	89.3366	99.0427	66.9821	83.1273	47.9265	81.7556	55.2567	85.3641	161.798	85.0191	68.7982	103.806	65.3606	137.973	95.2401	120.906	80.7925	90.0606
ENSSSCG00000045602	15.8859	1.09188	0.496187	2.20054	0.0277688	0.480053	6.00173	28.7101	22.0052	16.1415	4.83111	12.6414	3.97881	23.8531	0	30.1316	21.5039	0	17.3439	22.2291	12.9665	14.682	5.09053	19.1897	27.4882	1.06497	16.038	21.3991	0	28.2612	40.7155	19.0946	14.8894	23.5595	3.1753	25.5117	8.60008	1.87719	26.2396	8.26711	15.7097	28.7006
ENSSSCG00000038597	161.235	-0.219173	0.0996573	-2.19927	0.027859	0.480861	135.039	134.641	175.162	164.106	187.447	154.614	156.168	149.797	272.146	156.308	151.388	156.842	154.939	136.885	153.746	180.1	189.368	142.004	153.148	201.28	166.04	166.255	146.599	160.483	194.853	199.932	145.916	135.211	168.291	153.07	162.542	176.456	129.254	158.108	149.242	87.0916
ENSSSCG00000004565	119.001	-1.34434	0.611706	-2.19768	0.0279717	0.481449	31.0089	40.5902	54.573	29.5928	112.082	422.999	331.236	31.486	696.269	37.6645	47.3087	353.261	157.251	32.7587	144.484	21.5337	226.019	47.9742	18.6527	464.329	20.755	41.9752	256.548	34.3172	28.1131	37.066	90.3289	24.5838	21.1687	29.9103	40.4204	183.026	9.71838	94.0383	31.4193	39.5871
ENSSSCG00000016076	408.182	0.148883	0.067754	2.19741	0.0279915	0.481449	435.125	451.442	396.974	384.707	389.388	379.241	373.013	534.308	425.302	446.324	350.084	392.837	346.877	408.314	386.216	442.419	390.953	453.836	493.806	367.416	371.704	418.106	373.075	387.582	380.011	365.044	348.411	398.463	363.043	394.992	416.244	412.043	445.102	468.125	389.375	514.632
ENSSSCG00000043747	44.7807	0.441196	0.200783	2.19738	0.0279933	0.481449	22.0063	45.5402	43.1302	42.1474	31.8853	44.731	72.6132	36.2566	50.6592	47.0806	33.5462	67.4273	71.688	38.6085	61.1277	37.1945	27.4888	33.5819	36.3237	40.469	34.9062	37.0369	62.0226	18.1679	68.8286	32.5731	72.4616	46.0947	27.5193	41.3466	36.1204	27.2192	60.254	70.2704	48.2511	45.5251
ENSSSCG00000012151	69.826	-0.263708	0.119992	-2.19772	0.027969	0.481449	79.0227	62.3703	83.6198	70.8434	82.1289	89.4619	55.7033	68.6968	37.6999	77.2122	76.554	48.3718	67.0629	72.5372	95.3963	82.2195	70.2493	66.2044	61.8484	70.2883	66.0387	83.9503	57.3239	69.6437	62.0427	74.1319	49.6313	61.4596	96.3175	69.4975	73.1007	67.5788	62.1976	48.5692	95.38	59.3806
ENSSSCG00000046220	2.36728	1.46187	0.665523	2.19657	0.0280511	0.482013	3.00086	0.990005	2.64063	2.69026	0.966222	3.88965	2.9841	3.81649	4.71248	1.88323	0.860158	4.39743	4.62503	0	1.85236	0	0	4.79742	2.94516	0	3.77364	2.46913	0	0	0	1.12321	9.92625	1.02433	4.23374	2.63915	0	5.63156	0.971838	4.13355	2.24424	0
ENSSSCG00000029860	133.039	0.353454	0.16102	2.1951	0.0281567	0.483394	67.0193	108.901	141.714	104.92	102.42	182.813	112.401	155.522	134.306	132.767	157.409	168.568	97.1256	120.505	117.625	85.1559	140.499	159.274	164.929	140.577	100.945	173.662	54.5047	129.194	83.3698	115.691	214.407	171.062	132.304	158.349	133.301	184.903	135.086	135.374	131.288	141.524
ENSSSCG00000027144	32.1479	-0.413024	0.188219	-2.19438	0.0282082	0.483846	24.0069	22.7701	29.9271	31.3863	51.2098	21.3931	35.8093	14.3118	31.8093	41.431	23.2243	39.5769	20.8126	23.3991	30.5639	32.3005	44.7966	23.0276	27.4882	39.4041	27.3589	44.4443	73.2994	43.4011	26.1742	31.4499	28.7861	22.5352	27.5193	36.948	25.8003	27.2192	30.127	39.2687	33.6635	30.68
ENSSSCG00000017614	192.364	0.386678	0.176249	2.19393	0.0282403	0.483965	131.038	148.501	252.62	210.737	171.021	250.882	236.739	202.274	346.368	186.439	153.968	442.675	220.845	106.466	229.692	98.8591	150.68	206.289	158.057	249.204	158.493	235.39	138.141	93.8676	138.627	134.785	245.178	171.062	150.298	182.981	130.721	229.017	188.537	242.846	144.753	187.049
ENSSSCG00000050839	1.21325	-1.61749	0.737725	-2.19254	0.0283407	0.48482	0	1.98001	0.880209	0.896752	1.93244	1.94482	0.994702	0.954122	2.35624	0.941613	0.860158	2.93162	1.15626	0	0.926178	0	5.09053	0	0	2.12995	0.94341	0.823042	0	3.02799	1.93883	2.24642	0	0	2.11687	0.879715	2.58003	0	0	1.03339	1.12212	0.989677
[truncated: 21,809 more rows]

## Sheet: Diff-expr-results.SOY1.5-SOY3.0
Additional file 2. Table S2. Differentially expressed genes in brain tissue of pigs fed diets containing different levels of soybean oil
[truncated: 35 more rows]
