# Supplementary material for: Brain fatty acid and transcriptome profiles of pig fed diets with different levels of soybean oil
Source: BMC Genomics. 2023 Feb 28;24:91. doi: 10.1186/s12864-023-09188-6 (PMC9976441; doi:10.1186/s12864-023-09188-6)
Supplement: Supplementary file 3 — Additional file 3. Table S3. Quality, concentrattion and RNA integrity number of brain samples of pigs fed diets containing different levels of soybean oil. [file 12864_2023_9188_MOESM3_ESM.xlsx]

## Sheet: Sheet1
Additional file 3. Table S3. Quality, concentrattion and RNA integrity number of brain samples of pigs fed diets containing different levels of soybean oil
Sample	NanoDrop	Qubit	Wavelength (nm)		Ratio absorbances		RIN
	------ (ng/µl) ------		260	280	260/280	260/230
B3	147.7	185	3.693	1.815	2.03	1.71	9.3
B4	287.7	280	7.192	3.45	2.08	1.41	8.2
B7	285.4	308	7.135	3.406	2.09	1.93	9
B10	315.3	246	7.882	3.792	2.08	2.13	7.9
B11	378.9	398	9.472	4.506	2.1	2.2	7.9
B12	161.8	130	4.045	1.983	2.04	2.01	8.4
B13	316.3	380	7.909	3.789	2.09	2.13	8.3
B14	160.3	127	4.008	1.972	2.03	1.97	9
B16	144.4	99.6	3.609	1.849	1.95	1.58	8.5
B18	474.4	474	11.859	5.668	2.09	2.02	8.4
B19	1183.8	994	29.594	14.163	2.09	1.13	8.6
B26	238.5	222	5.963	2.873	2.08	0.9	8.8
B28	258.7	324	6.468	3.071	2.11	2.09	7.9
B32	502.6	656	12.565	6.086	2.06	2.18	8.6
B33	349.2	258	8.731	4.207	2.08	2.04	9.4
B34	109.7	84.4	2.742	1.367	2.01	1.58	8.6
B35	154.8	124	3.871	1.883	2.06	2.01	8.3
B37	138.4	102	3.461	1.736	1.99	1.66	8
B41	243.4	173	6.086	2.944	2.07	2.05	8.8
B43	139.1	112	3.477	1.681	2.07	2.2	8.3
B46	207.6	190	5.19	2.497	2.08	1.91	8.2
B47	190.6	161	4.766	2.283	2.09	1.96	8.2
B49	402.5	528	10.063	4.824	2.09	2.15	8.1
B53	760.3	692	19.009	9.179	2.07	2.2	8
B54	210.4	178	5.26	2.543	2.07	0.82	7.8
B55	476.1	572	11.903	5.7	2.09	2.16	8
B56	447.9	502	11.197	5.321	2.1	2.19	8
B59	429.5	470	10.737	5.113	2.1	2.18	8
B61	220.2	163	5.505	2.815	1.96	1.48	7.9
B62	277.9	177	6.947	3.396	2.05	1.84	8.3
B63	246.7	204	6.168	3.021	2.04	1.32	8.3
B66	130.8	114	3.27	1.612	2.03	1.74	8.3
B68	576	548	14.399	7	2.06	2.23	8.6
B69	450	388	11.25	5.44	2.07	2.16	8.1
B70	200.7	197	5.017	2.411	2.08	2.12	7.5
B72	67.5	60.6	1.687	0.821	2.05	1.57	10
